# Supplementary material for: Genotype Imputation To Improve the Cost-Efficiency of Genomic Selection in Farmed Atlantic Salmon
Source: G3 (Bethesda). 2017 Mar 1;7(4):1377–83. doi: 10.1534/g3.117.040717 (PMC5386885; doi:10.1534/g3.117.040717)
Supplement: Supplementary file 1 [file 1377FileS1.txt]

CHR	ID	BP	FlankingSeq
1	AX-88308528	61292	TTGGAGAGAGCGGGGATGTCAGCCTATCAGTATTA[C/T]TCTGCTGTCTGGACGCATATATAGCAGCGCCATGT
1	AX-88073888	79107	TGTCATGTTTTAGGTCATCATTAGGTCAAAAGCTC[A/T]GAGGAAGACCGTGAGGCCGATATGTAAAGCTTATT
1	AX-87910383	168249	AGCCATTTAACCCGTTTAACGAAATGACTAAAAAC[A/G]TTGAGGAATTGAAACATTTTATGGTTGAGAGAGAT
1	AX-88155394	202810	ATTGGAAACACTTCAAATCCAATTGTATTGGTCGC[A/G]CACATATATTTAGCGGGTGTTCCACGGGGGGCTCA
1	AX-88135017	228680	AGGAGTCGACTGAAGGGGCTGACTGGGAATGGTGG[G/T]ACCCATTGGATTGTCAATAACTAAAGACTGGCCAA
1	AX-88101827	307098	AACAGCAAGCTCTCTCCACCCCCAGCCCAAGAGCA[A/C]CCAGGAGCCGCCGGAGATGGCAGTCTACTGCGATA
1	AX-88076938	324273	TGTTCTAGAATCAGACAGAAGTTCTACAACATGTA[A/G]TCAGAACAGATAGAACTTCTTGGCCAGAAACCAAT
1	AX-88147047	530477	ATCCCGGCCTCTATTAGAAAAGGGGACCGTCTTAA[A/C]CAGTTAAACTAAAGTGTAAGTTCTTGGTCCATTTG
1	AX-88219094	601273	GATTCGATACAGCCACCTTTTGTTTACTAGTCCAA[C/T]GCTCTAACCTAGTGGTTATGTTCTGTGTTCCAGGC
1	AX-88017017	851405	GGTCGTCAGGCTTCTACGCCTTAGCCGGTTTGCAT[C/T]CAGCATCCATGTCATGCCTGCTCCAACTCCCCCTC
1	AX-88243204	904300	GTATGTATAGTGATTTATTTATGTTTGTTTATTAG[A/G]TTAAGTTATGTTTGATCAGGCCCCATTTAGCAGAC
1	AX-87970046	906611	CTACTTCACTCTCAAGCCAGCAGCGAATCAGACTC[C/T]GTCAATAGTGGCTATCGAAGAGTCTAATACACCCT
1	AX-88201563	970205	CTGTATGAAATGAGGTTTTCTATAATAGTTAAGGG[C/T]TGATGTATGGTTAGTGGGATAACAGACAGGACACT
1	AX-87932478	1034656	ATTCACCAGCACGTTAGAGAGGTTATAATAGGATG[A/G]TGCGTTGGGTAGACAGTACCTCTGGAGAGCCCTGT
1	AX-88310340	1051810	TTGTTACATGATTCATTTAATCCCGTAATAACTCA[C/T]TTGATGTGATAAAATAGCCGTCATCACATGAATGA
1	AX-88103362	1070689	AACCTTAAAAGTTTATTGACCTTTCCTTCTCTGTT[A/T]CTCTTTCATGATATTTCCATCCTCTTATGAAATTA
1	AX-87904440	1080481	ACTTTTCTCTGGTTATAGGAGTAACAATATGAATT[G/T]CTGCATGAGGAGGAAATAATGCAGTGTGACTTAAG
1	AX-88122365	1114495	ACGTAAGCAAAATGCTTCGGGAAGAGGAAGGCAAC[C/T]TCTGTCCCAGCTCTATAGTACCTGTCCCAGCTCTA
1	AX-88112996	1181428	ACAACAGTTTAAAACACATGTCGGGCTTTTCTTTA[G/T]GCCATTGTGTTTAGTTTTGGATCATTGAATAAGTT
1	AX-88053262	1222228	TCCCCTCTCTCTCCTCATCCAGGTATGTTCTGAGC[A/G]CCGCGTACAGCGCTCCAAATCATTCTGTAACCACA
1	AX-88217386	1237122	GATCACGTGTGGCCGATGATGCGATCACGTGTGGC[A/G]GATGATGCTATTTGACCACAGGAATACTTGAACAT
1	AX-88088867	1338917	TTGTCCGAGTAAATAGTAATATTAGTCCAAGTAAT[G/T]TCCTACGAACACATAGGCTATGTTATCTTATTGAA
1	AX-88101471	1501314	AACACATTAGTACACTTGACCTTTCTTTATTGGGG[A/C]TATTAGAGGGTTTTATTCTAAAGTTGACTTTTATA
1	AX-88127361	1585707	AGAAGGCCAGGACTGAGTTTGGGAGACCCTGGTCT[A/G]AACTATAGAACGCATGATTATGATAACTAGGATAG
1	AX-87907029	1682402	AGAGAGACCTCTGCTTTCAGCCTCTGTCCTGTGTT[C/T]TTGTGTGTGTGTATAGTTGGCTTCGGTGAGCAATA
1	AX-87979754	1711743	CTGTCTGAAGGAAGGATCAGTCCCAGATAAGCTCG[A/C]AGTCCCCATGGTATATCTCCCAGGACTGGAGGCTG
1	AX-87983957	2192089	CTTTTTGCTATCAGCCAATGAGCGGCGAACAAACG[G/T]CAGGCTGTCATTCGGTGCGATGTGTTTTCTCTTTT
1	AX-87989498	2203282	GACCTTAAGTTAGTCTCACTAGTGAATTGATTAAC[A/G]CCTCAGCATTGTGGCAGGTGGCGCTGTGAATCATA
1	AX-88065157	2293243	TGATTTCCACTCCATCAGTGCAGTTGGATCACCAC[C/T]GCTATAAACACAAGAAATCCAACCTTATTAAACTC
1	AX-88201112	2309434	CTGGTGGTCAGTTTGCTGTAGCAATCCAATGCTGA[A/G]TACAGATATTATGTGAGCGAAGTGTTTGTTTGTAG
1	AX-87965720	2325560	CGCCCTGATTAGGAAACGGCACGGGGATTGTTTTA[C/T]GAAACGTGACAAATACAAATTGTATTTATTGTTAC
1	AX-88251072	2336701	GTTACAGCGTTCCCCTTGGTTACAGCGTTCCCCTT[C/T]GTTACAGCATTGTTGTCCTTGTTTTGTGTGTGTTT
1	AX-88167909	2374052	CAGGACGTGACACTGAGGCCTATTTCCCTTCAGGC[C/T]TGCTGTGTCATCCTTCCAAGGCAGTCTACCTCGAT
1	AX-88072138	2402542	TGGTTGAGATTCATGTCTATTTCGACGACAATCAG[C/T]ACACAGACACAGCACACACACACACCACACACACA
1	AX-88127355	2457184	AGAAGGAGGAGACTCCACCCCCAAAGTGACGTACA[A/G]ATACCACCGGCTATTGTAAACATGTTTTTGTCGAC
1	AX-88153893	2463376	ATTATAAAACCTTTACAGACCCTTTACAAATGGTA[C/T]CTTACTGTAAAGTGTTACCGGCTGCTTAGGTGAAG
1	AX-88313603	2466320	TTTGCCTCCTTTTTGAATGTCATTATATTTCCAAT[A/G]GATGTTGGATAACATTTTCATCAGCGCTCATTGAC
1	AX-88158361	2579904	CAAATATTATTATATTATTGCAGTAATATAATATT[C/G]TCGTTTTATAATGTAAAATGAGCAGACAAAAGGGA
1	AX-88162541	2631010	CACAGTGCAACAGCGCCATCTATTGGCTTGATGGA[C/T]TCACTAATGCTGAAGCATGTAAAATATACAATTTA
1	AX-88060952	2755513	TGAAAATGTCAACGAAGTCACTCGACAGCTGGTCA[A/G]CGTATGCTCGGAGTACTCGCCCTGGTAATCCGCCT
1	AX-88104624	2845207	AACTTCAGTTCTGGCCTCTTCTCTTTCCGCCATCC[A/G]ATCAGAGATGAGACAGCTAGCTAATTAGAATGATG
1	AX-87914862	2848115	AGGGGGGGTCAGGTTTGTACCAGGCCGACCAGGGT[A/G]GTGGTGGTGGGGGGAAGGTCAGTGCAGACAGCCTC
1	AX-88053230	2878314	TCCCCGTACCAGACTTCTAGGGGCGGACCCTATCA[C/T]CTACTGTATCTCTGACTGAATACACGTCCTCATCC
1	AX-87878666	2940121	AAATGTTATATAAATGTATCACGGACCATCGGTTG[C/T]AAAAAACAAGATGGTGAATTTCTGGACTGTTTCCC
1	AX-88099826	2956007	AAATATGATTGTGTCATTCTGTCTCTAATTGTTTA[G/T]TAGTTTTAGTAGCAACGTCCGTCATTGGTAAGTCA
1	AX-87975525	3018927	CTGAAACAATTCTAAAGATGCACTGTGCAGGAGTA[C/T]GAGGTGTATATACAGGAAGTACCAGATCACTGTGG
1	AX-88231115	3026263	GGAGGAAAACACCGGTCAAGTTCATTTTGTCATGC[A/T]ACAGGATACACACGGTACACGGTACAATGAAAATG
1	AX-87876398	3045588	AAACTTCCGGCAACAACTTTACATACACGAATGTG[A/C]ACACCACTTCAAATTAGTGGATTTGGCTGTTAGCC
1	AX-87906028	3086290	AGACAGTCATTCACATGTATAAGATCTGTAAATTA[C/T]GAATAAACCTGTTCTCTGTCCTTGAGCATCTTCTG
1	AX-88210074	3117038	GACACTTCATAGACTGAGATGGAGGAGGACCGTTA[A/T]TACTGTGCTCCTTTCTTCCAACAGTCACTCAGTGA
1	AX-87885966	3156755	AAGTGAGACAGATAAAGGAGGTCTATGGTAACCTA[C/T]TGATTCATAACCATCCAAATCATTATTTTATATCT
1	AX-87995446	3166572	GATATTTTGATTCCTTGATAAGACTAGAAGTTTCC[C/T]CAAGCTGTTTTTGGTGTGTAGTACTGTTACTGCAA
1	AX-88236096	3223125	GGGCTTGAAGGTCGAGGGTTCGAGACCTGCTCCCT[A/G]CCTGTTTCTTTACACTGGTGTCAGAAGGGATCGGA
1	AX-87910192	3226402	AGCCACAACGAGCAGGGAAACTCCTACAGCAACTG[C/T]TTCTCAGGTGAGACGCTCTGACACATGCCAAGAAC
1	AX-88089226	3238550	TTGTGGTGTCCTTGTCCAGTGATCCAGTGGAAGAG[C/G]ACTTTGAGGGCGACGTGGGTTTGCAGGTAAACGTC
1	AX-88168429	3246285	CAGGGATAAAACACAATGTTTTTTCAGACTAAAAT[A/C]AATTCTAAATCGTTATAAAGAAGCTCCACTTTAAC
1	AX-87941466	3253618	CACCCGGACAGCTGATTAAAAACTGATTAGTATTT[G/T]TGTCTATAATAAAGCCTTTTTGTGGGGAAAAACAC
1	AX-88016726	3281071	GGTCAGCACGACGCATCACCAGGTGCAATCTACCT[A/G]CCCCCCAGGACACCTACAGCACCCGATGTCACATG
1	AX-88046903	3306036	TATTTGGTTAGCCTACACAATCTAAAATAGCCATG[C/T]ATTTAAACATTACACAAAGAAGGTTACATTCTACA
1	AX-88258349	3317188	TACAACCTCCAGCCATCTGATAAGCTGTTTCATGA[A/G]TTGTTTCCCAGGAGGACATCAATGTGATGGAGATG
1	AX-88019153	3505782	GTAAAGGGCGTCGAATAGCCTAGATCATTTATTAT[C/G]GAGAAGATGAGCGTAAACCAGACTGGATATGATGG
1	AX-88254523	3524715	TAAAAACGCTGTCAGTTCCACTTTAGGCATACTGT[A/T]AATCCCTATGACAAGCTGATGCTATGGCTGAAGTT
1	AX-88289900	3552391	TGGACAGGGATGGCCCTGTCCCTGTCTCTCTGTGG[G/T]GCCATAATGTACAGGTTAGTTGGTCTGTTAGACAC
1	AX-88257661	3584597	TAATCTCTGTAGTGGGTACCTAGCTACCTGCAGGA[C/G]TAAATCAAGAATCACAATTCCCATTTAGGAAATGA
1	AX-88260078	3605823	TACCTGAATGGCTGGGCCTGCTTCTTCATCTCCAT[G/T]ATCATCATCGGCATGCTGACCGCAGTGATAGGAGA
1	AX-88254732	3636805	TAAAATAAAAAAATACTTCCTAAATTAGACTGGCG[A/G]GATGCTGATACTGTACCCCAGACCTGGAATGTGTT
1	AX-87931771	3770041	ATTACCGGGCAAGAGGAGAGGACATGTAAAAGCGA[A/G]CCATCAACCTCCGCTTTTGATCGATCGGCCAGAAG
1	AX-87955870	3879188	CCATCACCAGAGCAACAAGCAAACACACTGCAAGC[C/T]TCACATCACATACTGCAGTTAGCAGATGGAGCTTT
1	AX-87939475	3882656	CACAAAGCCCTGTACTGTAAAGTTTGCCTGCCACA[C/T]TGTTCCCGAACACCTCTGATTGAATATTCTGTCAC
1	AX-88055951	3912642	TCGTCCTACAGGTGAGAGAAGAAACAGGAGGAGAT[A/G]AGACCACCTGGTTAGGTGTGGTTACAGTACTGTTC
1	AX-88293138	4086526	TGGTGTCGGTGGTGTTATGGTATTGGCAGACATAA[C/T]CTACGAACAACAAACTCGATTGCTTTTTATCGATG
1	AX-87977140	4199342	CTGCCACCCACTCCTAAAGTCCTGGTGAGTGACCC[G/T]TGTGGACGAGTCTCTTGTGTCCCAAATGGCACCCT
1	AX-88301725	4263174	TTAGTTTCCTCTACCAGAGGTTTAAACTCAGACAG[A/G]GACACCCTCTCCTCTAGTTTTAATCTTTTACATCT
1	AX-87892277	4265608	ACACAGAGACACACATAGCTTCATGTAGCTTAGCC[C/T]CAGAGTGTGATCCCAGAGGATTTTCTCCTGGACTC
1	AX-88196880	4296743	CTCTCTGGCATCCCCCTCTGGCCCGGCAAGTCAGA[C/T]ATGGACCAGCTCTACCTCATCAGGAAGACACTGGG
1	AX-87890478	4387657	AATTTGATTTGGACCAAATGTGAACCCATAATAGA[A/G]GTATTGTTCACACATTCGGACAGTAGAGTCCAATA
1	AX-88219608	4405994	GCAAACCTGGTAAACAGCTTCCAGGCTCTTGGACA[A/C]ACACCACTGGTGACCACCAGAATTTGGCGGGTCAC
1	AX-88027426	4436890	GTGGGGTTGATGCGTATGAGGTGGGGATGATGGTA[A/G]AAGAGCTGCAGATAGTGTTGGACAGACAGACAGCA
1	AX-88234155	4451607	GGCTCATTTCTTACTGGGGCCAAACATATGAATAT[G/T]TATATGCACTACTTACTGTAAATCACATTGGATAA
1	AX-88315236	4459890	TTTTGCCCTAAAAGCATTGATTCCAATACTCAGAG[C/G]TTGATGACGAGTTGATTATTTTAAAATCAGCTGTG
1	AX-87972447	4466434	CTCATAGTTTCCTCAGCTTCATGTTGTAGCCTACA[C/T]TGTATTGTGTTTTGTTGTGTTATCTAATTGAACGT
1	AX-88302148	4492500	TTATCGACCAAGAGCAGCAATGCTTCCTTTTCCCC[A/G]GGAACAACTGCAATAACAACATACAGATCTAGAAA
1	AX-88280057	4524218	TCTGAGTTGTGTTCAGTGGGCCCCGAACACTACTA[A/G]GCTATATCCCTCAGTATATATCTGAATGTGTCCAA
1	AX-88042661	4526037	TAGTGAACGTTCAGCATTCCTGCAGCTCATCCAAT[A/C]ACTGTAATAGACGGTGGACTAACTAGGTGTCGTAA
1	AX-88108785	4549095	AATACCAGTAGTCTCAGACTGAGAGATACTTAAGA[C/T]TGCATCCCAAATTGGCATAGATTAGCATCTCTGTG
1	AX-88195148	4556178	CTCCCCCTGGACACTTATCAGTCCCCACTTTCACC[A/G]ACATGCCTGTCTCAGTCTCATTTCCTTGTCAGAAC
1	AX-88065742	4567436	TGCAGCATGTTTGTGTGCTTGTATTAACTCCGCTT[A/G]TTTCAGAGCCTTCAAGCTAGATAACAATACATCTA
1	AX-88117069	4667197	ACATATTTTCTGCTGAGTTGGGTCTCTTTCTCTTC[C/T]TCTCTGATCACAACAAAGACTTCTGCTAGCAACAC
1	AX-87925744	4922517	ATCGTCTATCCTCAACATGTCCAGGCGGACACCTT[A/C]ACATCTCAGACAGATATAACAATGGGCCAATCCTT
1	AX-87969217	4927107	CTAATGTGACTTTCGTACATTCAGACCTAATGCAG[C/T]TTGGAATGATCAGATGACAGAGGTCACATTTATGT
1	AX-88011284	4930938	GGCCAAATAATTTCATGGCAGCCCCAACCCTGCAA[C/T]AGGAGCCATACCAAGACCTCCTGTGCACACCCCAG
1	AX-88071723	4932117	TGGTGCAACAGGCCTTACCATTGAGGAGGCAGTGT[A/C]GTCAAAGGATTTCTATATCCAACAGGATATAGAAA
1	AX-87883845	5122011	AAGATGTCGAAGGTGACATCCTTACCCATCATATC[A/G]TCTATAGCAGGCTTCACCACAGAGTAGAAGTCCCT
1	AX-87900498	5179985	ACGTCATTAGTTATTGATGTTTATTAGTTACGTTC[C/T]GAACAGAGGGTATTTTTCGTTGGGGATTTTCCCAC
1	AX-88103268	5181566	AACCTGAACTTCATCCATAGTTTGTAACCAACTAA[C/T]GAGACAGTCAACTTATTCTATTCTCCTACTGGAAG
1	AX-87982823	5572677	CTTGTCTGACTGGATGGGGAGAGACATCAGGCTCG[A/G]GCGGTAGGAGGTGAGTGGCCTCCCTCGGGACGCCA
1	AX-88100719	5653533	AAATTCAAATTTCAATTCAATAATTGGAAAAAGTA[A/C]AACGATTTTCAATGAATTCTCAATAAACTGAAAAT
1	AX-88138225	5677487	AGTAATAATGGTCTGGCTGGCAGCTGGCTGGCATG[C/T]TGTGGAGGAGGACATATCAGTGTTGAATACAGTCT
1	AX-88046759	5722497	TATTTCACCTGCAGCAAAGACTTCAACAGCATGAC[A/G]TGGATCATCCTACTGCCTTCAAACCTGATATATAT
1	AX-87883246	5757599	AAGACAGATGACAGGTTCTGAAAGGCCTTTCCAAT[C/G]TTCTGGTACTCCTTAGGTAGAGCTGAACGCATCAA
1	AX-87925669	5828352	ATCGGCATTGTCAACACAGCCCTGCTACAGAGCAC[G/T]ATCATACGGCGCTCACACACCCAGTCACACACGCC
1	AX-87959472	6299015	CCCTTGGGGGAGCCATTTGAATGCACTGTTTAAGC[A/G]CTTCCCGAGAGGCAGTAATTTTAGTTTGGCTCAAG
1	AX-88058829	6407715	TCTGCATTGTTAGTCATAGTTTGGCTGTACTGATC[C/T]TACCAACTCGATATGAAATGCAAGAACAAAATAAA
1	AX-88059816	6691856	TCTGTTTTAGACAGATTTGCGCAAATATGAAAAGA[G/T]ATCTTAAAACATCTATCAATTTAGATCATACAAGG
1	AX-87947903	6750903	CAGTGAGATGTAGAAATAGACTCCTGAATAATGTC[A/G]GTGAGGTATAGAATAATGTGAGTGAGGTACAGAAT
1	AX-88057610	6811543	TCTCCCTGGGGTACCGTGTGTAGGCAGAACTTCAG[A/G]AGCCTGACATCCAAATTGATTTCCCAGTTGATTCG
1	AX-88078865	6855920	TTAATCCAAGAGCCATCTGCACGTGTATTTTCAAC[A/G]AACTTTTTGGACCTATTAAAAATCATAAAATGTGT
1	AX-88143935	6965845	ATAGCGCTTTACTTACCACTGTGGCCTTCAAGTGT[C/T]TGATTCATTGACAAATTGCTGGGTGCTGCAAGTCC
1	AX-88188584	7046209	CGGCAGTGACAGGGATACTACAGGGGGGTGACAGT[A/G]ACCACAGCCCCGTGTCTGACTCAAGGCCATCGCAA
1	AX-88161210	7347068	CAATTTCCAGTGCTGACACACAGACACTGGGATGT[C/T]TTTGGTGTGGGTGTTTCCCGTTCCCAGAAAACATG
1	AX-88094456	7528746	TTTTGCTGAGTTTACATGTGTTTAAATCAGTAGCT[A/C]GGTCTGAATCCTAAGTCTCTCCCCCCTAATGAAGA
1	AX-88068810	7609250	TGGAGAAGGCAAGTATTTATCGTCGGCAATGAAAC[A/G]AAATGCCTTCCATATTTCACTTACAACAGCTTAAC
1	AX-87883492	7616436	AAGAGCAACATGTTTCTATAAAAGTACATGGTTGG[C/T]TTGGTTCTTACCCAGGCACTGAATTCCATCCAGAG
1	AX-88237322	7693960	GGGTGTTGGGGTTGTTGTATTGCCTCTCTCAAAAT[G/T]ATTTCAGAGTTCCTGATATGGTTTATCAACAATAT
1	AX-88039022	7744220	TACGTCGGTCCGCACATTGCTCACCTGTACCATTC[C/G]CTCATCTGGAATGTCTAGGAGATGAAAACTCTCCT
1	AX-88084481	7751428	TTCTAGTATGTCACTAAACCTTAGCATCTAAATCA[G/T]TCTTTATTCACCTACTGTAGGCCAAACAGTCAGCA
1	AX-88015635	7753097	GGGTGCGACTCCAGACAGGCTTTGCTTTTGATTGG[C/T]TTGTGATGGCCACAACAGTGACATTGTCGGTGCGG
1	AX-88075425	7789304	TGTGGCCTGCAGGTATGACACCACTGATGTAGAAT[A/G]AGCATGCCAGCTTTATTAATGCCTAAATGACACTG
1	AX-87986364	7843354	GAAGGAATAAGTCCATCTTATTGCCAGGGAAAAAC[A/T]GCGAATTCTCTGGATTTACCAGTTCGTAGTCTATT
1	AX-88291580	8073036	TGGGACCCCAGTAGCAGGTATAAAGCAGTTGAATG[C/T]CTGCGACTGCATTCCCTGGACAGAAGAAGCACCTT
1	AX-88000194	8073807	GCATGATGAAGCACAGAGGCCCGACATATAGGGGT[A/G]CAGGCTGTTGCCATGGTGAGGTGAGAGAAGTAGTG
1	AX-87883494	8095696	AAGAGCAAGGAAACTCTGGAAAACAATATTGTATA[C/T]TGCCTTCAGAAAGTATTTAAACCCCTTGATTTTTT
1	AX-88142400	8230577	ATAAGGGATTGCTGCTCCAAAATTCCACGCGTATT[C/G]TATGTGACTAGAACATTTTGAAGTTAGTTCATTTA
1	AX-88303271	8265709	TTCACATTAGAATGCAGACTTCACTGGAAACTCAA[C/T]CCTTCTGCTGTACCATCCTTCCTATCAAAGTACAC
1	AX-88216607	8290261	GATAAACAATGTGCGTAATATTAGGAAAATTGAGA[A/C]ATAAATATGGTAAGCTGATGGGTTCCTCCTTTTTT
1	AX-88078569	8445467	TTAACTCTGGAGAACCTGGACCTGTTTGGTAATCC[A/G]TTCGCCCATCCCAACCCCCTGGACCACACCATCCA
1	AX-87882063	8515565	AACTAGTGGGAGAGAGATCTGCTTAGCCATACAAA[A/C]TGGAGTCTAGAACATTACATAGAAAGAATACGGCC
1	AX-88110009	8562762	AATCTATACATAAATTATAACATTTTAAAAACACA[A/T]TAAAGGCAAACAAAACAGTGGAAATAAAGGATTTT
1	AX-88018444	8571384	GGTTCCTACGTACCTCTGAAGTGCATAAGAGCCAC[C/G]GGCTGGAAAGGCCCATTGGAATTAGGTGCATCCAC
1	AX-88067463	8584317	TGCTCATCACGCTCCAGTGACTCCATGTGGCGGGC[C/T]TTGTGCCTGCAGGCTGATTTTGGTCATCTGAACAG
1	AX-88125706	8720826	ACTTAAAGCCTGCAGGTATACCGCATTGTGATACA[A/G]TTATAATGTGTTATCAGACTTGTCAAAGCATTCTT
1	AX-88114100	8758135	ACACACCCTTTCACCTTTTTACTCTCCCAAGGGAG[A/G]TATTGATATTTAAAAATCAGTCAATACAAATTATT
1	AX-88314470	8775931	TTTTAAGTTTAAATGTTACAACAACCTATAGCTAC[A/G]TTTTCATTATTTGCAGTTATTAAATTCTTTTTGAT
1	AX-87893890	8853862	ACAGCATTGTTGTGGACAGAATTGCAGAGCCTCCA[A/C]ATGGACGGAGTCTGAGGACAAAGTGAGGGAAATTA
1	AX-88205060	9064715	CTTTAAATAGGTAAAGTATTTGTCACTGTGAGCTA[C/T]TTCTATTGAATGATAACCATCAGCCTTTAGTATCT
1	AX-87899697	9099127	ACGATAGAGCTCAGATATAGCCCAGATAGAGCTCA[C/G]ATAGAGCTCAGATGACGCAGCTCAGATGAAAGAGC
1	AX-88242579	9420100	GTAGTGAATGCTGCAACCGAGGAAAGACGGTTTTA[A/C]CCGCTTCAGCACTTGACGCTCTCACTCTGTGACCT
1	AX-88313462	9467554	TTTGATGAAGGCCAATAGGTTGAGAATTCAGTGTG[A/G]TTTATTTGAAACTTTTCAACAATGTGCGTTATAAG
1	AX-88251690	9705049	GTTCAACAGGGACAGCAGGTTAGATAAACTGGTAC[A/T]GTCCTGATTGTACCCCAATGACAACTCAATTCCAT
1	AX-87982016	9827182	CTTCTCCTCTTCCACCAATAGCTCATTAAGACACA[G/T]CCTCTCATCAGAGGACACACTTGCTCCACCAAGGC
1	AX-88289153	10016990	TGCTGGCATTTTGTTTACATGACTCCTGCAAAAAC[C/T]TTTCCACTTCCCCTTTTAAAATTGTATACGGCAGT
1	AX-88291668	10079188	TGGGAGGGCAGAACACTACCACTCAACACCCCCTT[C/G]AAATATTCTGCAGTAAAACCTCGCATTCCCAAGTA
1	AX-88139744	10371453	AGTGAAGCCTTCCTATTGGGTTCTAATGTAACCAT[C/T]CCTCAAGTCTTACTACAGCCCACCACTGGTATGCC
1	AX-88003064	10553194	GCCTTCTCCAAACTACCGTTTAGCCTCAATATAGA[C/G]CAGGACCTGCAGGGCACACTAATGTCACAATATCA
1	AX-88076854	10647808	TGTTCCATTGTTACTGTAGAGTGGTAAAAGTATCA[A/T]TGTGTATAATACAATTCATTGCAGTAGCTGACAGT
1	AX-88059243	10739851	TCTGGTCGCCAGGGTGGCCGCAACGCATGTCAGCA[A/C]CCACACTCAATGCGAGCCAGCCAGGGATGATGTCC
1	AX-87964928	10968870	CGAGATGAGTTGCATGCTAAAAGTAAACACAATAT[A/G]GGGTGAATTTTGGTAACAGCTAAGAGCGTTGAAGC
1	AX-88008924	11089904	GGAGACATTCAAATCACATGAAGGTTTTAGGCAGG[C/T]GACAAAAGGGGAGATTCCACCAGCTAAAATCAGCT
1	AX-87874340	11302292	AAAACCTTCTCCCAGTTTGGGAAGTTGGAGCGGGT[A/C]AAGAAGCTGAAGGACTATGCCTTTGTACACTTTGA
1	AX-88218331	11386495	GATGGAGAAGGAGAAAGAGTGGCGGGAGAGAAAGA[A/G]AGAGCCGGAAGGGGCAAAAAGATAGGAGAATATAC
1	AX-88186743	11389343	CGACCCTCCCTCACGCATGCACAGGCCAGGCTTCC[A/C]GTGGTTCATGTAGGCGTACAGCTCATCTGAGCTAC
1	AX-88075419	11406253	TGTGGCCCTGTCTCCCAGGGGCCGGCGATGAAGCC[A/G]GGGGGCTGAGCAACACCAGGAGGGAGCTTGGACCC
1	AX-87922841	11420123	ATATCATTCATATTTAGCCATGGCCGTCCACTGAT[G/T]TTAATTGGGATTTATTTATCTGTATCATGTTAAAC
1	AX-88261709	11431341	TAGACAGCCATACCCCTCTGCCCAATGCGGTAGCG[C/T]GGAACAGGAGTCCACTTGTTGACGATACCTAGAGT
1	AX-88076341	11587870	TGTGTTTCCACTCCACAGGAAAATATCAGACAACA[A/G]CTGGAGACCATTTGTGATCGAATTGGCTTCCTCCA
1	AX-88031185	11977474	GTTGATTGATGTGTTCAAATATTTTTCATCAACAG[G/T]TCCAGGAGAGAAACATCAAGAATGGATGATGGAGG
1	AX-88267598	12107091	TATTCATTGGGCTTTTAATTTGGATAACAAATACA[G/T]TTTTCAAAACTTTTCAATCTCAAATTCTTTATGTG
1	AX-88107406	12144667	AAGGTTGAATGATCCTCTGGACATTTTGATGGGCC[A/C]GTCATGTTGTCTTTGCAAAAGTGATCGTTTCCTTG
1	AX-87884523	12150398	AAGCTGCGGTTTTGGCGGATGAGCATGTTTTGACA[A/C]ACAAGTGGCTTTGTAGAGCCCTGTATTCGGAGTGA
1	AX-88036543	12176461	TAATTAAATTGAGGAGTTTAGCACAACAGCCACAG[G/T]CTTCATCACGTATCCTAACCAATCCACATCGACGG
1	AX-88068988	12318020	TGGAGGAGAGCAGCTGCTCCGAGCTCTTCACCAGC[A/C]CCTGGTACTCCTGGTCAATCTCCTTTCGGGTCATC
1	AX-87977733	12339780	CTGCTGTTTTTTCTCTCCTGAACAGGCTTAGGGCT[G/T]TAGCAGCAGATTCAGAACAAACCTTTGACCTGTTG
1	AX-88142986	12896777	ATACATAACACTCGACCAAATTAAATCCACAGATA[A/T]TACTGGCTCTCTCAAATCAAATTGAGTGGAATATT
1	AX-88246253	13002831	GTCTGTGGTTAACCTAAACGCACCATCACACCAGG[C/T]CTGGATTCAACAGATGTGTTGTACATTTAATGGAA
1	AX-88306747	13394510	TTGAACAGCTGATTTCCCCATCCCCACTCCTGCAA[A/G]TCGCGCCAACTCTGTCTCGTTAATCATGTGATAAT
1	AX-88102572	13788493	AACCAAATGTAAATGAAAACTAGATGTTGAACTGA[A/T]GTCTGTGCCCACCTCAGGCCCACATTCACATTCAT
1	AX-87895260	13810079	ACATCAGGCTTTAAGCTGAATCTGATTATATTGAT[C/G]TATATCTGACTATTATAATTGCACCACCTGCCAAT
1	AX-88142462	13927832	ATAATAAACATACTTTTCCTTTGAGCTCAAAAGTT[A/C]GCCCCTTTGTTCAAAATGTGCCATTATTTAATTGA
1	AX-88239709	13940638	GGTTAAGTAAGTAAACGGCCCTGTCTTGTGAGGTC[G/T]GTGCACTGAGGTAGCTGGGCAGTCACATTAACAAA
1	AX-88220815	14099463	GCAGACTAGCCTACCCGTACAGTTGGCTAGAGTAG[C/G]CACATTTGCTGTTTTATAATAGGCACCTCAGGGCT
1	AX-88173451	14158682	CATTATGTTTACTTATCACTATGTTTAGCCAACTG[G/T]ACCCAGGTTCTACCGGTAGCTTTCAAAGTTAACAT
1	AX-87960634	14257386	CCTAACACACCAATACCTGTCACACTAGCATGCTG[C/G]CGTGGATCTTTCCATCACGGTACGGCTCGGCTCAG
1	AX-88298052	14278769	TGTTCCTTCCAAAGCGAGATAGAAAGCTGCCGTTT[G/T]TACCTAAAGATGAGGAGATGGTACTGGGAGTGTCC
1	AX-88054772	14495161	TCCTGGATCTGATTGGTTGAACCTTAACAAACCTC[A/T]TTAGAACAATACACATGATTGGATGAAGGAGGGTG
1	AX-88094009	14562168	TTTTCAGCGGGTTTTCAGGTCTTGTAGTAAACAAG[G/T]TAACCATGTGGTAAGGATGTCAGCGTTCATTGGTC
1	AX-88244247	14567783	GTCATACAGGTTAGGAAGTGCAGCTCAGTTTCCAC[C/T]AATTTTGTTGACAATGGGTACATATCCTGTCTTCT
1	AX-88085649	14591014	TTGAAAAGCTAAAAACACAGGGGAGAGACTACTGT[C/G]AAGATAACTACTTTTCCCTTTTGTTATCTGGGTTC
1	AX-88096400	14594693	AAAAGCCCTCTAAAAGCATAGGAAAATTATGATAA[A/T]AGAAAAACAGGAATTACTTGCACTTTAGTCCAACA
1	AX-87876938	14713486	AAAGCGTCAAGTCCACCAACTGAATTGTTGATTGG[A/G]TCAGTAAGAGGAGGAAGGCCCAGCTGTTTTCACCA
1	AX-88093377	14756723	TTTGTTACTTGTCGTGTTTCATATTTTTGTGTGCT[C/G]CAGGAAGAATAGCTGCTGCTTCGGCAAAAGCTAAT
1	AX-88195655	15140489	CTCCTGAAAACCCCACCCTTCCTCTCTTTCCATCT[G/T]GTTATCTGTCGCTCGGCCACTCTTTTCCCTCCCCT
1	AX-87931152	15289461	ATGTTGTAGTGACCCTCTAGATCGATAATGTGTTG[A/G]GCTCATGGGGAAAGTATGGGAGGAGGAATTGCCCC
1	AX-88007666	15409858	GGAACTGACCTGCACATCAGACACCTTACCACTCA[C/T]CCGAGGTAGGCTGCCATGACCTGGGACCGGAGACA
1	AX-88226466	16372784	GCTAGTAATTGTTTTGCATTGGCCTAGATATTGCA[C/T]CCCTTTTGAAACAGGATGTGTTTTGGTACAGTATG
1	AX-87978251	16373360	CTGGCCCAACTCTCTTAAATGTTAGGCTACCAAAC[A/G]CCAAATGTTGATTATGACAATAAGTTCTCTGTCAA
1	AX-87940774	16391751	CACATATTGCAATATCTTACTTTAATACCCTCTTC[G/T]CCTCTCTTCCTTTCTTCCTCCTTCCTGTATTCCAT
1	AX-88214266	16582535	GAGCCCTACCCCCGTGCGGTGGACCTCCAGACCAG[A/G]GCAAATCCCACCGATATCTCTCCCATGTCTGTCCA
1	AX-88128892	16670071	AGAGACCTGTACCCCATCCTGGTGAAAATGTTGCA[G/T]TCTACCCAGCAGCTCTGGCCCCCTTCGGATCCCTT
1	AX-88303756	16777355	TTCAGTGCCCTGTACACTTATAAATACAGATACAG[C/T]TTATAAAAATGAAAGCTTCTAGGAAATGATCAAAT
1	AX-87981148	16935277	CTTAGTGTAGTTACATACACACAGAGGAATAAAAC[A/C]GAAACCACAAAATGTCTGTGTAGTGAAGTGGAATA
1	AX-88253068	16971335	GTTGTCAGGTGATGTTCGAGGTGGAGGATAAGGAC[A/G]TGTTGGGTTCCCAGCTGTTGGTTCTAACAGGCCAG
1	AX-87932645	17110870	ATTCATTAAAATTAAGAATTTCTAAGCTAGGCATA[A/C]AATTTGGAAAATGAACTTGAACACATTAACCACTA
1	AX-88251916	17207471	GTTCCAGTTTGGAGTAGGAGGGCCAGACACTGGTC[G/T]ATAGAATGAAAACTGATGACACAGCAGATGCTGTC
1	AX-87893135	17207497	ACACTGGTCTATAGAATGAAAACTGATGACACAGC[A/C]GATGCTGTCTGCTATGTATTATAGATATCTTTCAT
1	AX-88204544	17231418	CTTGATTACATTTCCAGATTTTTTGTCACTCCCAA[A/T]GTCGGTTACAGTAATTAGATTTACGGCTGAAACTC
1	AX-87937094	17318995	CAACATCTTTAAATGAGTGATTGAATTTATGAACG[C/T]ACCCATAGCTAAACAATCAGCTGGCTAATGGTTCC
1	AX-88252206	17360030	GTTCTCTCTCTCTCTATACATAGATTATGCTCTTT[G/T]ATGTCCTCCACCCATTATTAAATATTCCTGCCTTC
1	AX-88135133	17602638	AGGATCCACCCCTGTGCTCTGCCCTAGGATGAGAG[C/T]GAGAGACTGACTAACCATCATTACACAACACCTTA
1	AX-88039890	17611933	TACTTGACGCCCAGCATCATATGACGGTCATAACC[G/T]TGTCCTAATATGTCATAACAGCTGACATAACTTGT
1	AX-88220145	17676975	GCACAATGAAAGAACAAACACACCACACACAGAAA[C/T]AAACAGAATGGTGATTATCTTGTTGAGATACTCTC
1	AX-88094826	17710865	TTTTTATTTGTCATAGTTCCTGCGCATACATGGCC[A/C]GTAGCACCAGGCTGGTGTCCGTCCTCTTCCTTTGC
1	AX-88156407	17722859	ATTTCCACTCCATCGCCATCTGCCTGTCTTGGCCC[A/C]AGAGCTTACCTGGAACAGCTTCTGCTTCTCCTTGA
1	AX-87942836	17883622	CACTGCCAGAACACGCATAATGTTAACATAATAAT[A/G]ATTACAGGCAGAGAGCAAGGTTTGCTATAGTGATC
1	AX-88139919	18022087	AGTGATATTGTCACCATCACACTATTCTCAATTTC[A/G]GATTTTCTTTAGTTTTGAAATTAGTTTTCATATAG
1	AX-87954291	18224762	CCACTGAGCAATAATGCTCTATGTGCTCTGAAAGG[C/T]AGAGCTCTCAAACATCTAGCCAGTTATGACTGTGT
1	AX-88139095	18248452	AGTCAGGCGCAGGAGAGCAGGTATTTGGTAGCACA[C/T]GGAGCCTTTTATTCAGGCCAACCAAAAGCACACGG
1	AX-87939766	18461139	CACACAACTCAGCTGCTCTGGTGTCTCAGTATGCC[A/G]TAGACCTAAAGGCATGTCACTTAGGAGATGCAGTT
1	AX-88056530	18501657	TCTACGTAAACTTGAACCTTCCAGGTGACCTTTAA[C/G]CTTCTCTAGCCTCTCTCTCCCTTCTTGCCGCCATA
1	AX-88236578	18572391	GGGGGGGAGCACATCTTATCCTTATAATCTTACAA[C/T]GGCGGTTGGCTATTACAGTGGTTGACACGCACGCG
1	AX-88295218	18698454	TGTCCCCCAGGACCAGGAGAGGGGTGAGGGGACAA[A/G]GAGGGCCCCGACTGAGGTGGTGGTGCAAACTGGGA
1	AX-88223794	18721172	GCCCTGCATGGCCCCGGTCCTCTGCTCCAGACCCA[A/G]CCAGCTACAGCCTCTGACCTAGCCCTAGCAGCAAC
1	AX-88195711	18809181	CTCCTGGGGGGAGAATGGAGGAGAGGTGGATCGAA[G/T]CACTCTGCTAGCTTTCCTGGTGGGAGGTGGACCGA
1	AX-87974555	18847472	CTCTCTATTGTAAAACAAACACACAGGCTCGCGTG[A/C]ATGCATACACACTCCTTTTGTATTGGAACATTGCA
1	AX-87951500	18884055	CATTAGACTGGAGTGGAAATGTGGCTGTGGCCAGC[A/G]TCCATTCTTCCACTGGTGAAGACCTCTGTCCTTTC
1	AX-88190330	18990245	CGTTGAAAACTACGCTTACAAGCCAGCTTAATCGA[C/T]TCCCCTCCTTGAAAATCCACATCTTTTTGATGTAA
1	AX-88118551	19046742	ACCACCCAGCCAGCAGCTCTGGGTCTCTGCGTGAG[A/C]AATGATAATTACACTGAGACTCAGCTGTCCCACTA
1	AX-87968594	19121016	CTAAACGGCTATAAATTGAAGCCTTTGAGGAGATT[A/C]ATGTGTTGGTTCAAATTGAATTGTGTTTCTTGCGG
1	AX-88280021	19308621	TCTGAGGGCACTGTAGTAGGACAATGCAGAAGTGG[A/G]TTATAATTTCCTGCTGAGCAATAGCTAGCCCACCA
1	AX-88118220	19320251	ACCAACATGAGCCACTGTCTCCTGCGACAGCTCTT[A/C]CAAACCCTCCTCCAATTAATATTGAAATGATCTCC
1	AX-88177528	19332819	CCATAAGTTGGTGCATTCACTGCCATCTCACTACA[A/T]TGTCACAGGTTGTATTACACTGTTGTTTTGACTGT
1	AX-88089523	19396352	TTGTTCTGGATGCTCTAACAGCGACGTCTCAGTCT[C/T]GTGTGTTGATCTAGCTAATTGTGTTCACTTACTAC
1	AX-88163070	19421073	CACCAGAGGCTTACAGTACTTCAGGGACAACTTGA[C/T]TTGGTCCAGTTTAGTGATCAGCAGGTTGATAGTAG
1	AX-88094782	19626207	TTTTTATAAGGGTTAGTTCCTTCCTTCTTCAATGC[A/G]AAGCCCCCAGTGACTCGACATATCCAAACATTAAG
1	AX-88073680	19949524	TGTCACAGCTGAATACACATCCACAAATCAATATG[C/T]CTCCCCTACGATAACTTCATAGAAGACAATTTGCA
1	AX-88161616	20020447	CACACAACACCTGTGTCCATGCCATGCTCGGACAC[A/C]CCTCCACTCCTACAGGATCAACACAGAGCTGAGCT
1	AX-88271617	20038910	TCAGTGTGAATGTTGCCTGTAATCCATAACATACC[A/G]GAGACACGTCAACCAGGCCCAGACATGGTTTGACG
1	AX-87896661	20094751	ACCACGACCAGGGAGGACAGAGCGTTAGAGCAATA[C/G]ATCAGGCAAGACTCATCTCATACACACTACACCAG
1	AX-88119717	20229538	ACCCCGAACCAGTAAAAGAAGGAGTAAAATTGCCC[A/C]AAAAAAAATGGCAATGGTGACAGAGATGGGGGCGA
1	AX-87895359	20238920	ACATCCTGTATAACAGGACGTCATTGCCCTGTGCT[A/G]CTGGCTTGGTCCTGTATGTCACGTGGGGCTGTTAA
1	AX-88095218	20245395	TTTTTTTCGCTGGAATACACAACTCTTCGCTCTTT[C/T]ATGATCAGTCTGATGCATCCACTAATCACACTAGT
1	AX-88087039	20288388	TTGCCCACCCCAGACTTCCTGAGTGAAGGATCTCG[C/T]TGTGACCACATGATTCTGATTGGCTTCCCTTTCAC
1	AX-88238293	20305126	GGTCAGAAGTCAGTGATATAGGGAAACTGGTTGAC[C/T]GTGACATTGGTAGAAGTTTATGCATTTTTACAGTT
1	AX-88210098	20340555	GACAGAATCAAAAACAATGTCTCGACAAATGCAGC[G/T]CAACATAATGATAATAAAGCCAACAAACCAAAGGC
1	AX-88041905	20356371	TAGGCTACTTATCTGAATGATTGAAATTAAACCAC[A/C]TATTCTTGTCCCATTGAAAAGGGGCGTGACACGGT
1	AX-88061866	20356714	TGAATATGACATTTAAATACTTTAGTGGAAAAAGC[C/T]GTCACCTATTGCCCTCACCCCACTTACCTTTTCTC
1	AX-88213392	20487296	GAGAGAGGTGACCATGCTGTGAGCCTGGTAGAAAG[A/G]CTGAAAGCTCCATTTGGGCATCAATGCATGCTAGT
1	AX-88049924	20499824	TCAGGCCTAAAAAGATGTTTAAACACGGCATTGAA[C/T]AGCAGCAGGCAAAGGGCTCTGTCTGTCCCTTAACC
1	AX-88220661	20510039	GCACTTATTTTTCTAAGAGTGTACTGTAGATAATC[A/G]CACTTAAGCCCAAGCACTGCAAATGAGCCTAAATA
1	AX-88192560	20697315	CTAGGGCAATCACTTCTTTGGCATTTGATTCTACT[A/C]TGCAGAGTTGTTGGGACCTGGTTTGGTTCTCAGGT
1	AX-88042199	20925324	TAGGTGAAAGTTACTGTGGCTATAAGAAGTTTGAT[G/T]TAGATGGAGCAAATTCTCTCTGCACTGCCTGCAGG
1	AX-88094676	21030007	TTTTGTTTTATTTTGACATTCTTTTTTATCTTTGT[A/G]TGTCATTCTATCCCCTACCCAGCAACTCCACTCCA
1	AX-87964429	21351425	CCTTTTTTGACCATAATGGCAGCTTGTTTTAGGTG[A/G]AACTGTTATAAGGCTTTGCCTTTTGAGTATGTGTT
1	AX-88172559	21501644	CATGCGGTGTTCTTCTTGACCTCATATAATGGTGT[A/T]TAGGATTGATTTCAGTGTAAATTCATGCTGGCAGT
1	AX-87957656	21628100	CCCCAGAAGTTTAAATTCCTGCAGGTAAACCATAT[C/T]AAAATGAATACCAGCTCATTCTGATGGTGATTCAC
1	AX-88076156	21795852	TGTGTGTGTGTGTGTTTGAATCAAGGGTTGAAGGA[G/T]AGGTTAGGAAGGATAAGCAAACCCCAATGAATTCT
1	AX-87973594	21808135	CTCCTGCATGTAACTTCGATACTTTTGACATTCAA[A/C]TTGCAACACACACTGGGGTGTGATCAGTCCAAACA
1	AX-87984206	21861181	GAAAAGAGAAATCTCTTTGGAGGTGAAAACTTTGC[A/G]GCGAGAATTAGGGGTGGTGAGGGTGCTGTATCACC
1	AX-88185060	21881792	CCTGGGATAGAGAGAGAGGAAGAGATGGAAAGAGA[G/T]AACCAGGCTTGCAGACAGGTTGTTTCCAGTCTCTG
1	AX-88239893	22001006	GGTTCACAATAAGGCTACAGTTTACAGTTCCCTTG[A/G]ATTTCAAGTTTGATATAATGCACCAATGCTAGATT
1	AX-88089520	22191303	TTGTTCTGATCTCATGATTCTCCATGGTTCACCTC[A/T]TAGATCATTAGTTGTCTCTGTTGGTTTCTGGGGGT
1	AX-88156350	22223656	ATTTCACCTACAATATCCTTCCTGTACTGTTGACC[C/G]AACTACACGTCCCAGAAGGCCTTGTTTAGTAACAA
1	AX-87901015	22303070	ACTAATTTCCTGCAATGATAAAATAGAAAACAAAA[C/T]GGAACTTTATTGATCCTAAATTCCCTTATAACCTC
1	AX-88056694	22385060	TCTAGCTCTCTGAGTAAGATGTTACATAACAGGTT[A/C]ATTCCATTCATAACTCAGCAGTGTCAAGACCGTAT
1	AX-88080032	22441162	TTAGAGCTTGTAAAATGGGAGCAAATTGTGAACTA[C/G]ATAAGTGTCAGTGAGGTATTGGTCTTGGATCAGTT
1	AX-87999683	22444812	GCAGTCCAAACCTTGGATTTCTACCACAATTCTGG[A/G]CATGGAGCAACAATCAGGCGGGTGCTGGGTGATTC
1	AX-88158149	22524193	CAAAGCCTGTAACAATGTTAGTAAGTGATGTTTTG[G/T]TATTTTTCTATTCTGCTTTCTGGGCCATACACGTT
1	AX-88062525	22700062	TGACCAATTATTTCCTGGAAACCTCAGAAAAAAAA[A/C]CCCCATGAACCACTCTTCTTTCCCTTCTTCAGATA
1	AX-88159047	22882168	CAACCAATACACCATTACACCTGAGCACAAATACA[C/T]TCCTCATCCATAAACCCCGACTGTAGGAGGCCCGT
1	AX-88030584	22941047	GTTCCTCATCTATAGACTCCAGTTAAGACTTTGGT[G/T]ACTGAAATGTTGTGATGTGTGTGATGTTTGTCATC
1	AX-88063657	22949004	TGAGGAATTGTGAGCAGCCGTCTGCCGCGCACATT[G/T]CCCCGTCCCCCAACAATCCCCGCCCAACATGTCTT
1	AX-87979141	23114491	CTGTAATTAATTAAATGGAATATGTGAAACGGGAT[G/T]TTCAGTGGCTTCCCAGAGGGCTCTCTGTGATGTGA
1	AX-88276994	23144270	TCGGATTAGGACTTAATCACATAATTGTGATCGAT[G/T]TTTCTTTAGGCACTATGCACAATCCCATCAAACAA
1	AX-88281730	23436229	TCTTCTTCCTACGACAGCCGTGACACCCCCTCCTC[A/G]ATTTTGAGGGCCCCGCAGGTACGTAGGAACCGTTC
1	AX-88227704	23525206	GCTGCCTTAATCGACATCAACGTCTTCAGCGCCCG[C/T]GGAACAGTGGGTTATGAGCAAATTAATTATGTAAA
1	AX-88310137	23627697	TTGTGGGCAGCAGTGATAAAGGGTGGGTGGCACCA[A/G]TATCCAAATTGCATTTAATCGAGTAGTATCTGTTT
1	AX-88182837	23641345	CCTACCACACACACACACACGCACACACACTCACT[A/G]ACGCACGCACTCAACCCTCCTGCCTGCCACACTGC
1	AX-88266338	23694740	TATGAATATACTGTACATTTTGTGATAAGCCCAAT[A/G]TGTTCTGTTTGCTGAATACCACTGGCCAGAGTACA
1	AX-88040659	23818033	TAGAGGGCAGTAGATATTTATAGTTTGAATCCTTG[A/G]GGAAACGACTACCTGATAACAAAATCCTATTTCTC
1	AX-88211085	23858915	GACCCCCACCAGTCTAGTCTATAACTAAACACTCT[A/G]CGAACACACTTTCCTTCCCAGTTCACACGTTACAT
1	AX-88167112	23874388	CAGCCATTATGTTTTTATCGGATTGTCAAACAAAT[A/C]ACTTCAAAAAGTAGATTAAAGGAGAAGCTCACTAT
1	AX-88024463	23927161	GTCTGAACTGCATTATCCCTGTCCACAGGGACATA[C/T]ACATCATCAATCATCAGCTTCTACATTCTACAGTA
1	AX-87909247	24100480	AGCAAGGCCTCATAGTCCAAAAGTTAACATTTGAA[A/G]GGGGAAACGGCTACATGTTTTTGATAATTGCCCCC
1	AX-88117258	24116230	ACATCTAAACAACAGGACAGAGAGACAGAGAGAAG[C/G]CCAGTTAACTACATCCCTGAGCTGTAGCAGAGGAC
1	AX-88310142	24164033	TTGTGGGGTCTGGAGTGGCTACTGCCGTTCCCGTT[G/T]GCGAAGGTGTGTCCATTTCCGTGCCCATACCCATT
1	AX-88189026	24269190	CGGTACAGTACTGTCTGTGCACAATTATCCTGTAA[C/T]GGGCTAGCAGACAAACAGATAGACTTCCCCTCAGG
1	AX-87955998	24304279	CCATCGTAAAAATAGCTCAACGAAACTAAGGGGAT[A/G]TGTGGGAGGCAACGCAATGGGCGTGTCTGCAAAAA
1	AX-87890935	24317666	ACAAATCTAGTCAAATACCAGTTGCTTGTTTATTT[C/T]AAGTGTCACAAAGCCGTACAGGTGATTTCTGGTTA
1	AX-88097251	24561498	AAACAAGTGTTTTTAATAAAGTGTAATAAAATTTT[A/T]ACTTGGGAGTCTCTCAAATTAGCAGTAGCTGGGTC
1	AX-88221114	24582128	GCAGCGCCTTAGACCGCTACGCCACTCAGGAGTAT[A/G]CTGTATTTATGCCCAACTTTCCATACAATGATTAA
1	AX-88259305	24701303	TACATGAATTACCCTAACCTGCTGAATAAGTTATT[G/T]CAACTTGCTGATTTCTGTTCATAGCTGTATACCAT
1	AX-88261268	24762757	TACTTGATTGTGAATCTGAAGCTAAATGTGTGGTT[G/T]TTGCTCCTTAGGCCATGTTGGCTGCTAAGGCCATG
1	AX-87892441	24942888	ACACATCCATTGAAATGGATATGTGAAATAAAATC[A/T]AAGGAAAGCTTAGAAATTACAGTAAAATTTCCATA
1	AX-87899104	25005104	ACCTGGGTTTAGGCTACATTCACTGTGAGTATAAT[C/G]TCAAATTAAAAGTGACCATTTAAAAAAATAAAATG
1	AX-87992075	25206254	GAGCAAGCACTCGAGGAACAGCACCAACAAAACCT[C/T]AGACTGGTAGCAGATGTAGCCCAGTTGAAGAACGG
1	AX-87928728	25429123	ATGCTGTTCCACCTCCGACACTGGCAAAAAACCTA[A/C]TATGCAGATATCAGCTCGCACGGATCTGATAGAAT
1	AX-88223654	25443482	GCCCGTCTGCATCTGCACTGGCACCCACCAGGCCA[C/T]GGGACCCTGTTAGAGCAGGTCCTGCTAATGGCAGG
1	AX-87957550	25481152	CCCATTTGTTTGTACTGTTCCATTTTTGGGGTGTC[C/T]ATTTTGAATTACTGTGTAGATTATTAGTGTCAATG
1	AX-88012184	25488628	GGCGGACTAACCGAAGATTTGGCCCTTATATATTA[C/T]TACAGATATAATACTAATTCCTGGTGGTGTATTTT
1	AX-88306652	25578351	TTGAAAAATTGGTATTTTCTACCCAGGTCTGACTG[G/T]GTATGAATTGTATTTGACCCCAGAATCCCCCCTCA
1	AX-88177896	25936867	CCATCTCCGAACCCCATTCATTCATATGCAGATGA[G/T]AAATGACTGTTGCGTATGCTTTTATCTGCTAATAT
1	AX-87970251	25966899	CTAGCACAACATAGCATAGAAAATGGGTTGGCTCT[C/T]CCGTGCTCTCTGATTGGCTCAAAGTCAAGTTGTTG
1	AX-88185718	26151589	CCTTCAACGAATATCATTTGGCGACCCCCATCCCA[A/C]TCATTTAATAATTTACCGTATTGATTTGGAGTAAA
1	AX-88263496	26205630	TAGGGTTTAATTTCCTAACACGTCCTTTGTGATGG[A/T]TGGACAAGTTTCAAGTTCTTTGTATAAAACATCAT
1	AX-88013090	26278794	GGGAAAAAGAGGGAGACGCATTTGGGATAGTCGCT[A/G]TGACGATCGTCGTAATGAGGAGACCAAGGTGCAGC
1	AX-87968563	26486295	CTAAACAGGGGGAAATAGTTCACATCATCACTACG[C/G]CGACAGGGTCATGGGCTTTCTCCAGTAACCCATCT
1	AX-87974873	26493238	CTCTGATTTACCATCCCAAAATACCCGCACACAAC[A/G]TCTGGCTGAACTCAATGCAATGGCACTTACAGTGG
1	AX-88040987	26523132	TAGCACAACTTCTATTATGCAGACTATGTAACAGA[C/T]AGAATCCTCCAGCTGGGCATACTGGTGGGGAAAGG
1	AX-88184964	26742102	CCTGGATCCAGGGGGAGTGGAGTGAGATCTATGAT[A/G]ATGCCTATGTGAAGAGGAAGTGGATTGCCCCACTG
1	AX-87955647	26781853	CCATAACTTGTGAAGGATGGGAAGAGGCTGCAGTG[C/T]CCAGCTGCTAAGATTGGGAGAAAGGCAGCAAGGAT
1	AX-88156903	26785978	ATTTGTTTTATTATTGAGAGAGGGAGTGTGAGAAC[A/G]GTACATCAAGACTGACTTAAGGGAAACCGCTTATG
1	AX-88283822	26806668	TGACAGTTTACAATCTAAGGTAACGCCAAGTAATT[G/T]AATGTCCTAAACTTGCGCAACAGTCACACCATTCA
1	AX-88273149	26828876	TCCAATCTCCCGTTCCTAGCTTCCATTCATTGGTC[A/G]ATCCTATCTTCCATTCCTTCTTTCCTAGCTTCCCT
1	AX-88105228	26854749	AAGACCAACAAAAAAACACTGCAGAGCACTCCTAA[C/G]AGGAGCAAGCTTCACCCAAAGTGGAATATACTCTA
1	AX-87950241	26895393	CATCTTCTCCAGGCCCACCTGAAACAAACAGAGAA[A/G]TACATTTTCACACACAAGCACAAACACAGAAATAC
1	AX-88249013	26906286	GTGGTCATCTGGGTTTGGGGGGAGTGGGCTTTGTC[C/T]GTAACCCTGCAGGTCTGCACCCCTCCACACTGGGC
1	AX-88190266	27159973	CGTTCATGATTCCTACCGTCTGAACTATTACATTA[A/T]GGTAATATAAGATGGCCATTATCACCTGTTGTGGA
1	AX-88151302	27206590	ATGGGATCATTCTGTGTAACAAAAGCTCAGGCTGT[A/G]AGATTCGTGCAGTGACCTAGTTGTGCTAGCAGCTA
1	AX-88149916	27219901	ATGATTTCCAAAGTGCAGAGAGAGACAATGCAAGT[A/G]GAACTAAAGTTGTCATGTGAAATTGAATTGCACAG
1	AX-88091866	27228830	TTTCTATGCTCACTAAGGCTGTAGGGTACGGGCGG[C/T]CATTCCCATGAATGCACGTAACACTGACATTCTGA
1	AX-87950420	27262082	CATGACCTCTCACCCTTCTCTGCCAAATGTCAGTG[C/T]CCCACATCTCTCTCTTTCAGCTGCTTCAAATAAAG
1	AX-88010937	27331201	GGCAGCCCGTGGACCGAAGTTTTCTGAGAAGAAAT[A/G]CATTTCATTTTTTCAAATTTTCATTGTTGGACATC
1	AX-88208101	27375214	GAAGAGCTGCTTGGCTGGCGTCAATTTTCTCTTCA[C/T]CACCATCCTCTATCTTTGCCTGATTTACACACAGC
1	AX-87973631	27642226	CTCCTGTAGACGTGTGTGCAGGTCTTTGAGAGAGA[A/G]TGAGTCAGCGGCCAGGTCTCTCTGGGAATTCTGCT
1	AX-88310392	27664256	TTGTTATTACTCCCTTATATCATAGATAACGGAAC[A/G]TGCTGATCTTTCTTTGTAGTTTGAGGGGTAGCAAG
1	AX-88030201	27728135	GTTATTTCACAAAACTGTGATCCACAGATAATGAT[A/C]TTCCTATAGTTCAGCTGATTGAGTAGTCTCTTCCC
1	AX-88259886	27731347	TACCCTGACAATGGAGGCACTAAAAATAATTTTCA[C/T]TGCTAAAACAGAAATGCTCCTCTTAACTTCTACTA
1	AX-88240583	27758897	GTAAACATGCCAAAACATGCTAAATGTATTTAAAT[G/T]TATGGTTATTACAGAATGTTCACTGTAAATAGCGT
1	AX-88305756	27802823	TTCTCCTCAGAACAAATTTCCATGCATGAAAATGC[A/G]GTCTTACTCCAGTCTCAGTCGTAAAGCCTGCAGGA
1	AX-88037982	27865332	TACATTAGGGCATAATAAAATTGTAGCATTTTTAT[A/T]TTTGTTCAGTGTATGTAGTATCACACCCTACTCCT
1	AX-87884331	27996685	AAGCCTGTGAGATCAGAGTATACACAGGGTTGAGG[G/T]TTGGGCTGGTTGGAGGGAGGGACTGCAACCAGACG
1	AX-88107166	28040560	AAGGGTAGGAAGGAAAACACTTGGTCTGTGCCATC[C/T]CACTCTAGTCATCTTAGCAATGAAAGCGAAAAGGG
1	AX-88091901	28068979	TTTCTCATCAATCTCTGTGTCGCAGCAGTATTTCT[A/C]TAACCAGCCAGCATGGAAGGTCCACTAACTGTGTC
1	AX-88198377	28084797	CTGAGAAATTAAGCTAATTAATTGCACCCAAATTG[A/G]GCATTTTAATTTACAGGATTCATATCATCTTAAAT
1	AX-88275996	28111743	TCCTGAGGCCTGTTCTGGAAAAATGAAATCATTTT[C/G]TCTTTCATTTCTCGTTTAGCCCTCAGAAATACCTG
1	AX-88272951	28171239	TCCAAAATGACACACAATACATTTACAATTAATTT[G/T]TATTGGTTACAAAATCATCTGAAATGCATCCAACA
1	AX-88189969	28189930	CGTGCCTGTGTGTGGGACCCAGTCATACACTAACG[G/T]TTACCATATCTCATGTGTGCATATACTGTAGGCCA
1	AX-87955658	28368028	CCATAATAATCTCATCCATAGGCTATTGGCCTACT[C/T]GCACAGTGTCTGAGAGCTGTTGGCTAGAGAGCACG
1	AX-88021221	28402338	GTAGTTGACCAGAGTGGACATCTCCTCTGTGGCTA[A/G]GGCTTCCCGCTCCTCTGCTGTCCCCTGGAGACAAA
1	AX-88148488	28475543	ATCTTAATTCAGGAAAGGAATGACGGGCCAAACCC[C/T]AATATCTAGTACTGTAAATTGATATTCCCACTCAA
1	AX-88077767	28615560	TGTTTGGCTGTTGCATTTACATAACAACTATCCGC[A/C]TCCCACCCCATCAATTGCTCTCTCTCTCTCTCTCT
1	AX-88020072	28679246	GTACCAGGTGTACCGGTTTGTGTGCAACACTGCTG[C/T]GTTTTTCACACTTAACAGTTTCCCGTGTGTATCAA
1	AX-88044010	28876015	TATATCCTGTGGAGAGCAGATGCAAAGTGTGACCT[A/C]AATCAAATCAAAGACAACATCCCAGAAAATGCTGG
1	AX-87924275	28914641	ATCAGATCCACAATGGTAATCGTTGTCACTTAAAA[G/T]GCGTAACAGTAGTTTGCGCTTCATGTCTCTGGGCT
1	AX-87962394	29021384	CCTGACACCTTCTTCCGGAATTCTAGAAAGTCTGA[C/T]GCCCACTGGATCACCACTCCGAACCGTCTGCTGCG
1	AX-88007660	29047363	GGAACTCCAATGCATAATTAGCGCTGATTATATGA[A/C]GGGAATCTACATTAGGGGGCAGACGGAGAGAGTGT
1	AX-88105945	29119274	AAGCAGCAAGACACCCCCAAAGTTTCTTCACACTA[A/T]CATTTTGTGAATTCATAGGCTACTTCTGCAGAACA
1	AX-88269282	29131138	TCAATAAGATTTGCCCAGTGGGAAGGCAAATGTAT[G/T]ACCATTTTGTTGTTTTGGTTGACGCCAAAGGATTT
1	AX-88300914	29277635	TTACTGGCCATGGATGTAGCTAGTTGGCTAGCTAA[A/C]TTAGTTGCTTGGCATGCCTTTGCTTCAAGACAAGA
1	AX-88279069	29300063	TCTCCTGTGAGGCCTTGGAAATGCTTCTGACTCAC[C/T]GCTCCCCAGTGACTACTGAAAAGTGACAGGATGTG
1	AX-88120041	29333179	ACCCTGTGTGACCTTTGCCCTCTGACCTCAGTCCA[A/C]CTAGATCACACGCCCCCAGGATGCGACGAGAAGAC
1	AX-87994377	29344285	GAGTGGTTTAGGGGCCTAGCCGGACTGCTGCGTCA[C/T]CAGGGACCTCAGTCCCCCAAGGATAGCTTATTACC
1	AX-88122074	29742730	ACGGATGTACTTTTGTGTGTTAATGTGCTAATCTG[C/T]AGCTAATCTGTCTATTCATATCAATGACAGGTTAT
1	AX-88304985	29770241	TTCCTGACATCTATTGCCACTTGCGGTGTTAAGTT[G/T]GAATCTCCCATCAGGTGCAAAAACAATCTTTGAAC
1	AX-88045147	29776572	TATGCACAATGTTTAGGACGCACCCGAACGAGCAA[C/T]CTAGTTTTATAACATTAGTTAGCTAGCTAACTAGC
1	AX-87967129	29811689	CGGTGACCCAGGTAGCGAGTGGCCATGTTGTAGGC[C/T]GGTGCCCTAATTCTTTCACCAAGTCCTTTGCAAAG
1	AX-87986113	29821236	GAAGAGGGCCAAGAACCGAGCACTGGGGGACAATA[A/G]TAGTGAGAGTACGTGGTGCAGACAGATTCTCTCCA
1	AX-88025962	29857576	GTGATGGGTCTAATGTGAGGTTGAAGTGTATTCAT[C/G]CAGCTCCGCGCACATCAGTCAAAAAAGACATATTG
1	AX-88106841	29955884	AAGGCAGGCTACTTCTAAGAAACCTCTCTGTAGGC[A/G]GCCCACTCACTTTTGGATCGTTGTGAAATCCTCTT
1	AX-88021462	29959633	GTATCACACTGTCCAGAGCGCTCGCTTCCTCAGAT[A/G]GTGTCCAGATTACTGCTGGTGCATTAGCTTGTTAA
1	AX-87981883	29962086	CTTCGATATGTGTTTTTCTGGTTCTCTAGTGACCC[A/G]CTGCAGATCAATGCCCTAGTCTGTATTTGATCGAG
1	AX-88029833	29983203	GTTAGCAGAGTGTACCTTAAATTTAAGAGCAGGGA[A/G]TGCTAGTGGTTTGGAGGCCTCCAGGCCTTGAAGCT
1	AX-88038859	30128930	TACGACACAGACAATGTTCCCTCCAAGATCTGCTG[C/T]AAAATGTTAATGACTTCAGTTAGGAAACTTTTCAG
1	AX-87929070	30133185	ATGGATGTGTGTGTTGGTGGCCCGACTAGAGGGTG[A/C]TGTGCTGCATCTGATCCAACGTGTGCCCAGAGTGA
1	AX-87905941	30233485	AGACAGAGGGGAAAAGAGATGGGCTAAATATAATA[A/C]ATTATACAGTGCCTTGGTGGAGAAGAGGGTGAGGT
1	AX-88078411	30287048	TTAACACTACTGGCTTATTTGGGGTTAACACAGAT[A/C]GGACACATGGAATTGAATTGGCCATTAATCATGCA
1	AX-88309377	30359932	TTGGTTTTTCACATTACAGCAGATATATCCAGCGG[A/T]TAAGGATAAAAAGGAAACAGCACGACACTGCAGAA
1	AX-87975822	30370812	CTGAATTGGTGGAGTAGAAATGGAAGTTCCGCCAC[A/G]CTTGAGTGAGACAAGTGTCTCCTTGTCAGGGCGAT
1	AX-88255609	30468548	TAAATGTACAGATTGTCTAAAGGCTTTTCCACAAA[C/T]CAAACAGATAAATGGCTTCTGGCCTGTGTGTATGA
1	AX-88229358	30503035	GGAACACTAGAACCGGTTGCATGGATGAATCCATC[C/T]GCTCTCAAGCCTTCACTGCTTCTTGTAACACGCCT
1	AX-88230826	30550111	GGAGAGGAGGAGGAGAGGGAGGGAGGCAGGGAGAG[A/T]GTCCCTTGAAGGATAGGTCAGAGGCCCTAGGTTAC
1	AX-88138070	30563066	AGTAAAGAATAAGAAAAAAGAAATCAAATCAGGAA[G/T]TATCATTAGTGTTCTTACCCTGGCTGATAATCAGG
1	AX-87994645	30697605	GAGTTTATAGAATCTGTCAAGGTGTTACAATGAGG[G/T]AATATTCTATGTTGCCTTTCCACATGAATAATAAA
1	AX-88304715	30703897	TTCCCTGGCTGTTAGAACAGTCGGTTTCTTAAAGT[C/T]GCTGGAAATTGCACACATTTTACTAGTCACGCTTG
1	AX-88308508	30764142	TTGGACTGTGCTTTGTGCGAGTGCCTGTTCGTAAA[C/G]TTGGATAATAACATTTCATAATTCATCTTAAATAA
1	AX-88085667	30780539	TTGAAAGAAATAGAGCTCTAGCCGAAAGCTCAAAT[A/G]CAGCAATGTAGGCCAAACAATAATAACACTAACCT
1	AX-88097465	30781074	AAACAGCATTTCTGAGGCCACTGAAGGCTTCTGTT[G/T]TTCATCCAAATAAAATGATAGGCCTATGTGTGCTA
1	AX-87875064	30786627	AAAATGCCTCTTATTCGATTTGTCACTACATTCAG[A/G]GGGGGAATTGACTGTTCTGCCTGTAAAAGTATTAG
1	AX-88138985	30813103	AGTCACAACCCTCACCCTCCTTTTCAATCTCAAAC[C/T]AATGTTTCAATGTTTTCCGACCACTGTTAGGGTGA
1	AX-88117444	30826442	ACATGCCCCGAGGATCTTTCACTTTCTTAATGTTC[C/T]ACGAGAGGACAGAGGAGTTAAAATGCCTGTATAAT
1	AX-88270796	30831200	TCAGAGGGAGGAAACCGCAACAAATTGACCCACTC[G/T]CTCAGTTTCCATCCTCCACATAGACTGTACATTGG
1	AX-87911685	30832302	AGCTGAGGAGTGAAGGATTTATAAACTACTGCTCC[A/G]TAGCTGGAGACTCCTCTTGCCTCCTCTAAGGCCTC
1	AX-88085405	30852793	TTCTTCTACACATCTTTATTCCATCTCCTTTCTTT[A/T]GATAGTTTTTTTTTCTCTCCAAATGATGTTCCTTT
1	AX-88069322	30945669	TGGATGGATAGACGAGGAGGGATAAGTGACAAATC[A/C]CTTCTGCTGTGATTTATCTCAGCAGAGATCTTGGC
1	AX-88256967	31034969	TAAGGAGGCCCTCATAGCCTTGTAGGGTCCAGCCT[A/C]GTCTTGTATGGACGACTGCTGGTCCTCCTCTGGTG
1	AX-88242631	31257324	GTAGTGGTCCAACGTTAACAGCAATCTCTGTCTGC[A/G]CGCCAGCTATGTTCACAGCTATGTTCAGTATCCCA
1	AX-88139826	31301519	AGTGACTGCAACTATACCAAGGGTATTGTAATGTT[G/T]CAGGAGTGTGTTAATGCCTGCAGGAGGAAACGCTT
1	AX-87901919	31354929	ACTCCAATGTCACACAGGGGGAATTTGCTTAGATG[A/T]ACAGTATATTAAATAACTTTATTGAAAATATGAAT
1	AX-87957039	31428877	CCCACTGCAGAAAAAGGTTAATGGAATGGAAAGAG[A/G]GAAACCCTGGTATGGGGCATCCCCAGGCCGCTGTG
1	AX-88274657	31485828	TCCCCTTTCTCAGGCACCTTCTCGTTCACTGCCAG[A/C]TGCTGTGGCTCATAGTCAAGGTGTTGCTGCAGATT
1	AX-88198593	31571480	CTGAGGTCTGCCACTTAAACAGTTGTGGATCCAGC[A/G]GATGGTGGTGGGAGATACGTCCAAGTTATTGGGCT
1	AX-87880718	31594591	AACCAATTTTTTTCGTGATCTATTGAGTGAGGCAA[A/G]TAAATTTTTGACCTAACTTCTGAGTTATTGGATTA
1	AX-87920706	31598903	ATAATGCTGAAGAAACAATTCTTTCCACGGTCTTA[C/T]AAATATTTGTCATTGAGCAATGTACTTGTGGTTTT
1	AX-87979421	31693786	CTGTATGTAAGCTATGCCACAGAGGTTCAGAAGAC[A/G]GTAGCCTGATGGTATAACTTTTGACAACTCCTCTC
1	AX-88217253	31704798	GATATTATGATGACTCTCATCCCATTGAGCCCCAT[A/G]CACAGTACTACACACTGTAGGTCAGAGACAGCAGG
1	AX-88186790	31769394	CGACGCTAGCTGGAGGCATTCATATTATCAGCAGC[C/T]TGACACAGGCTAACACAACGCAGCGCAGACAGCAT
1	AX-88101380	31832977	AACACACCGAGGGAGGAAGCAAAGTCTCACACTGA[A/G]GCCTCGTGCATCAAATATCGACACACAAACACATC
1	AX-88133493	31897587	AGCTCGCATATGTCTATGAAAGCCGCTTGTGAGAA[C/T]TGTGTCCTGGCGAAAATGCTGTTGTAGTTTAATCA
1	AX-88041635	31928099	TAGGAATGCATGTTAATTCACCACACAGCCCAGTA[A/T]AACCCTAATCCCTCCATTCAACTATTAATATCAAT
1	AX-87889974	31995906	AATTCATGAACAAAGACTTTGATGGCTTTTTTGAG[A/C]AATTATTACGAGGGAGGGAAAGAGCAAGAGAGAGA
1	AX-87878267	31998047	AAATGAAGTGTCTCCTCTGGTTTGACATTCATTTC[A/C]ATTCCAGGGCTGTATGTGACTGTACTTGGCAGATG
1	AX-88146941	32184389	ATCCATTTACTGATTGTTATAATATACTGAAAAAT[G/T]TACCTGAGCACCGTAGACTGGTGTTCCCTGGTTGT
1	AX-88300037	32298958	TTAATGAGAACTAAATGTAGCTTTTTGGTCTAAAT[G/T]TAAGATTACATGCTGACTAAACCTTACATGCGCAT
1	AX-88079028	32366164	TTAATTGACCACAAAAAGTAACATTTGCAATGGCC[A/G]TCTCAGTCTCCGGACTTGAATCCCAAATGAAAACC
1	AX-88228593	32376970	GCTTCCTCAGACACTACTGTGGACACCCAGACGTC[A/G]TGCACTGACCAATAGAACAGTGTCCTCCAGAAAAA
1	AX-88058594	32430200	TCTGAGAGGTTGTTCTCCTCCTCTTCCTGAGGAAA[C/T]TCCACCAGCTCACTGGGCTTGATCTGGCCTCTGCA
1	AX-87999346	32457642	GCAGCTTAATGGAATCGATATGTTCCTGTGAGGTG[A/G]TCTGACTGTTAAGCGTTAACATATCCCAGGCAGGG
1	AX-88314500	32475509	TTTTAATTGACATGTAAATGTGATATCAAGTGAGT[C/G]TTATTGACCTTTGTCTTGCGTCTGCAGTGTCTTGA
1	AX-88288286	32476255	TGCCTTTAGTCATCTGCCTGTATTGAAACACACTT[A/C]GGAGCATTATACAGGCCCGTCTCCTTCCTTGCTTG
1	AX-88142615	32549461	ATAATGCTACACTACGTGTGTTATATGTCAATGTA[C/T]TATTGTAAATTAGTTAGCCTGTTTTGGCCTGATGC
1	AX-87968085	32617283	CGTGTTAATATTGAAATATCCAATACACACTAAAT[A/C]AACCTTGTGAAAGGTATTAGTTAATGTATGTAATA
1	AX-88210569	32676382	GACATATTGGGTAAACCAGCTGAATGTTGAATGGT[C/T]CTTTTTAAACCAGTGAATAAAAGCATTACAAAAGA
1	AX-87896242	32680548	ACCAAAGATAGTAAGTAGCCTAACTCAAGTTTGAT[A/C]ACAAGATTCTCCTTTCATCTGTGGCGCTGCTTTCC
1	AX-87935955	32972719	CAAACAGCTTCGCCACCCTGAATCTAAAGGTTCCG[A/G]CGCCTTCATCCCTGGCGGCTTCCGCTTCGAGATCG
1	AX-88067154	33028635	TGCGTCATACAGAGGGTGTTATCAGATCAGTTTAC[A/C]CACTGCAGGTGATGTAACCGACACGTAGACAGGAT
1	AX-88299201	33138919	TTAAAAATAAAATAGTAACTCGAGGAATAAAACAT[A/C]TTTAAACAGCCTTGGCCTGATTATGCCACCATTTG
1	AX-87984179	33304637	GAAAACTGGGCTAACTGTACATGCACATATATAGA[C/G]CAACCTCAGCAAGACTACAAACGGGCCATAATAGC
1	AX-88239891	33398687	GGTTCAATTCCCTGATGGGGAGGAAGGAGTAAGCT[A/G]TCCTTGAAAATAAGAATCTATTTTTAACTGATTCC
1	AX-88087348	33555704	TTGCTGCCGCCAATCATAATATGTGGTGTGGAATT[A/T]GTGATTATCATTGAGAAATCCTCTGTCCTCATTAC
1	AX-87932650	33962726	ATTCATTAGGGCACATGTAGAAAAATATTTTGCAA[A/G]GTAAAACAAAAATGTGTGTTTCCTAATGTGTGTTT
1	AX-87976105	33990145	CTGACTCGTTGAAGTAGAAACCGGTTAGTGATCGC[G/T]GTTCTGATCTCCAGATGCTGTTTTCGGTCACACAA
1	AX-87998413	34059919	GCACAGACACTGCAATAGGTTTAATAGGAAGCCTG[G/T]CAGGCAGACAGATAGGATGCAGGGAATAGTTTACC
1	AX-88033876	34116635	TAAAGTACAACGTTGCCAACAAACGTATACAAGTA[A/G]CACGATCATCTCACCTAGCTAACTAGCTGCAGAAA
1	AX-87990201	34140403	GACTGAACAGTCTCTAATATGAACACACAGAAAGC[A/G]CAGATCATATGTAACATAGTCTGTTTTGATCCATT
1	AX-87915252	34161066	AGGTAATGGAGGCCAGGTGTGTTTAATGATGAAGC[C/G]CAGGTGCGTGTAATGATGAAAGCCAGGTGCCATAA
1	AX-88010078	34247540	GGATCGCGGGAAAAGAACAGGAAAGGGTTTTTGTA[A/C]GCTACAGTCCAAGCTATGTCTTCCAATGGTGCAAC
1	AX-88046814	34261136	TATTTCTCTAACTATGTGCATAAGTGAGGGATGAT[G/T]ACGATCGTTGACCCTGTTTTTCTGTTAGACAAAGT
1	AX-87965303	34265700	CGATTCTTGAGCTTGGATGCTGTAATTGGATGCGA[A/G]GCAACACGAGCGCAACATGAGCAGTAGAGCAACTT
1	AX-88174255	34283507	CATTTGCTTTCATCCATTCCTCTTACCCCGTTCTT[C/T]GTGAAGACACTGTTCATCCATTTGGTGTAGGTCTT
1	AX-87982595	34287158	CTTGGATCCAGAAAGACCAGGGCAGACCAGGCCTA[C/T]TTAGGCGCTCCGATAATTACCCCTCGAGGAGAGGC
1	AX-88045631	34316654	TATGTCTACTGGGATGAAAGTCATGTTAAAGAGAT[C/G]TTACCTGATGACCTGAGTCGGTTGTTTTTGTCTTG
1	AX-88016024	34319076	GGTAAAGGCTCAGAGAGAGTTTGCAAACGGAAATG[C/G]TGTTTCTAACGGTAACTATTGAGTTAGTTACCGTG
1	AX-87880263	34341828	AACATAGTTTACAATGAAATATTTTTGCAAGCAAG[A/G]CGAATGATGTGATTTTGTAGAAGAGGAAATACAGG
1	AX-87900597	34385620	ACGTGAGTGGGGACTTACATGTTTCTGCTAATGAG[C/T]GAGAGCAGGGAGAAATAAAAGAAAGGCATCTCAGA
1	AX-88274111	34577113	TCCATTTAGTGGCTAATAAATACGACCCAGGTATT[A/C]TACAGTCTAACCCGAATCACACTACAATTGCACCA
1	AX-87960753	34627116	CCTAATTTGCTGCATGTTTGAAAAAGAAAATCACA[C/T]AATCAGATGAGTATCCCAAAAAAACTCCACTAGTG
1	AX-87909404	34644671	AGCACATGGGCAGCACTGTGGACTCTCAATCCTCT[A/G]TCTGGGAGGGCAGGCACACACTGAACCTGGAGATT
1	AX-87885614	34672365	AAGTACACACACTGTTTGCATTATCTTGTCATTAT[G/T]GAATGTCTCATTAAATAAAATCGGTCCGAGAAACC
1	AX-88070953	34674155	TGGGTAGAGGAACTGTGGCTTGGACAGCGTTAGTG[C/T]GTAGTGTGTGTAGTGTGTGTGTGTGTTAGACATGT
1	AX-88140594	34776369	AGTGTGCCACTTACGAAAAAAGAGTGCAGTATAAT[C/G]ACAGTATGCGGAAACTACTGCGTCCAAAATACCAC
1	AX-88041022	34789622	TAGCAGACATTGAATGAAATGTAGTCAGGTACTAG[C/G]TCCAACTATTAATGAAAGGAAGTCACACAACGACA
1	AX-88295031	34860127	TGTCATCCCCTATAACAGCTGAGAGTGAGAAAGAT[A/G]GTGATGTCGAAACGCCTCTAAAGAGAAACACATGA
1	AX-88186489	34864436	CGAACACAGCTCGACAGTACTGGTTGACTTTGCTT[C/T]GAATTAAACTTTCATCAGAATAGTGTAGAGGAAAA
1	AX-88063248	34896275	TGAGACAGAAACTTTTTACATTGTGCAGGTTTCTA[C/T]GATCAAAAAGCCTAACCTAAATGGCGCCTGATCAA
1	AX-88314941	34925680	TTTTCCTCATTCCTCCTTAACACTGTATAAACTGT[C/T]TTTGTTTGTGTGCTGTCAAAACCATTTTGTCTATT
1	AX-87928111	34993971	ATGCACTATAGCACCGTTTTTAAAACTCATTTAGG[G/T]CAGGTTTCCCAGTTACAGATTAAGCCTAGTCCAGG
1	AX-88035525	35017612	TAAGGCCAATGATGAATACAGACTATGAAGCACTG[C/T]TAGATGAATCAGCGGTCTGTGGTTTAGAGACTCAT
1	AX-87990687	35165212	GAGAAAAAACATTCTGAAGAGGTGGAAATATTTTA[C/G]AAAACGTAAATAGAAATATTATTTTCTGTAATCCT
1	AX-87934559	35175506	ATTTCATATGCGGAGATGAGCAAAGGTTGGCAGCT[G/T]CCCCCATCTTCATGCTGGAAGGAAGCCCTTTGCTT
1	AX-88135925	35207949	AGGCTAGTGCGTACGGCCCAGTACATCACTCGTGC[C/T]AGACATACAGCAACTCCCCTTCCAAAAGTTTGCTG
1	AX-88019134	35223827	GTAAAGCTACGGACCATGGAGAGGAAACCCGCTGA[C/T]TGTTTGTTGTCTGTTTGCCTGCAAAACCAAAATGA
1	AX-88083693	35282437	TTCCCTTCCTGCAATCTTTACTCAGAAAATGATCC[A/G]CCCCCAAAATGATTCTTCATATAATAAAAATAGAA
1	AX-87922327	35328616	ATAGTCCGTTTAGTTTGATCAGAGAAAATGTCCAT[A/G]GTACTGTAAGAGGAGTAAGAAGAGAACGAGAGATT
1	AX-88137343	35366372	AGGTCACCATTTGAGATGCACCCTTGAGTACTCCA[C/T]ATATTATTACCAACTTAAAACAAGATATACGATAT
1	AX-88307874	35508320	TTGCATAGCCAACTATTGTACTTACTTGAGTTACA[A/G]TGGCCTATCAATAATTAGTAGATGTGTAAGATGAG
1	AX-88287097	35554806	TGCAGCAGTGGTAACTCTGGGTCTTCCTTTCCTGC[A/G]GCGGTCCTCATTAGACAGTTTCGTCACCGCGCTTG
1	AX-87944478	35556764	CAGAGTGGGGTTCAATGGCCAAGAGTCCAGTGAGA[C/T]GCACTGTTATGAAGAGAGCGACTGTGTTTCCTATT
1	AX-88148994	35628826	ATGAATAGCATGGTTTGGATAACAATTTGAGATAC[C/T]GCATGGCCTATACTATCAAACTCTGAAAGTAGAGA
1	AX-87935530	35686217	CAAAAAAAATTCACCGACTTAGGCTTGTTGACCTG[A/G]ACATTTCAGACAAGTTAGAAATAGCTCTCTAAGGT
1	AX-87927243	35699496	ATGACAGCTCAAATAAGCCACCTATGGTGAACAAC[C/T]TGTCAGAGGCTTTGTAGAATCATGACTCTTTTGAG
1	AX-87977217	35716254	CTGCCCCAAGGCTGGTAGCCTATGCATTTTCCTGT[G/T]ACAGTAGAGGTTAGTACAGCTGAATAGGAAAATTC
1	AX-88059258	35743588	TCTGGTGAAATTCAAACACTTCCTATGGATTATTA[G/T]TAGTAGTAGTTTATCAGCATGAATTAGATTGCTCA
1	AX-88191467	35763340	CTACACTATACTAGCTTATTTTGTCACAAACTGAA[A/G]TTAGGTGAACTAAGATTTTTAGCAATCAGGAAATG
1	AX-88168547	35791626	CAGGGGCCAGACATGACCCGAAGTGGTATTTCTCA[A/G]GCGCTGTAATGGCAGCATGGAATCCAATCAACGAT
1	AX-88281266	35807614	TCTTAACCAAGGGAATGCTGTGCTTTTCATGTTAA[C/G]TATTTTCATTATGTGGTTGTTATCACAATGTTAGA
1	AX-88121527	35828315	ACGACACAAGAAGACCCTGGAGGAAAATGTAGAGG[A/G]CATACTGAGGGCTAAAGACGGAGAGACCCTGCACT
1	AX-87938137	35897597	CAAGGCTAAGCTCTGAGGGCTATAGCACAGATAGA[A/G]GACGGAGCCAGATGTTTCAACAGATGTATGAATCT
1	AX-87983936	35917018	CTTTTTCCAAACAGAAAACGGGGGAATTGTTCATT[A/T]AATAGTTGTTTTAGCATTTATTGTAACGGATTGAT
1	AX-88305862	36091176	TTCTCTCCTGCTACTCCACTCAACTACATTTACCC[C/T]GTCATACACAAACAAACCTGTGCCAAGCCAATGCT
1	AX-88221222	36095572	GCAGGAGAGCCAGTACTGCATGCGTCAACTTTTGT[C/T]CATTTACACAATCTCTTGTTCACATTCGCTTGTAA
1	AX-87934369	36145267	ATTTAGTGTCTAATATTGTACAATGAGATATATAC[A/G]GTTGAAGTAAGAAGTTTACACACACACACCTTAGC
1	AX-88195924	36251670	CTCGCTCCACGCTCCAGTCAAATTGGGCACGCTCC[A/G]TTTCTCGCTTCATTCACGTACTCTGGCTCTGATGT
1	AX-88014691	36256093	GGGGATGATAGTGTAATGGATAAGGTAGGTTCAGC[A/G]ACAAGTAACGACTGATCAGTAGTAAGTAATACTGG
1	AX-87940623	36270955	CACAGTATATTTTAGATCTTGACTGATACACAGTT[G/T]ACTTTTCAATGGGAAACTCACTGACGGGCATTATT
1	AX-88186920	36401086	CGAGAGAGGTCGTGTGGGAGGGAGGGAGGAGAGAG[A/T]TCCTTACGTTACACATCTCCCTGACGATGGCCTTC
1	AX-88090689	36454897	TTTATAAAACAAGGGCGGGACTGGAAAGAAATGTG[G/T]GCATCTCTCTAATGCAAAATGCAACAATTTCAAAG
1	AX-88105541	36473676	AAGAGGGTAGTGGAGATCTGAGTTAGCCATGGGCC[A/G]CTAACCTCCATTAACCCAAACTGTACCTGCCAAGC
1	AX-88026558	36503102	GTGCTATCTATCTCGGCTTTTTAAAATGTGACCTA[A/T]ACTAATGGGCTATATGTGGTGTAAGGGATTCTCTT
1	AX-87902250	36526121	ACTCTCCTCAGCATTCCTACATTCACAAGTTTGGT[A/G]ACTAAGCTGCGGTACAGTCCCTTAGCTCCAGGCCA
1	AX-88193109	36528462	CTATCCACACTGCAGTACAAGTCACTCAAACATTG[A/G]TGCCTTTTCCAATATCCTCATTCACTCGACGAACA
1	AX-87916423	36540967	AGTACAGTACAGCCTTGTGGCAGTACTCAAACCGA[G/T]TCGACTCTCTCTCTCTCTCTCTATTCCTCCCTTTT
1	AX-88169924	36543501	CAGTGGGGGCGTAATCCCCCCCGCCCCCCGGTGTC[A/G]CCCTAATCCTGCCACACGCAGGACAGGAAAGGGGG
1	AX-87991201	36566575	GAGACGGATCAGTGTGTGTCTGCAGTACAGAAAAT[G/T]TGCCACCCAGGGTGCCTTCATATATAACCAGGTAT
1	AX-88110280	36631041	AATGAAGCCATACGTTTCCTGGCCGGTAAAAACAA[A/C]GTTTTTGAGAATTTCGCCTGTTCTGTTTTAAGTTG
1	AX-87935316	36703142	ATTTTGATATCTGGAAATTATCGCGAGCCCAACCA[C/T]GTAAAATAAAATTATGTAATTAACAGCCAATGTTT
1	AX-87931627	36765012	ATTAATTTACATTTTTAAAGGAAAGTTTTTGTCTT[A/C]CATAATTCAGGCCAAGGGATGGAGGGATGAGAGGA
1	AX-88159328	36810818	CAACGCTGGCCATCTTTCCCCCTCTCTTTCTGGCT[A/G]CCATCTCCCTTCCCTTTTAAGTTCAAGTTTGTTTA
1	AX-88035579	36934207	TAAGGTACCAATCGTAGAGCACTAACCTAGGATGC[C/T]GGAACATCAAACCTCAAAAGAGGGAGGAGTGTCTC
1	AX-87909558	36951057	AGCAGACAGGCAAATAGACCCAGGAAGTCCTCTGA[C/T]GGCTGTGTATCTGACCTCTAACCCCTATTAGTGTC
1	AX-87963540	37016981	CCTGTTTCTTGTGAGTTTTTTTGCTTTATTCTGAC[G/T]TTTTCCTCCACCGTTCACATAGTTGACATTGGCCG
1	AX-88016176	37136031	GGTACACGACGACCAAACATTTACATCTGCTCAGA[C/T]CCTTGTGTGACATCTGAGCAAATGCAATTATCACT
1	AX-87972181	37227090	CTCAGAGGAGTCGGGCCACGGCAGCTCTGTTTCCG[C/T]GGCGATGCGGTGACGTGCAGCGTTCCCCGTGCAGA
1	AX-88014987	37232252	GGGGGGCCACTTAAAATGTTATGGCTGAAATATGT[A/G]TGCAACTAAACTCAAGAAAAGTTTTTATTTTGATT
1	AX-88092142	37525251	TTTCTTATTGTGTATACATATAGAGTTTAGCAAAG[G/T]ATCCTCCTTGTTGGCACCAACCATCCCATAACAAT
1	AX-88086189	37548207	TTGAGAACTGCGCGCAGCCGGTTCTTTCGGGTGTA[C/T]ATGAAGGGGTGGGAGACAAAAGTCCCATCTCTTCG
1	AX-88083008	37574144	TTCATTAAAAACAAGTCCTTCTTGTTATGAGGTCT[A/G]GCTATCAGTTGGACTGGACACAAGCCAATCCCTGT
1	AX-87944718	37725479	CAGATGTACCAGCCACGTATACCTGCCACTCATCG[A/G]GAGCCACAGCTACATAAAAGCATCATTTAGCAACA
1	AX-88304066	37761210	TTCATTACTTGTTCCTCTTTGTCTCCCTGTTCTCC[A/G]TTGGTGTGTACATGCTAGGAATGTCAAAATGACTT
1	AX-87961196	37799455	CCTATCCCTACATTTTTAAGACCTGGAGAACAAAC[C/T]CTCCTCCTCATAGCTGCCCATGTCCCTTAATGTTG
1	AX-88279955	38118469	TCTGACTGCTACGCCATCTTGGGGGGAAAAAAATC[A/C]TAATAAGAAATATGCAAAATCATCAACAGCAAAGT
1	AX-87909566	38146428	AGCAGACCCAACTTGTGTTAAAACAGAAAAAAAAG[G/T]TCCCAGATGGAGCTAAGTGAAGGTGTCAGTACACC
1	AX-88133287	38213928	AGCTAGTTATTATTTCCCTGACCTGATCTCTCGTT[G/T]TATTTTGGAATGTGTTGGTTGATGTTTTGAAATTA
1	AX-87953154	38497497	CCAAGAAGTGACAGGCCTTAGGCAGGAAATAGGTG[A/G]GACTTTCCAGCCTCCAGAGGCTGTGGCTATGTAAT
1	AX-88247503	38547849	GTGATTCTAGATTTCCAGCCCAGAGGGATCTTCCT[A/C]TTGGACAACCATGTTATCCTGTACGGCTCAGAGGT
1	AX-87936357	38597350	CAAAGGCCTGATCTCGCTCTCTTTAACTCTCACAC[C/G]TGGATGAGTGACCTGATTTCTCTGTCTGTCCCCAA
1	AX-87965053	38637693	CGAGGTCTGTTCTGAATAGAGAGCAGTAAAAGCAC[A/G]CAGGGGCCAAATTAACAACGAACAGCAGGGGCGGG
1	AX-87895639	38647487	ACATGGCTGTGTGGTATAGTACTGACACAGAACAG[C/T]ATTAACTGAAAATGTCAGTTTACTTCCTGAATTGA
1	AX-88015073	38722079	GGGGGTGTAATGATGTTGAGATGCATGTAGGCCAC[A/G]TTTAATTGTGTGCATGTGTTTCTGTGCATGTCTGT
1	AX-88308162	38766353	TTGCGTGTCTTTACTGTACATGTCCCACCTCACTA[A/G]TGAATTGTTATTAAATGTGACCATGGATAGGAGAA
1	AX-87942534	38872683	CACTCCAGCAGAGCATACAGACACCGTGTTTTGAA[A/G]TATGAAGTAGAACGCCAGTCAAAGCCTTCTGGGCC
1	AX-88023521	38875522	GTCCTACCTTTTTCCCTTCCTGTGTTTTTCTTATT[A/G]CCAGGGCCAGGTAGGAACCAGGAAGAGCTGCGGAG
1	AX-88258982	38921217	TACAGGGAATAGGGTGCCATTTGGGACGCAAACAT[A/G]GAGATTAGTAGGGCTCTGTTTTTTTTCTAAGCCTA
1	AX-88175182	39026240	CCAATAAAATGTTATTTTATTTGAGAGTAAGCTCC[G/T]TCACTGGAACCCGAGTCTACTGTGGACCCGGTCTT
1	AX-87914523	39095193	AGGGCAAAATCCCCTAAAGTAATGACAGTAAAGAG[C/T]GGTTTGTGTGTGTGAACAGTAATAACTCTCCTCTC
1	AX-88268376	39237958	TATTTTCTTACTGGCTACCTATGACAAAACTATTT[A/C]TTTACATGTTGCCAGACTTGGTTTAGTGGGTTAAT
1	AX-87990508	39283695	GACTTAGCCACAGAGGAACGCTTCTTAAAAAAAAT[G/T]ACTGTGGATTGTTTCAAATCACAAGCATGAAGCCA
1	AX-88062691	39296780	TGACCTGATATACTGGATATAATGACGAAACGCTT[A/G]TGTCCCCTATCCTCTGTCCTCTCCATGTCTCCTTT
1	AX-88154946	39311255	ATTCTTCATCAGGAAGCAGCATATTTTGAACATAA[C/T]AGTAACATGAATGTCTAATGATGGAACTGTCCGTT
1	AX-87906797	39354763	AGAGAACCGTTCATTTGGCACCATAATTTGCACTG[A/G]TAGACTTTTTGGTGATTATCTGCAGATAAATTATT
1	AX-88061676	39361483	TGAAGGTCTTTGAGCACAAGTTTGCCATATTAAAT[G/T]ACTGAAGTTTGCATTGATCTAAGTGTGAAAGAGAC
1	AX-87916105	39363628	AGGTTTTACTGAAGAGTTTAATGAATTATAGAAAT[A/C]TAACAATTTACTTTTAAACAGAAAGAAATCTGTTG
1	AX-87953137	39369746	CCAACTTTCTAATCGGACAAATCCTACGCAGCCAC[C/T]TTACAAGTATTCTAATGTCTACACCTCAATTAGAC
1	AX-88069792	39375715	TGGCCCGCCTCAATCAGTTCGTCTATGGTCTGATT[C/T]ACATAGTCCACACGCTCCTGCCCCACCGTCCCTGT
1	AX-88046132	39464115	TATTCACTACGGAGCTGGGCTTTGGAACAGAGCTG[A/C]AGAAGAGATATAATCCATAATGAAACCCAGCTGTT
1	AX-87987774	39511858	GACAATAGTGCATAATGTTCAAAATGGCTCAAATC[C/T]CAGATTTCCAGCATCAAGCAATCCTTAGCTACAGC
1	AX-88200367	39518139	CTGGCAAGTGTCTTCATTGACGTTTTCAACCTCTC[A/C]CTGGCCGAGTCTGTACTACCTATCTATGTTTCAAA
1	AX-88258327	39545717	TACAACACTGTACTGCATGTCTCTTTACTTGTACC[A/G]TTTGTAAAATACTTAACTTATCTGTGACAGTCTAA
1	AX-88202980	39547896	CTTAAGCCTTGCTTACATTGGCAGTTTGAAGTGAC[A/G]GAAATTCTTTTTTGCGTATCCTACCGAAAAGCGTT
1	AX-88112295	39585558	AATTTCCCTACAGTGGAAAGAACGTGTTACTACAC[A/G]ACACAAACTAACGTTTTCAACTGAGCAGCCTTTTG
1	AX-88207111	39659272	GAAATGAGAACATCTCTGCTGTGTATTAAGGCTGA[C/T]TCCTCTAGATAACACAAAGACAGAAAATAACACAA
1	AX-88240084	39713411	GGTTGAGTCAGTGGCTGAGCGCTCCCGTCCCACTC[A/C]GTAGACATCACCGTGCTCTACCGACTCCCGCCGGA
1	AX-88087590	39724439	TTGGAGAGATAGCTGTTACAAATGTCCTCCAAGTC[A/C]TGGTCAATCTTCACAGAGAAACCCTGACAGTTGGT
1	AX-88085376	39770723	TTCTTCCAGTAGGTCCAGCAGGAAGCACACAGACG[A/G]CACTGCATGTTGGGGGGACCCCACGAGTACCACTG
1	AX-87887189	39849408	AATATAAAAATAGAGTCCACCTAAAAACCTGGAGA[G/T]CCCTTACACCTCAGTGTTATTATGCCAAATTCCTA
1	AX-87943091	39885262	CACTTAAAGTTTGTTCAGTATGGGGAAATGCATTA[C/G]TGTACTGACGTTTATTGTCATGAGTCTTGTCCTGG
1	AX-87954033	39889951	CCACCTCCTTCTCCCTACTTTCGCACTCTGTAATT[G/T]TCATGTATTGTTCCCCTCCCCTGCACCCTAACCCC
1	AX-88049914	39907011	TCAGGCATCTCTTCTGGGGAGAACATGGGTGTAGG[A/G]GTGAGGCTGTCCTCTCCTCTCAGACCCCCGGAGCT
1	AX-88227486	39928264	GCTGAGGGCTTTACCTCCACCTCCTTCATCGTACG[C/T]CTGGCTGTCAGGCCTGAAGAGAAACTCTTTGTATC
1	AX-88301655	39987246	TTAGTGATTGGTTGCAGGGCGGGGCAGGACAGGGC[G/T]GGTCTGGGGTGGTTATTGACAGGTTGTCAGAGGGG
1	AX-88286585	40030462	TGCAAAATTGAGTTCTCTTCAGAGGTGAGCGAGTC[A/G]TTGTGCTTACTGCCCTCAGGTCAGAGATAATGCAG
1	AX-88168405	40049180	CAGGGAGACTGGGGCTGGACCTGGTAGTCCTGTTC[C/T]AACCACTCAAGGTCAAGACCAACCACTAGGTGGTG
1	AX-88225044	40103907	GCGAAAATTGGGAAAAAAAAGGGGCCGATCCTTAA[A/G]AGGTAGACTAAGCGAAATGCCGCTGCCACAAGCAG
1	AX-88223786	40671105	GCCCTGCAGGAGAATATCGAGTTTGACAAGGCAAG[A/G]TTCTGTAGAGTAAATAAGCAGCTTTCTGAAGTAGA
1	AX-88089413	40675926	TTGTTACTTTTTTGCTCTATATTTTTGATATTTCA[A/C]TGTTGAGAGGTAGCATGCAGGTAGGCATGTCATTA
1	AX-88231410	40707473	GGAGGTTACATTTTAGTCTGGCCTCTGTACACCAA[C/T]ATGTACCTACAATAAGCACCAACTCACACATTCAC
1	AX-88094222	40725729	TTTTCTCTTTCGACTGAAATCCACGGCCATGACGG[A/G]GCACGTGCGATACTCCAATTCTAATCGCTTTCCGT
1	AX-88108533	40735439	AATAAGAATAGCTAAGTGTCTAGTGATGGGACTTC[A/G]AGTCCCTTGTCTGTTTAGCTCTGTTCTTTCTGTTC
1	AX-87981270	40763843	CTTATGTTAAATTCCATGAGGAGTCATATAATATG[G/T]CAATCCTAATACCTATTCGAATGTAAATCTTACAT
1	AX-88066919	40773617	TGCCTTCCTTAATTGCTGAATTTCAAAAGGATTTC[A/T]CAATTATCTAAATCAGGACCTCTTTTCTGTTCTGG
1	AX-88195817	40776412	CTCCTTTCAACCTCGTTGCACCCAAAGGCATAATT[C/T]CACTTACATGTTGGCCAAGCTACAGCATGCGCTCT
1	AX-88154902	40811933	ATTCTGGTCTTATACTCTAATATTCCTATCAGACA[A/G]GCACACCTTTCTTTTCCAGAGGGTCCAGTGCCTTT
1	AX-88291801	40849374	TGGGCCACAGCCACTGTAATGCCATGTTCCCTTTT[C/T]AGTTCAGTTTATAAAAACAGGTGTCAAAGTTAGTT
1	AX-87901665	40898815	ACTCAACGTCAAGGTGAGGACAACAGAGACTGAAC[C/T]GCTGAGAGGGGGCCCATAGGGGCCCACCAAACAAC
1	AX-88266353	41028531	TATGACAAAGACCCAAAGAATTCAGAGATGATGTC[C/G]TCCGTCCCAGAGTTATAAAACAAACACGGGCAACC
1	AX-88048262	41065398	TCACAACTTTCTGCATGAATTCTGCAACAATGTCA[A/T]TGCAATGGCCTCATTGGAATAGTAATAGTAGTGAT
1	AX-87902210	41091453	ACTCTATGATATAATTCCCTTTTTTACTATGTTTT[A/G]TTGAACACGCGAGTCGGGGGATGAGCCGAGTATAG
1	AX-88001471	41094006	GCCCACACTACACTTTTTGAAAAAACTACACTACA[C/T]TCTTCGACTGTCCCCATAGGAGAACCCTTTTGCGT
1	AX-88286952	41153350	TGCACTGCCTACTTTGTCTTCAGTGGAGTACATTT[G/T]TTTGGTGTACCTTGATAAGCAAACATTGTACAATG
1	AX-88040984	41212731	TAGCAATGTTCCTAGCGGGAGAGGGTTTGGAGGTT[C/G]AGTGTCAGTGACCATCTCTTCTGAGCAGTCCCGAT
1	AX-87896984	41237090	ACCAGGGCCAAGTTCAGTTGCTAAACGTTTTCGAA[C/T]GTTGCAGATAGAAATGCCATGGCTAGAGCTGATGT
1	AX-87948341	41277256	CAGTTCCATGACATGCCGACGATGCCATCTGACTC[C/T]TGTAGCAGGACATGGGCCAGCATGCGACCATGACA
1	AX-88283507	41279946	TGAATTGTATTCCACTTTCACATTCCTAGGGAGCC[C/T]CCTGTGTTCGTGGAGTATAATAGCAGTTGCATACT
1	AX-88236129	41307790	GGGGAAATACTGGTTTTGGAAATAGGTTAGGTTCA[A/C]CGATTTTATGAATGGAGAATGATGTCAGAAAAGCA
1	AX-88168171	41309811	CAGGCATATTGTAAGCCTACTCAGGAACTGAGAAA[C/T]GCAGGGATCTCTGCCCCGAGTCATCTTTACTAGTG
1	AX-88198138	41332991	CTGACCAAGGACACACCCCCGGATGAGGTCTCAAC[A/G]ATGCTGGCTGTCATGGCTTCTATCAAGGAGGAGAT
1	AX-88238394	41484761	GGTCATTATTATGTCATTTACAAAAAGACTGCTTG[C/T]GACTGGCCACCTCTGCCATATGTGCCTGAGATAGT
1	AX-88022134	41490374	GTCAACCATGATGGAGCGGTCTTGGAGCGGGCATC[C/T]AAGCTGATATATCTGCCAGGCACTCAAAGATGTGC
1	AX-88042358	41553220	TAGTACAGGTCTCTGAAAATAATTGAGTTACTGAG[C/T]GTAAAAGAGTTAGCTGTCCTCTCCCTGTCTTTTCT
1	AX-88052805	41570398	TCCATTTTGGGAGATGAAAATACTTTGAAGACATT[C/T]GCAGGAGATGAGTCTGCAAAAGTCCTGAAACTTTT
1	AX-88285136	41585465	TGAGGCCTGAGGTTGATGAGGGACCACTGTGACAC[A/G]CTGTCACTCAGTCACAGCAACATACTGCATTTAAA
1	AX-88149072	41652541	ATGACAAATTTGCTGAGAGTGATCAAAACAAGCGT[A/C]ATTTTATATGGCCAGTTCAAAATGTTTTATTCATT
1	AX-88014189	41663367	GGGCCCTAGTGATAATATCTAGTCATAAACATGAA[A/C]ACTAATAGCAGGTGAAATGGGAAATCAGGGGGAAA
1	AX-87966817	41696059	CGGGAGTGACGGACAGGTTCCGGCATGATGAGGGT[C/T]GAGAGGGGCGGGGCCGAGAGACCCACACAGTTACT
1	AX-88134244	41807885	AGGAACTGGGACATGGCCTGGTTGCTTTTTCTATT[A/C]ATTCACTGACTGTGGTTCAACTTGAATTTGTTCTA
1	AX-88138308	41879818	AGTACAGAAGACATCCTCAAATCAACTGCTAACTA[A/G]AATAGGAAATGAATTAGAAAGTATTGAGTGTGTGC
1	AX-87895019	41881047	ACATACACATGCTACATAAGAATGTATTTAAATTG[A/G]GCCTCCATATTCCAGCTACTGAGGCTGATGTGGAA
1	AX-87890515	41954069	AATTTGTCCTAGAGAATTACATAGCTATCAAAACG[A/C]CACGCCAGGGTAAGCCTACACGAAACACAGACCGT
1	AX-87947277	41982512	CAGTAAGAACCTGTCAGCGAGACGTCTTCCCATAG[C/T]TTGGTCCCAGAATCTGTTTGTGCTGTCTTGCCTAC
1	AX-87881735	42159153	AACGGGATAGATGCATCTTAAAGCAGTAGTAGGAT[C/G]AAGTTGCCTCTAGATCAGTTTTGCATGTCCCCCAT
1	AX-88177443	42188118	CCAGTTCCCTCCTCTGCTCCCCTGTGTCCCAGCCT[C/T]CTTTTTTCACCCTCCTATCCCTTCTAATGTCCCAG
1	AX-88247626	42189321	GTGCACTACTTTTGGTGCACTACCCATAGCACCAG[C/T]GCCCATAGCAGCCTATACCCCATAGGATGGTTGTC
1	AX-88091373	42212886	TTTCATAGCTGGCCTAAAACCAACCCAGCTCCATT[G/T]TGTGTGTGTGTGTGTGTGTGTGTGTGTGTGTGTGT
1	AX-88043184	42305017	TATAAAGGAATGGAGTGATTGAAACAGAGTCACAC[A/T]CTTGAAGACCTGAGTGAATAGGTCATCAAATACTG
1	AX-88245414	42389099	GTCGTAATGCATCAGGACTTGTTCAGATGTGATGA[A/G]CCGTTTTGCCTCCAGAAATGCATTTTCACACTGTC
1	AX-87928724	42462091	ATGCTGTTATAATGTTTGCCTATTTTCACAACAAT[C/T]TGGTTGAACAAACGAATGAACAAACAAATGACTGA
1	AX-87933767	42578176	ATTGGTGATGGATGGCTCCACCTTCTCTAGAGCAC[A/G]GCACACTGGCACACCTGTTTCAATTAGTCAAAGGC
1	AX-88077501	42586201	TGTTTACTCATCGCAGCCCGTTCAAATTGAGAACA[A/G]CCCTGTATCCATTTATTTTGTTTCTCAATGGTTAT
1	AX-88247112	42590834	GTGAGCCGGAGCTTCTCTTATTGATTTTAATTTAT[A/G]CAACTATTAACTATCCAGAGAATTTGATCATCAAA
1	AX-88236409	42649898	GGGGCTCTGGAGAAGAACAACACGCAGGTGATGGT[A/G]CGGTCATACGAACTGGGAGTCCTCTATGTGCCCTC
1	AX-88259195	42691644	TACATAGACGAACCAGATGACTTCTTTGAGACTAG[C/T]GTGCCTCCTGTCAATGACACCTACAGGTTCTACCT
1	AX-88276377	42843784	TCCTTCCTTGCCTCTTTCCCTCCTCAGTGATTTTT[A/G]TTCAAGAAAAAGAGAAAGGGTACATTTCAGAACTA
1	AX-87960993	42893409	CCTAGAGAGAAGAGTAAATATTAGCGGTTATCCGC[C/G]TAGCCTAGCACTGTCTTTAAGATCAATAGGGTAGA
1	AX-88094194	42921256	TTTTCTCATCACACTTCAATGCTTTTTGAGTTTTC[G/T]TATGCAGACAGTTGGACAAGTGAGATAAGAGAGTG
1	AX-88011002	43171935	GGCAGGCCAAGTAATATCTCTCTTAATGAACACTC[C/T]GCAGACACTTAGATCATACTCTTTAATGTATTTCT
1	AX-88012187	43193486	GGCGGAGCAGCTTGACCACCACCATGGGCCCTCAT[C/T]CCGGGGACGAGTGCCGCCTGCTGGACTTCGAGTCG
1	AX-88141217	43194261	AGTTGACTGAAAGGAAAGACTGAAAAGGTTAACCG[A/C]TGACACGCTTTATCAATGCCTTCATCCCCGTTTGC
1	AX-87925007	43195557	ATCCATATGCTCAATCCTGTGTAGTGCTGCTTTTC[A/C]AAAAAATACAGGAGAGTAGAGGAGGGACGGAAAGT
1	AX-88247299	43200905	GTGATAAGTATAGCCAGGATGTCACTAGCGGTCCT[C/G]GTTTTTCCTCTAAGTCAGTCCTGACACTTACATAC
1	AX-88023451	43342228	GTCCGACTCACCTCCACCTCTCCAATTGGCTAAGC[A/G]GGAGAATAGAGTTCTTCTCAGAAGTCCTTCGTTGG
1	AX-88026784	43384080	GTGGAACGTTCCGCTCTCAAGGTGTGTTTTTGGAT[A/G]ATGGCCTTTGTAGCTGTAGGGAGGAGTGAATAATT
1	AX-88077694	43389028	TGTTTGAACCATAATGAGGGTTGACATTTTTAATA[C/G]AACACTTCTCTTCTCACTCACCTCATGAATGATTT
1	AX-88277538	43543153	TCTAACAGTAGGTATAGACTGCCATCCAGCAGCTC[A/G]ACCGCAAAGAAGTCGACCTGAGGGAGATCGTCAAG
1	AX-88067435	43643732	TGCTCACCAAAAAGACTCAGAATGACCATCAGTAG[A/C]ATTTTGGACAAATGTATGTGAAATTAATAAAGATG
1	AX-88159602	43669933	CAAGAAAGATCGTAGCTGAGAACTAATCAAGGATT[C/G]TAATATTTTAGTTTGTCAAGAAAGATTAGAAATAG
1	AX-88006475	43737934	GCTGTGTTCTCAGTACACTGCGCAGACAGGAGAAA[A/G]AAAACTCGGAAGAAGAAAGGCGGTGGTGTATGTTT
1	AX-88062426	43881558	TGACATAGTTGGAATAGTCATTAGAAATTACTTTT[A/C]GAATTTGGATTATGTAAATGAGTGATTTTGAGATA
1	AX-87888346	44296522	AATGAAAATGGAAACATCTTGGTTCTAAATCCCTT[G/T]CATGGAAACAGCTCAGTTCTAGGCCCTCTCCTCTT
1	AX-88005121	44421167	GCTCCCTGGCCACCAATTACCTCCCAATTACCTCC[A/G]AATTACCCCCCATTAACCACAGTGGGCTCATATAA
1	AX-87905248	44892893	AGAAGAGGAGCATCACAGCTTCCTAAAAATACCAA[A/G]TAAAATAGCACTGGTAGTCAGCGTTACTGAGGTCT
1	AX-87985290	46607548	GAACACAGACACACACCTGACATAATATAATATGT[G/T]ATTTAGCAGACAATTTTAACCAAAGCAACTTACAG
1	AX-88291802	48092818	TGGGCCACGTAGCTACTACATGCCGATGCAAATTG[C/T]TATGTTTTACACAGGACTGGGAGAATGTAAGGTGC
1	AX-87961186	48173552	CCTATCATCTCAAGTCAAAGAATGTCTGGAAAACT[A/C]TGCCTTGTGTTCCCTTGAGGGTACCCATACACAAA
1	AX-88089509	48592565	TTGTTCTCCCAACACTGTTAGCGTACATCAATTAA[A/C]TGAAGCTTTATTTATTGCCTCAGGGGAAATTAAGA
1	AX-88045292	48653504	TATGGAACCTGCTACTGCTACTCTGAAAAATGCTT[C/T]TGTGAGAAGGATGATGTAGAGGGTGAGTTGTTTCC
1	AX-88125052	48990407	ACTGGCCCACTACGGTACATCTCATGTCTGTGTCT[A/G]CGATGTTAGGCAACAAGAGAGTCAGAGCAGAGTGA
1	AX-87901698	49004446	ACTCACAAAGACACAATAGTTGAAACCAAAAGTCT[A/C]ATTTGGAATCATCAGACCAAAGGACTGATTTCCAC
1	AX-87995451	49044917	GATCAAAAGGCTAAGGCCGAATGGCTTCCCCTTTC[A/G]ACACGAGAGGGACTCTCTTGAGGCGCCCTCGCAGC
1	AX-88064515	49191789	TGATCCTATCGTGTGGTGATTGCGTTAAATTGAGA[C/G]CTCAGAGGAACCACTCAAGAATCCTGGTAAAATGT
1	AX-88231579	49254955	GGAGTTCCAAAAGACATCCATGGCTGCTCATTAAG[A/G]CCTGCCCTACCTACTATTTGGCCTCAGCTCTCCAG
1	AX-88270553	49384131	TCACTTTGATCATGTATTTTCAGATACCTCGCCAA[C/T]CAACAGCTGCTATCTATGTCACCTCACGATCAGGC
1	AX-87890322	49665198	AATTGTTATGAACACACCTTTCTGTCTGAACAGCA[A/G]GCTAACCTTTCCACTTTGTTCAGATGTTGAAATCA
1	AX-88212242	49744638	GACTGGAGGCTACTGCACTGACTCGCAGCAGCTAG[A/C]TGCTTCTTCAAAATTCGTCCATAATATCTTGTATT
1	AX-87961180	49832700	CCTATCACACCCAACTATATCACTCAAGTATGGAC[C/T]GGTTCCACCAGTCTGAACCATAAACCCTGTAGTAA
1	AX-88298967	49899344	TGTTTGTTCTGTCTGATTCTCCCCTCCTCTTTGCC[A/G]CTCCACACCAGCCCTCAGCGATTACCCCGTGCCAC
1	AX-87940271	49949101	CACACTGCCTAGTCTTCTGATTGTTGTGTGGGGTC[A/G]TGAGGTGCTGGAACACAGCTTGGAGGGCCAAGTTT
1	AX-87941346	49990755	CACCCACAACACGATATGCCATTTCACTCCAGGCT[A/C]CTCTGGCTTAGGGGCCTAAGGACTCTTACTTCCCT
1	AX-88000947	49991713	GCCACTGGTGGGGTCATAGTCAGTTGATATCTTTC[G/T]GAACGCAACCTCTCACGAGGAGTTATCAATAGTAT
1	AX-88091549	50044944	TTTCCATTCAACTGTACCATACCGCTAACTTTTTC[A/G]TCCTTTTCCTTATATCTGAAAGGTATTGCCGGTAT
1	AX-88257324	50055559	TAATAATCGTATCATTTTGTGCATGTAACCGTACT[A/G]GATGATGTATTTAAGAAACTGTAATTATACAAAAA
1	AX-87984613	50080343	GAAACTGTACACCATATACATCAATTATACACGCG[C/T]GTGTCCTCTCGGACAGATCCAGCTCCGAGAGGCCC
1	AX-88088874	50114758	TTGTCCTATGGCAGGTTATAGTGAGCCGTTTTAAG[A/C]ATGTACTGTTTATTCCCTGGCTACTACAGTATTAG
1	AX-88027964	50141828	GTGTAGGGGAACTCATGAACATGATAATAAACATT[A/G]AGGCCACATTTCATGGGTGGCTCATCTGGTGAAGA
1	AX-87964894	50193615	CGAGACTGGTACACAGCAGGTACTTTTTCCAAAGC[G/T]TCTGGGAAATACTCAAATGTAGCATTTATTTCAAG
1	AX-88133393	50297797	AGCTCATCACAGAAGCTCTCCAGGGGCCACTCCTG[C/T]GTCTGGAAATAAAGCACAAGATGAATCGGAACTGT
1	AX-88057945	50611281	TCTCTCAGCTCCAGTATCTGCTCTATGCAAATTGT[A/T]TAAGTTAATGTCTAATTATTCAAACTATGAATTAT
1	AX-88057413	50698822	TCTCCAAAGAAAATTGGTGCTCGAGAATATTAACT[C/G]TTTACTTTGCAAACTCGCCAGCGATGGGGTAACAA
1	AX-87966650	50841354	CGGCCTTCATATCTAACCAGTGGTACATTGTTTCC[C/G]CAATCCATTGAGGTGCATGGCATACATTGTAGAGG
1	AX-88209447	50862365	GAATTCATTCTATGTACATAGACAAGAGTGCACAA[C/T]ATGGATTGATGGTGTGACATGCCAAGGTGTTTTGG
1	AX-88290850	50913236	TGGCATCAACATGATCTCACAACCAATTGCTCCCA[C/T]TGCATATTCTCTCAATTGCAAAACATCCTTTCATC
1	AX-87924794	51026215	ATCCAAACGAGAGGCATAGCGTCAGCATTGCACTA[A/G]GCATGCATGCGCACAGACACACACACACACGCTAG
1	AX-87895663	51174917	ACATGGTATACTCTTCAACAAAGTCCTTACTTGTA[A/G]GTTCCTTCTCGACAATGGAACAACAATAAGAAATA
1	AX-88268801	51410998	TCAAATGTGTTTAGTCCCCTCAGGCACCAGTGGAC[C/T]TGGCGGTGTGGCTCATCTCTCTGCTAAGGCTCAGC
1	AX-88001314	51528835	GCCATGATAAAATTGACTAATGACTGGCTTCAGAG[A/C]ATACACAGCCTGCCTGTGCTTTCCCACACACAGCT
1	AX-88103510	51549185	AACGATAGAATTAGCCCATGCCAATGAGATACATG[A/G]ACACTGAAAAGACCATATAAAAGTCAATAATTGTC
1	AX-88100969	51671263	AACAAACTACCTTTCCAAAAGAATAAATGTTCCCC[A/G]CTGCAACCCTCGGAGGAGGAAAAAAAATCCATTGC
1	AX-88107943	51750844	AAGTGCTAAGTACTCTCGGCCCGGCAAACGCCATC[A/G]GCGTGTCGGAGCCTTATTAAATAAACTTGGGAGAA
1	AX-87967735	52002692	CGTCTCCCACATGCTGCTCTAGATGGCCTCGTTTG[A/G]GGAGATTGTCATTAAAGACTCTGTCCTTGTGGTAG
1	AX-87934234	52063793	ATTTACACAGTATGTTAATGATAAGGTTTCCGGGT[C/T]CCAGATCTGTCTTGTCATAGTTGTGGCAATGACCA
1	AX-88182692	52073463	CCTAAGGCCTAACAAAGTAAGGTGTAAATAGCCTA[A/T]CCTCGCTCCACAGTTTTATGTGGGACTGCTTACTA
1	AX-88191963	52178045	CTACTACACCCTTTTAAATGGCTCTATCTCGCGTG[C/T]AATGCTAAAATATTCGTTTGATTGCCTAAATATTA
1	AX-87925943	52268550	ATCTAGTGGAAAGCCTTTCTAGAAAAGTGGAGGCT[G/T]TTGCAGCAGCAAAGGGTGGACCAACTTCATATTAA
1	AX-88110932	52353789	AATGGCCTTTGCTGTAGACTTTTAGTAAAACATTA[A/G]TCTCTATCCTGCTTAGTTCTCAGATAATGGACTTA
1	AX-87875928	52459396	AAACCCAGGACTGCTGCGTGCATTCCCTCAGTAAC[A/G]AACGATGTTCTCCCCCCAGATGAGTGTCTCTGTGA
1	AX-88022119	52474219	GTCAACACCACACAATGTCGCGTAAACGGCTCCAT[C/T]ACGATGTACAGCGTAAACGAAGACGGCCGTCGCTA
1	AX-88140856	52558915	AGTTACCACCTTTCCTGTGCTCTCTGACCTCATCA[C/T]TCATGACACTCATTGACCCTTGGCCCATGACCTGA
1	AX-87906414	52633389	AGACGCTAATGTGACGCTCAGTGGTGTGGCTGAGG[C/G]AGGCTGCAATGCATGCACGAGGGATCAGAGGAGAC
1	AX-88065548	52810948	TGCACTAAAGTTAAATTAGGATATAGGGTTAGGCC[A/G]ATGAGACAGTGTCCCAGTTCAAAAATTGTGCGGAA
1	AX-87984735	52830484	GAAAGCCTTGCATGATTGCTCATTGTCTGTCCACC[C/T]TTTTTGTGCTATACTGTGTGCATGTGTGTGTGCGT
1	AX-87989364	52955829	GACCTCATGCAGGCAGAAATTTTGTAGCAGGGCAG[C/G]GGAAAAAAAGGTTAGGGGCATCGGGCTAGGCCCGT
1	AX-87951797	53010882	CATTCCTTGAACATTTTCTTTAAAGGGAAACTACA[C/T]CATTTTTTCAACTTCATCATCTCCAGCACCACAAC
1	AX-87934004	53458851	ATTGTGTAGGATAAGTACAGATGCTTACACTGCTT[A/G]ATGTACATGGTATATGTGTCTGTCTCAGTTAAAAA
1	AX-88164962	53459908	CACTGTGTTCGGCCCTTGGGCTGTGAGCACTCGTC[A/G]GTCAACAACTGTCTGGGTTTACTTTACACTGCCAA
1	AX-88191238	53573604	CTAATGACAGGTGGAACTATGTTTCATGAATGGAA[A/C]ATTTCCAAGAAAACATCAGCGGTGGCCATGTGCAA
1	AX-88026118	53784012	GTGCAATGTGACATGACGTTATACCTGCTCTAAAC[C/G]AAGCTTTAAACAACAGTGTGGTAGCATAAATCTCT
1	AX-87879606	53836925	AACACCGTTTCTGTTGAATCAAATGTTTCACACTA[A/T]CCATTGTGTCCTGCAGAACGCGGCCCAGGTTTGAC
1	AX-88022982	53845354	GTCATTCTATTTCAGGAGTAAATGTCCTATTTGAT[A/G]TGATGCATCTGCCCAATTACCATATTTATTTAACT
1	AX-87906394	53942940	AGACGAGGGTGAGACACGAGAGAATCTCTCTTTAT[C/T]AGACAGACCAGGCCGCGACTCCCCTGCCCCAATTC
1	AX-87967433	53977909	CGTATAACAATCAAATCACTGCAATATTACTGGAT[A/T]AAAAAAAACTGTCTCACTACCGCACTACAAAAAGA
1	AX-88011304	54040717	GGCCAAGAGGAGGAGGAGCAAGAGTGGGCTAAGAC[G/T]GATGACCTGAGCGACTGGCTCATCACCCCGGCAAC
1	AX-87954160	54059574	CCACTAATTGATTGTATAACGTGCACACATGATTT[G/T]AGTTTGTAGGTGTAATATGGGGGTTGGAGACATGT
1	AX-88165389	54120132	CAGAACGGTGTGGTTGATCTGCTCAATGTCTTAAT[C/T]TTACCACACACTGTGGTCCTACACTATACACAACT
1	AX-88241258	54303641	GTAATTCGCAGGAGACAGAGACGGAGGTATCGTGG[A/G]CGAAGATCCAGGTGCCTTGTTAGTATCCGCCGCCG
1	AX-87989793	54315167	GACGTCAATTGGAATTGTCTTTCTGTGCTCGGCGT[C/T]AGTTAAACTGCAGTACCGCCAGTCTCCTCTGGGTA
1	AX-88037201	54376697	TACACCACAAAAAGGTACAAGGCCGCGGTAAGTGG[G/T]AAGGGTTACAGACTTCAATTGGAGTAGAGCGGTTG
1	AX-87933585	54395969	ATTGGAACACCAACTGCTAGTCAGGCCTAATCGAC[G/T]AACATCAGTGACCAACCTCACTAATGCTTGTGGCT
1	AX-88045721	54416807	TATGTTAATGTAACATGTATCAGTCAATCAACAAA[G/T]AATTTAAACATTGCAATACTTAGGATCAAAATCTG
1	AX-88150517	54444994	ATGCTCCTCTATTTGGCCCAAAACCATCTGTATTT[C/G]GTTAGAAAGGACAGCACAGATTACAAATGAGCTAT
1	AX-87915409	54468500	AGGTATTGTTTCAAGCGTGTTCTCTCTGTGTGTAG[G/T]ACAGGAGATGTGTTGATAGAATTTCAGGAGCGTTT
1	AX-87930251	54508259	ATGTCAAACTGCTGCAAAAGCTAATGTAAACCTGT[A/C]TGTCCCTCTGTGTCTCCTCCTCAACAGAGCCCAGC
1	AX-87996974	54694597	GATTAAAAAGGAATGGACGTACTGATAGAAGAAAC[G/T]GTGAAAATTCCCTTTAGCCCAAGTTTACACTAATC
1	AX-87916251	54835343	AGTAACCCGTACTCCAGTCTTTGCTTCATGGCATT[A/C]GAATATGACGGTGGGTTGGAAAGTCCAGGATTTAT
1	AX-88250250	54913950	GTGTGTGTGTGTGTGTGTGTGTCCTTTCTTCTTTC[C/T]GGCTCTTTACAATGTAAATCAAGAAGATCCATCAG
1	AX-88123222	54966222	ACTAGACCTCAGCTGAATCTGGTCATGAATGATGT[A/G]GCTATTGAGCAAGTAGAGGAAAATAAACTTCTTGG
1	AX-88279065	54976803	TCTCCTGTCCCCTGGGCTGGTCAGGTCCCTCTGGA[G/T]CTCTTCACTCAGATGCTCCTGCTCGAGCTTCATGT
1	AX-87997829	55033679	GCAAATAAATGAAATAACTAGCGACTAGCATTTCC[A/G]GCTAACAAGTATTTAGGCCCATCTTGCTAAGAAAA
1	AX-87934889	55065042	ATTTGCAGGTCACCCTGTTTCTTCCATTAACACAC[A/G]TACAAAATCCCCACAGGCCCGTTCAAGTCTGGACC
1	AX-88084660	55106230	TTCTCATTAATTTTAATCTGCTTTGCTACAAGGCG[G/T]GACTCCTGCTGAATCATCCCCCGCCATTGATCTAC
1	AX-88310004	55111058	TTGTGACTTCACACTCCAGACCGGACACTGGTGGC[C/T]TGGTTATTTCCCAAAACACACAGCTGAAAAGCCCA
1	AX-88153470	55144485	ATTACAATCAGAAAGACCCCCGCGGTACGGAAATA[A/C]AAATACGTATGGTTATCTTAGTGTGGAAATCTTTT
1	AX-87937213	55145994	CAACCACTGGCAGTGTCTCCCAGCTAAGATAGATC[A/G]CTCAGATAGCCATTTCCAGCTCAGCCTTTTTTAGT
1	AX-88270399	55208981	TCACTGAGGACTCCGGCCAACATGTTCATCATTAA[C/T]CTGGCCATCACTGACCTCCTGATGTGCCTCACACA
1	AX-87924221	55258035	ATCAGAATTTAGGGACCAGACCTTGATGAATTCAA[A/G]GCAGGGCAAGCTGTTCTGAGGTGGTGGGGGTCTGG
1	AX-88094553	55350604	TTTTGTAATGCTAAATGCTATGAATAATGTGTCCC[C/G]AACTCCCCATAGTCCGCAACACAGACTGAAAGACA
1	AX-88177544	55449575	CCATAATTGTTTTTTTTATTCTTCAAGCTCTGTCA[C/T]GTTGGTTTATCATTGCAACCCTGAACAAAAATATA
1	AX-87875444	55532555	AAACACACTTTGCCGGGTCAGAAAGCAGGTTTTCA[A/C]TGTGTTCAATGTATTTTCAATGTGAAAGAAAAATG
1	AX-88278568	55599910	TCTCAGCTGACAGGGCAGACTCCCAACTCTGACAC[A/C]CAGTGGCCAGAAAGAGAAGCGACGTTATAGTTCTG
1	AX-87905194	55632440	AGAAGAAGACCAACACACTTCTATATGCTAAAGGG[C/T]TCCAACATCAGTGACCTGCTGTAGTCTTACACTGC
1	AX-88039163	55782324	TACTACTATTTTCCTGGGATATTTGTTTGAAGAAC[G/T]CGTTACAGCAAGTTACACAACTTAAAGCATGCAGC
1	AX-88066696	55880421	TGCCGCCCTATGGGGCACTATAGTTCCATTACTTG[C/T]GTTGGCTTTACCTCAAACAAAGTAGACAGACAGAC
1	AX-88065850	55987306	TGCAGGCCTGTCAACACGGCTAAGGCTTCCCAGAG[C/T]CCTGCATTCAAAGGAAGGAGAAAATGTCTACCCAC
1	AX-88145511	56045342	ATATTTTTATTTAAGCGTGAACACTGAAACAAAAC[A/G]CACGACAGTCCTTGACTATACCTGGAACAATCACC
1	AX-87978347	56100350	CTGGCTACTTATCCAAGGGATAACAGAACCTGTCA[C/T]GGAACGCAGGGCCAACAATGGGAGAGGTACTTTTC
1	AX-88053311	56127738	TCCCCTTTTCCGGGGTCGTTTCTTTACGCTAAAGG[C/T]GTGGATCTGGGCCTGTTCCAGTGAGAGCAGGATAT
1	AX-87969126	56207217	CTAATCAATTGAGCTATATAAGCACTGAATATAAG[C/T]TAACTCGTGATGAAGTTCGGTATCGCCAGCCTATT
1	AX-88189493	56324155	CGTATCTGCAGTGACTCAGCATCCTCTGGCTGGAT[G/T]ATTTATTACTGGTACTGGGGGAAACGAAACACCCC
1	AX-88156787	56402040	ATTTGGGCCCTTTAGCAGCCTTTAGAGTGATGCTC[A/T]TGGATTATTACCATGCCCACTTGGCAGATACAGTG
1	AX-88119873	56508354	ACCCTAATACGCAAATAAACAATACAATTTAAGAC[G/T]GAGATTCGTTATTGTTTTACCGGAGATAAACAAAA
1	AX-88035344	56551094	TAAGATGAGCCTTTCACGGCGAGCGGAGTGGCATC[C/T]GGTGGGCGCTAGGCAGGAGGAAGCATGAAATCCAC
1	AX-87968569	56608966	CTAAACATGTGTGATGTGTTACCAAAACATAAACA[G/T]TCTCATTTTTGTGGCTCTTTTTGTGATTGCAATTG
1	AX-87893639	56620157	ACAGAGGCCTTTGTAGACTTAGAATTACTTACTTT[A/G]CTTGTAAGAAGCAATTGGTTATAAGATTGTCAAAA
1	AX-87938029	56641264	CAAGCTGCAGGAGTCTGTAATTGTAGACAGCTGTA[C/T]CCCTGACGAGAGGGCGGTGTCGTGTCTTTGGCAAT
1	AX-88019709	56845829	GTAATGGCGACAATGGCATTCACTATGGCCCTTCA[C/T]GTGAGACCTGAGTCCGAGCCAGCAACTTGTACACA
1	AX-88035068	56853026	TAACTCTAACTACACGGCTAATATTGTGCCTAACC[A/G]TAACGTTAAATGAAGACTAAAAAGCAAATGTTTGT
1	AX-88180356	56932979	CCCGCGGAGGGAAATTGTTCACGTCGCAGACACTT[A/C]ATGAGATAACTCCTCTCTCACCCCTCATTCGAGGA
1	AX-88311967	56986257	TTTATTTTCACTTCCTGTGGTCTCCTTGATTGATT[A/C]GCTAATCTCATTTTAGTGTGGAAATGAATTGTATT
1	AX-87981451	57216392	CTTCACTGACATTTTGAAATGTCCCTGACCAAGTC[A/G]GTAATACCAACATGTTTCAAGCAGACCACCATAGT
1	AX-87910863	57240876	AGCGAACTCCATGAGAGTAGCTAAAGCATGGGGTT[A/G]CAGCCGCACACATGTAGACTACAAACGTATGCTCC
1	AX-87893647	57249202	ACAGAGGGAATTGTGTGATGTTGACTCTCCTGGTA[C/T]AGAGGGAATTGTGTGATGTTGACTCACCTGGAATA
1	AX-88113004	57271177	ACAACATATTCAACACTTACCACTACAATTGACAT[G/T]GTTTTTGGTCCTAATCTGCAGTCATCCAATTTTCT
1	AX-88191436	57377953	CTACACATACATAGTTTAGGGACGAGTCCATGTCA[C/G]CATAGGCAGAAAATATGTTTGGTATCTGAGATTGT
1	AX-87882784	57397164	AACTTGTTTTTCCTTCTGATTATCCCTTGCCTGAC[A/C]AACCCATCAACCTCATGAATAGCTCCCTAATGTCC
1	AX-88198000	57463592	CTGAATTACAGTGTGACATTCTAAATACCTGACAT[A/G]AGTGTCACCAGAGGTTAGTTTAACCTCAGTAAAAC
1	AX-88193090	57613114	CTATCATACTCATTCAAGCTTTTCTGTTATTTTTC[A/G]CCTTCAGATTTTGCCCACAGCCCAGAGGCTCCTGG
1	AX-88171013	57668189	CATATACCGATTCAAAAGAGCAAAGCTTTTTTTTT[A/T]ATCTGTGGATAAAAATGTGTTATTCCTGTCGACTA
1	AX-88219937	57754443	GCAAGGTGTAATTAGCCAGAGTGGCGTGTGTGTGT[C/G]TGGCTAGGAGGACTAGGCGATCGGTCGGTGCAATG
1	AX-88121479	57808218	ACGAACAATGATACAACCATTCTGATCATTATCTC[A/T]TCCTGACAAGCTACGCTCTATTGGAGTTATGAGTA
1	AX-88018451	57832960	GGTTCCTGGAGCCAGGTATTCCATGCAAGGCTATA[C/T]AGTTGCCTGACATTTTGTCATGCAAATAAGCCATG
1	AX-87877887	57840481	AAATATAAACTATTCCCAGACCATTTGTCAAGACC[A/G]TTAAGTGACCACATGGAAAGGATACTCCTGGCTGC
1	AX-88118962	57849243	ACCAGTAAGAACACTAACATCTAGAACAGTTACAA[C/T]GGAAACCGTGACAAAGGGACCAATCCATTGATTGC
1	AX-87985045	57868215	GAAATGACCTTTACATTTCAAGCGTGCTATAGAGC[G/T]AAACTTCGGCGATACAGATTTAACCCAGCCCTGTC
1	AX-88215800	57904895	GAGTAACTGTGCAGAGGACTCTGTGTGGAGCCAGA[A/G]AAACCTCTCTAGCCTCAGCCCTTTCCCCATACGGA
1	AX-88154913	58011415	ATTCTGTCTTTTAAGTATCTTGAATCTGCTGTCTT[A/C]GTCGTAATATAAGTACCTCCTCTAGTGGTGACAGG
1	AX-87921189	58095066	ATACCAAATTATGCATTAGTATAAAAGAACAGTAC[A/G]CTGTAAAACAAAAAAAGAGGTTGATTCATCGTACA
1	AX-87991703	58106941	GAGAGGTGTTGATTATTGCAATGCTCTCTCCCACA[C/T]AGGGAGCTCCTGCACTCACACTCACACTCACACTG
1	AX-88098523	58108629	AAAGAGCTCCTCTAGATTAGATAAGAAACCTATCT[C/T]TTTCTTTATCCTATCATGGAAGTAATAGGACGCAA
1	AX-88013946	58281860	GGGATTGATGAAGCAGAGAGCCCCGTTGGACTGGG[A/T]ACACTTCAGCTGGGACGGGGTGCGGGTAACCAGGG
1	AX-88171955	58356669	CATCTCCCCTGTCGTCCTCTCCATGGTGACCACGG[C/T]GACCTTTGACTCCCTTCTCAGGCCCGCCCAGTCCG
1	AX-88204340	58606977	CTTCTTGTTAGAGTCTGACACAGGCTACTGGCACT[A/G]CTACATAAATAATCATTACTACTATAGGCTATATT
1	AX-88155896	58942719	ATTGTTCTATTACGTGGCTGACTGGTCACAGCCCT[A/G]TATCACATTGACGTACATGGAACGCTTTCTCAGGA
1	AX-87941884	59078988	CACGAAGGGGAGAACTTGCAACATGCTACAGTTCA[A/C]CCAGTACATAACCAGTCCCAAATAATAGAGTGTAA
1	AX-88004316	59091865	GCTAATTATGCCTAGTTAGCTAGGAACATCTGCAA[G/T]AGTCCAGCAATCCACACAGAGGCGCATGCAATTAT
1	AX-88172303	59261072	CATGAGACTTCCCCAGACAGAGTCTGAATTCATCC[C/G]TTAATTCACTCTGCCACCTACACACCACAGGACTC
1	AX-88214116	59469321	GAGCAGTAGCCTAGTTCTCCCATGGTCTAGCTAGC[G/T]TCTGTTGTAGTGTTATCGAGGAGCATGTTTTTGCT
1	AX-87969692	59475626	CTACCCGATTGTGGCTTATAGCAACATTTTGATTT[C/G]CATGTCAAACAAGTCTGATCTTGGATGATAAAAAT
1	AX-88079151	59500521	TTACACACAAAATTGCATGCACTTGAACTCCCATG[A/G]TAATTGTTGTTGCATGAGATTATATACTCCTTAGT
1	AX-88090247	59556909	TTTACATCCAAAGATGCTCTTGGTTGGCCTAAATT[A/T]CAATTTTGGGGAAAAACAAAGACCTTACAAAAGAT
1	AX-88278179	59698414	TCTATCATCTACACCCTCACCTCTGCTCGTCTCCC[A/C]TGACAATACATAGAAGAGGGAAGAAAGAGGTAAAG
1	AX-88269319	59753508	TCAATAGTAGGCTACTGAGACTCCTGTTTAACCTC[A/G]CTCTGTGGTAAAACATCTCATTCACACAGCTCGAC
1	AX-88104739	59760017	AACTTTAGCATGTTCATCTTTTCAACTTGTTTTCA[G/T]CGTTATGATGCTGTTCTTCAACGCTATTGTGGGAA
1	AX-87879927	59777839	AACAGCATCCACAAGGACATTTACAGGTATGTGGA[C/T]GAAGAGAGAGAGGCTGTGTTGGAAAGTCGCTCCCC
1	AX-88241872	59790988	GTACTGTATATAATGTAATATATTGTTACATAGGG[A/G]GTGCTTGATCTCAGCTTGTTTTTTACGTGATCAAA
1	AX-88131504	59966719	AGCAGAGGCAATACATCCACAAGGTTACCTGCACT[G/T]GATTTCTGCTGCAATAACACTACATAAAGAATGGG
1	AX-88127303	60047058	AGAAGCCATCTTCTCTGTGTCCTCATCATGACCTG[A/C]CTACTGTTCCTGTCATCGCCAACAGGTGGTAACAT
1	AX-88125484	60134945	ACTGTCTTAATAAAACAATTTTCCACCCCCATTTT[A/C]GGATTTTCAGACAATTTAGGATGTTGTACACCCTT
1	AX-88141485	60177795	AGTTTCAAGTTCCTCCACGTGCACATCACTGAGGA[C/T]CTGAAATGGTCTCACCACGTCAACACTGTGGTGAA
1	AX-88162583	60261110	CACATAAAACAGGCAAATTCTATTTGTCCTAGTCT[G/T]AATCATCTAAATAACACAGGGCCTACACCTGAGGC
1	AX-87973147	60300593	CTCCCGGACACCTTCTTCACCTGCTTCAAGAAAAA[C/T]ACAGTGTTGGCTAGGCGGGCCAACGCTGTTCACAA
1	AX-88090436	60460384	TTTAGAACACAGCGATATACAGTCAGTACATAGAC[A/C]ATGTGCATATCTAGTGATATGGGATAAGAACATCA
1	AX-87963526	60608563	CCTGTTTAACATGTTTAACACAATCAGCATCTCTG[C/T]CAGTCATCTTAGCACACATCCTGACAGAAACATTA
1	AX-88136762	60669485	AGGGGGTTGCAGTCATGGGTGTTGTTGACCAGGAC[A/G]CAGGGCAGGAACATAGGCCCCAGGTCATCTCCATC
1	AX-87968021	61115313	CGTGTAAATGCCTTCGTTCACCGTGTATCTGTGTC[A/C]GAACCAGGCCTTCTTAGGAAGGGTGTTGGGCCTTT
1	AX-88066808	61167478	TGCCTCCTTAGCGCCAGTCGAAAATAGAGCCCTTA[C/G]TATAGTTGGGTCAGAGAGGGCATCCTTCTCTTTAC
1	AX-88307479	61306387	TTGATACTAGCAAACCTCCGGTTGCAAGCTCATTT[A/C]ACAAAAGATTTTTCCAGTCGGACCCGGAATCCAAT
1	AX-87966542	61931851	CGGCAGCCCAAGTCTCAAAGCATAGACATTAAAAC[C/G]AGTAGATAGCGATAGTGCTGACGTCATCCAAGTAT
1	AX-87960326	61973276	CCGTCACTACTTCACAGGAAACTATTTGAATTTAA[A/C]CCTTTTTTTTTATCAAAATGCCTTCTGGAACATGT
1	AX-88041624	62017452	TAGGAAGGTGTTCCTAATAACTTTACTTTTAAGAA[G/T]ATGGCAACTATGTGAGTTAAATTCATGGCTAAAAT
1	AX-88095704	62050093	AAAAAGGGGGGGAAAATACAAGAAATTAAGTATCA[C/T]AAGCTTAACTGAATTGAATATACCCAGTATATAAT
1	AX-88094384	62126709	TTTTGATCAGTCATGAAAATAAAGTGCAAAAAAAT[G/T]TATTCCATATTTAAAAATAAGATGAAGAACAAGCT
1	AX-87964597	62200258	CGAATAATGCTAGTAATTATGGACATTTTAATGAT[A/C]ATAAAATGATATACTATTTCCAATCTTGACCAATT
1	AX-88282176	62409187	TCTTTGTCTGGCTGTTTGTGGCGTACAGTGGAGTG[C/T]GCTACATTGCTACTTTCTTCTCTACAGGGGCCCTG
1	AX-87885035	62463941	AAGGCCTTGTATGTTTTTGAACCAGAACAAATAAA[A/C]TGAAATGTGAGTGAAATATGAATGAATGTTATTGT
1	AX-87908981	62484009	AGATTGAGTCTAGATAGAGGTCAATTTAGCCATTT[C/T]CCCTGCTAATCTGAAGTGGGAATTGGCTGTGAACT
1	AX-87902165	62897967	ACTCGTGGATGTTTTATTGTGCTTGGACAAGCCAC[A/G]GGTTGTTTTCACAGCAAACAACAGCCCTGCAAGTC
1	AX-88093117	62983456	TTTGTACTTTTATAAGACATTTTCTCTCATTAAAA[C/T]GTTGACATTGATGGCAAAAGGGGGCCAAGAGGCTT
1	AX-88087899	63073309	TTGGCTCATGGGATGCTTTGTCACATCTCTGACTC[A/C]TCACATCTCGCTCTCTCCCTCTTCCCCTCCCTCTC
1	AX-88083148	63109189	TTCCAAACTGGCAGATCCATCCTTTCCTTCAGTAA[A/T]GTGTAATATCGAGAGGAGTAGGGTAGTCCGTCAAA
1	AX-88122997	63116663	ACTACACAACACCAACCATAGTGCCAAGAAGTTCA[A/G]CTTATTTCTGTCTGTATATAAAAGGCCCTGGATCT
1	AX-87876720	63202768	AAAGATACTAAGAACCTTGTGCTTCTAAGCTAATG[A/G]CGGTAACAATGTAATTTACATTATAGGCCATGTTA
1	AX-88304044	63288706	TTCATGTGTATGTCTACAGGTCGTTCAGGGCAGGC[A/G]GTGGCAGTGCGGGCCAAGGTGTTTGGCTTCAACGT
1	AX-88090139	63346939	TTTAATGGTTGTGATAGAACTGAGGACGGATAAAC[C/T]ACGTTGTAGTTACTCCACAATACTAACCTAAATGA
1	AX-88212038	63396595	GACTCCGCCGATAGCATCGACGAGCTAACCACCTC[A/G]GCCTTGGGCTTCATCAGGAAATGCATCCCCAATGT
1	AX-87919730	63417617	AGTTTGTATCACATCTAAAGTGGCACTTCTTAAAA[A/T]TAATGTCATTAATCCGCTTTACACAGGGTGTAGAG
1	AX-88171599	63489455	CATCCACTGCATCCACTGAGTTCCATCCACTACAT[C/T]CACTGCATTCCATCCACTGCATGTTCTGGCCCTCA
1	AX-88144684	63510856	ATATATTTACTGTCTCTAAGCACAACCAAAACCCC[C/T]TCCCTCTTCTCAAAGACCTATCTGTAAACCTACCT
1	AX-87895404	63519380	ACATCTCATATACCAGCACACGACAAGGAAAGAAT[C/T]CACTTGAACACCCCTCCAACTGGTAATTACTAGTG
1	AX-88289158	63578994	TGCTGGCCATGTGAGATGTCATGCTGAAGGCCAAT[G/T]TGTGTGTCATTTTGATGGACAGGTGCTTGGTCATT
1	AX-87904817	63692254	AGAAATACAATGCTGGCCCACTGTAATTCATCCAC[A/T]CTGCTCCCCATGCTATACAGGCTCATTCACACACT
1	AX-88214036	63741486	GAGCACTCACATAAGGAATGGAGTTGACAGCCATT[A/G]TGGGCCTGCCCTTTTACACTCATTCACACCAGAGA
1	AX-87916549	63942054	AGTACTTGTTGTATTCACAACTTGTCAATGTCCTA[C/T]CATCTACTGATTTCAGCCAGTGTATGGCTGTGGGT
1	AX-88083288	64059420	TTCCAGAGAGACATCAGAGTTTGTGATTAACGAAT[C/T]GTGGTGTGATCACAACAACATACAGGAACTCAAGG
1	AX-88135730	64182833	AGGCCTATTTATTTTCTCTTAATGATGCAAATTCC[C/T]ATAGAAGAACTGGCATGGTGATCACATTTAATCAG
1	AX-87902504	64312843	ACTGACAAAGAGCATCAACATCTGTGCTCGTCACA[A/T]CCGGCTGTCAGTCATGTGTCTGTCGGCCATCCCAC
1	AX-87998650	64640558	GCACGCATATCTTTAGCAAGACTGTAAAATGTCGA[C/T]CAGAAAGTAAAATGTCGCCGGAGCAGAAGGCAGAT
1	AX-88108058	64884240	AAGTGTTCAGACACTCTTGTGATTTCACTTGGTTT[G/T]GAAAATCTTACCCCACTAGTGATAGACCTCCGCAG
1	AX-88163291	64898910	CACCCCACTGCCGTCCCCTTGGTGTATCCAAAGTC[A/G]TTTCAGGTGGGTGACCTCAGTGGGAGAAGTAGCAC
1	AX-88201364	64963119	CTGTACCTCCGGGTGCGTCCTTTGGGCAGATGTAT[A/G]GAGGTGACCTTTCCATCAGGCAGCCAGGCGGTGGG
1	AX-88041515	64995998	TAGCTGGGGATTTTTAACAAAGCGAATGTGAGGAG[C/T]ACACTACCGAAGTTCTATCAACACATTGACTGTAG
1	AX-88249167	65044405	GTGGTGTTGAAAGACAGCTATATACTAACTGCTAT[A/G]TAACAATATAATTGGAAAGTATGTTTCTATAATAC
1	AX-88115094	65510458	ACACTGTTTTGATCTATGTAGTACGGTAACAAAGC[A/T]CGTCTCAAAGGAACAGGATATAATAAACATTACAT
1	AX-88287014	65550736	TGCAGACGGAATGTCCATCCAAGTGTTGCTGCCCA[C/T]TGGAGTCAGTAAAGCTCAAGTTGCCATTGGCAATT
1	AX-88028089	65587827	GTGTATTTATGTATATTGTTTTCCATTCCAGGTTC[A/T]GACATTGTACAGTGGATGATCAAAAACCTGAACAT
1	AX-88097118	65746897	AAAATTGGGGAGGGAAAGAGCCAAAGGGGGGAGGA[A/G]CGCAGATCGAAATTCCTGATGGAAATGATGAACAA
1	AX-87909826	65976597	AGCAGTAGCATGCTTTGTTGTTCATGAGAGTGCCT[A/G]CATCTCTGTAACTCCAGTGCCTCCCTCAATTAAGA
1	AX-88174600	66023637	CCAAACATGACATCACAATCAAGAGCATATAATGT[C/T]ATAATTGGGTCACATACCTTGCTGAGCGGACTCCT
1	AX-88272577	66048132	TCATTAACAATGTTATGGCAGGATATCTATCTTGG[C/T]ACCCATTAAAACCTTAGAACCCATAGAATCCTTGA
1	AX-88175313	66156965	CCAATGCCAAACACAGTATATAAAGTAAGTGACTT[A/G]GTGAAGTCTCAATATGGCTCTGCAAAACGCTCATT
1	AX-88021311	66272281	GTATACAGGTTATCTGGTCTATAAGACATATCTGT[A/G]TTTCTGCTTCTGTCTAGACAGGGAGAAGATTATCC
1	AX-87877820	66309480	AAATAGATAGATTCTATTTCCTTTCCAGACATAGC[C/T]GCTAGAATAAAAGACTAAACGAAGGAACGAGCCTG
1	AX-87989249	66340174	GACCCTTTCAGATGAATCTTGAAATCATTCCATCT[A/C]TGACAGTATATTTCCCCGCAAACAATGAACCCACT
1	AX-88110576	66385365	AATGATTTATGGAAAACTTTGCCACAGACGGAAAC[G/T]ACTAGCCTATTTTTGACTTCACCATCTATTGTTAT
1	AX-88051435	66659409	TCATTGCTGACATGTTATCTTTGTCTTATTCAGGT[A/T]ACCCATATCACACACCTGCTTCAACCAGATCTGCC
1	AX-88062737	66728882	TGACGAACTTCTTTGCCTGCCTGTGACACTGTGTG[C/T]TGTAGATGTCCTGCTGTAGACACACTGCAAGGGTC
1	AX-87884112	66911539	AAGCATCGAGCATAGTCACATTACAAGGGGTGGGA[A/G]ATGAGGAAATGTTGGACGGGCAAGGAGACATGGCT
1	AX-88121606	66988293	ACGAGAGGGTGATGGTGGGCTGAGATGCAGCCTTT[C/T]GTCTGGAATCTGTAACATGCTCCAGGATGATGGGC
1	AX-87896348	67137615	ACCAAGACTGAGTAAAGCACGATTCATGAACATTT[A/C]TTTAAAGCTATATGTAAATGAAGTCAGGGTTGTGG
1	AX-88048802	67177309	TCACCTCTTTTTCTTAAACTGAATCAGCCCCAAAA[A/T]AATTTGTCATTTATATTTTATTGAACCTTTAATTA
1	AX-87987714	67356880	GACAAGATACTGGTAGAATCACAGTTTAGCCTCAG[G/T]GCTCAACATGGCACATACGACAGATTCAATGGGGT
1	AX-87999431	67465701	GCAGGCATGGCACAAACTTAATTTAGCAGGCATTA[C/T]AGAAAATTAACACAGGTCTCATATACACTCTCTAA
1	AX-88031153	67790530	GTTGATGACTACGCACTGGCTTCAGAAGAGATAAC[C/T]GAACCTGTCATGCTTAGTGATAGGGTTTCAAAAGC
1	AX-88225242	68031778	GCGATGAGACAATATTGAAATTGGGGAGAAAATGT[C/G]GGTAAAAAAATTATTTACAAAAATTATTATTACAA
1	AX-87880648	68055078	AACATTTTTGTCCTTTCAATTTATGCCACTCTTTT[C/T]CAGCAAATTTTAGTCTTTAATATATGGCAGACAAA
1	AX-87997578	68211940	GATTTGGCTATACCGAAAAATCTATGGATAGCATA[A/C]TTGCGTCTGTCAAACAGTTTGGCCTACCTCTTTAC
1	AX-87920929	68389769	ATACACAGCCGTTTGAATGAACAAATTGTGCTCTA[G/T]CATTAACATAACTACAAAGCATGCGGAAAGTATTC
1	AX-88049567	68481957	TCAGATTTTGTTTTTACAGCTTGATATCAATGGCG[C/G]TAGCCATTCTCGCTAAAAGCTCCTGTGTTGCTTCC
1	AX-88054740	68489315	TCCTGCTGCTGGACAGTGCTGTAGATGGTATTCGC[C/T]GGGACCACCAGGGGACCACCCCCCTTCAGCTGGAG
1	AX-88074822	68504193	TGTGACAGTAAAGCTAATGGGATCAGCTGCCAGGT[C/T]TGGCTGGCTGCCTTCTCACCCATTTCCACAATGTC
1	AX-88056001	68717628	TCGTCTTGAAAAACCGGAATTTTTACTTAGGCCAT[A/G]TAACTCATTGGTTAGTACAAACCAAGATGTTTACC
1	AX-88027825	68846297	GTGTAAGCAGAGGGAGCTGAAGAACCGAGGTAAAG[A/G]CAGTTTCAGGTTGGATATTCGACGGATATTCGCCT
1	AX-88031872	68908256	GTTGTTGTCCTCCGGTGCCTTGCTAGCTAAAATCA[C/T]CCCTTTCCTAAATTAGATGGAGATAGAGATTTGGA
1	AX-87881130	69150164	AACCCTGCAGATTGGGTGGAATCATTGTAATATAG[C/G]CCAAAATTAATGACAACAAATCATGAATATGTCGC
1	AX-87948591	69158516	CATAAAGTCTTCCTGATCATCGCAAACGACGGATT[C/G]TTGCTCCCAAACAGCTGTAGCCCAGGAGAGCGCCC
1	AX-88000703	69257908	GCCAAGTAGTAGGCCTAGTAACAAAATATCAGATC[A/G]AAAAGGCATGGCAATCTATATTTAGGCTAGTTACA
1	AX-88262399	69497322	TAGCAGAGGAGAAGGGTGAGGTTAGGGGCCCTAAC[A/G]AGAGCTTACTACAATGCCATTGCATGAATGACTTG
1	AX-88042417	69521878	TAGTAGGTTATTTGCAACTAGGCTTATATTAAGTT[G/T]TACTTTTTTACCAAATAAAAAGGGCTTGCATAAAT
1	AX-88172539	69573793	CATGCCTCCCACATGCTTCCCACATGCATGTCACA[C/T]CGGTCAGTCAATTCCGCACATGAGAGGGAAGAGGT
1	AX-88017688	69695770	GGTGGAGGGAGACACGAGGAGCGTCCTGGAGTCCA[A/G]GTTCAACAACGTGATGACCCTGTGTGCCATGGTGC
1	AX-88077234	69706318	TGTTGGCGCATCTGCCAAGTGCTTAAACAGGATAC[G/T]ATATTTCCAGAACTGTGGTGCACGTGTCCTCACCC
1	AX-88060318	69831607	TCTTCTTGCCTACAGTGTCAGTAGAGTGAATTAAA[G/T]ATGAGCAGGAGGAAGGACCAGTACAACTGTCTTCT
1	AX-88257461	69906483	TAATATCACACAACACAGTGTTAGACAACAGACAA[G/T]TGTTGGACAAGACAACAAAAAGGTGTCTGTCAACC
1	AX-88128562	70066415	AGACTGCAGAGAGAGTGTTGAACAACCCTTCTCAG[A/G]CATACTGCTGGCACACTGCCCTCCCAGGCTCACAC
1	AX-88162602	70109127	CACATACACACACAAAGTGCTGCATCAGAGGGGGG[C/T]GCATTTCAGATGAGCGTTGGGCTAAAGGGCCGCTT
1	AX-88247453	70132615	GTGATGTCCGTAGGTGTTAGTTAGCCTTCACAGGG[C/T]GCGCTTTCTCGGATAGGAGAGAAAGAAAAATACCA
1	AX-87939362	70201743	CAATTTGAGAAAGGTGGTCCTCACTCACCGATTTT[C/T]CCCGTTCACATCACGGGCCATAAACCGGTGCAGCA
1	AX-88150214	70264194	ATGCCACCCATGACATCCATGGCTCAGCTTTCTCT[C/T]AGTTGATTACAAATGGACTTTTATTTGATACACTA
1	AX-88257822	70316170	TAATGGAGGAGCCAGCAACATGGCAAAGGCTTCTT[C/G]CATAAAGTCCTCCAGGCTGCTTTAGCAGGTGGTGG
1	AX-88244398	70330219	GTCATGGCTCCTATGGCGATTCCTCTTGGTTTGGA[A/G]GGAATGTGTAATATGGGCCACTCTAGCTCTCCCTT
1	AX-88154025	70383855	ATTATGATAATGTACTCTTCTTTCAGTAATATGAT[A/G]AATGAGCACTAGAGAAAATATGCACAGAGATGGCC
1	AX-88003852	70659457	GCGTAATAAAATGTTAAGACACGGCCATAACCATG[C/T]CACAATACATCATAACAGCTGACATAACTTGTCAT
1	AX-88256687	70718044	TAAGAATGACTGGGCACCACTCGACTTTCAGGAGT[G/T]ACTATGGATGAGATTTCTTTAGAACGTTCATAACA
1	AX-88213351	70754554	GAGAGAGAGTCTGAGGGAGTAGGGTAAAACACTCT[A/C]ACCTGTGAGACCTGATAGAGAAGTAAATCACAGAG
1	AX-87911713	70956471	AGCTGATGGTGAAACTCGCACCATCACATGCACAA[A/G]TTCGTTACTCCTATGAACAGAGAAAGTGAAATATT
1	AX-88153302	70958063	ATTAACCACGTAATCTGAGGGGCTGCATACAGTGA[A/G]TTATTTGTAATTTTTCACCCTATACTATTAGGGAA
1	AX-87964278	71010106	CCTTTCTTTTGCAATCTAGTGACATTTTGACTCAG[C/T]GTAATCCTGACGTCTACCACTGTTATAAATATTTG
1	AX-87920503	71038939	ATAAGGTTAAACTACGAGAGCCAAAAATTCACAGA[G/T]CCAAACAGCAAAGGTAGATTTAAAGGGAATGTACA
1	AX-88314850	71083681	TTTTCAGTGGCAAAAGGCCTGAGTGAACTATTTTC[G/T]TTTATCTGCCATCTTTGACTACAAATCGGTCCACA
1	AX-88011607	71148153	GGCCCCAGCGTAAACCGAAACCATGATCTTGGTGT[A/G]GCAAGACCCGTGCTCTACCAATTGAGCCACACAAT
1	AX-88164903	71208205	CACTGTAGGTCTATTAGTAATACATGTATGTGTTC[A/G]CAAATTATGCAAAAAAGGTTTAATACATTTTATTG
1	AX-87996585	71227913	GATGGGCCCTCAATGGGTTTTCTATCCTCTTGGGC[A/G]TTGGCGCACCCTGGGGGAAAGACAGATCATATAGT
1	AX-88087146	71249804	TTGCGATATTCAAAAGATTCTTATCTACTGAATGA[C/G]TATCCACTGACAGTCAATCTGATTACCAACTGGGT
1	AX-88013780	71251945	GGGATAATACTCCATGTAATGTTATTTACTCAAAC[C/T]GATTGAGTTTACAGCAATACAGCTGTTGTGCTAAT
1	AX-87910254	71327023	AGCCAGACATTCATTACCTTGACATTCATTACCCC[C/T]CCCCCTGTGTTGGTTTGTTTGTTTGTTTTTCCTGC
1	AX-88174909	71376781	CCAACCTAAAGATTAGGGCCGGCTCACTGGGTGAC[C/T]AACTGCCTCTATACAAGCACATTATTAGTAAGAAC
1	AX-88021739	71481869	GTATGTATGGGTGCAAATTCTACAAAGAAATATCA[A/G]AAGGACGCTAAAGGCACTTATTTTGTGTAGCCTGA
1	AX-87885457	71586306	AAGGTGCGTCATTTGGAGCACCAAAATGAATTGCT[C/G]GAGAGGGAAATCGAGGGTATCAAACAGAAGGCACA
1	AX-88009206	71632020	GGAGCATGAATACAAATTATACCTTGTTTTAAAGA[C/T]CTTTTGGCTATCTGGTCTACAATTTCATTCCCTTC
1	AX-88032786	71694685	GTTTTATTGTTGTTGGCAAAAACAAGAAAGATCCG[G/T]AACAAATGAATTACAGTGGAAATTCACCGTTAATC
1	AX-88254870	71793469	TAAACACCAAGCAAGCAAAAACACTTATCAAGTAA[C/G]TGTAAATCCCATATGTCGCTTTGGAGCAAGTTTTG
1	AX-88078107	71884947	TTAAAATACGTGGATATCGTCAGTGTTATAACTAT[C/G]TACTGGTTTTAATGTCTATGGTGTGTGTGTGCGCT
1	AX-88293545	71930962	TGTAAAATAATACATTAGGCCAGCCAAGACTGCTA[C/T]AGTAGTGGGAATTAAAAGGCTCTACATTACAGAGT
1	AX-88001305	72032200	GCCATGAACAGCCACAAATCTCATTTATAGTTGTA[G/T]ATCTTAGTCCATATTGGAGGGTTTAATGAGAGATA
1	AX-88225640	72362570	GCGGTAGATCTTTTCTATGTTCGCTATTTCTGTGC[A/T]TCCCGGTCTATTACTTCCGATTTTGTACACCAGCT
1	AX-87932160	72529368	ATTATCAAGGTGTGTCACAATAGTTAGATTTTTTT[A/T]ATGCATATTTTAAATATATGTTTTTGTATTGGTCA
1	AX-88172768	72678968	CATGGGGCTTCGTTTGTGTGTGTGGCACCACTTCA[C/T]TGTGTCTGCACGGCATCACTTTGAAGTGAGGTACT
1	AX-87915211	72713012	AGGTAAAAGGTCAAAATCAGTTTAGAGTCCTACAG[G/T]TACCGAAGGGCAGGCAGGAAAGTAGTCCAGAGTCA
1	AX-88063120	72790925	TGACTTGACCCTGATGAGAGATACAGTAAGTCACT[C/T]CAGGAGTTGAAATGATACAATGGTTTGTATGGTCT
1	AX-88053516	72819518	TCCCTCTCTCCTTAGAAATTGTTTGAGTTTTGAGG[A/G]TTTTAATGTTTTAATGCAGTGACTGCTCTCCCTCC
1	AX-87964129	73054006	CCTTGTGCTAGGGACTTTAAAATGCCACTCAAAAT[A/C]TGCAGTTTTGTCACACAACACAATGCCACAAATGT
1	AX-88208161	73298044	GAAGATATTGTGTGTTTTGTAGGTTTATAACAGGG[G/T]TATTAAAATATTACCCTACAATGTCCAAAGTACAC
1	AX-87978089	73493966	CTGGATATCAATTTTTGCATGATAAATGAGGTGAG[C/T]AGTGTCAGAATGAATGGTGAGTACCCCTCCTCCCC
1	AX-87926774	73536252	ATCTTTCTGACAGTAGAAGGCCGCATTGTGAAAAT[G/T]ATGTCTTCTACCATAACTTTTTTTATAAGCAGGAA
1	AX-88119768	73592198	ACCCCTGACCCGCAGAGGGAAACTGTGGAAACGCC[C/T]TCTGAATCCTGGAGATATAACGACCTGAGCCACCC
1	AX-87985442	73666565	GAACATACAATTACTCATAGCGAAACAATGAAAAT[A/G]TAATATTGAGTAACAAAATAAAAACAGCAAACTGA
1	AX-88183882	73835016	CCTCCTGTCGCAGAGGAGAAGATGTAAGTCAAACC[G/T]GCATGGTGTGTAATGTATTAAGCCATGTTGTAACA
1	AX-88149785	73871373	ATGATGCAGCGTCCAGGTAAACCTCTGTACCACCT[A/G]GAACACTACATCGAGGGGAAGTACACCAAATACAA
1	AX-87999752	73916694	GCAGTGGCTGTGTGTGTAATCTGTGTGTGTTCACT[A/G]TACCTGAGCACTCCCTCCCTGCTCGTAGATGTGGA
1	AX-88289509	73925665	TGCTTTGTTCTAGTGGCATTCCTTGCTGCAGTCCA[G/T]GGGTAGAAAACACACTCTCATGAAAACAAACAGAA
1	AX-87916274	74517678	AGTAAGAAGTAATGTGATGCATTGCTCAATTTCAT[A/T]AAAAAAATTTGTGACGTGAGTTTTTACATCAAAAT
1	AX-88022644	74556015	GTCAGGGACTGCTATGAGGGTAAGAGACTAGCGTA[A/G]AACAGAAGTGAATGGCTTCACCATGGAGATCAGCT
1	AX-88220994	74776432	GCAGCAGACCTTCAGCAGCTGAACAAAGGAATCCA[A/G]TGCGCTACTTTAATAATGCATGAAAATAGCAACAA
1	AX-88050415	74929191	TCATAAAGAAGACGAATAGGACCTATTGATGCATT[A/G]TTAGAGAAAGATCTCCAAATAAAGGACTAGCATGC
1	AX-88285796	74962580	TGATCACTTAACAGCCAGTGTTACTGGCTCATTCA[A/G]ATCTCCAGCTAGAGTCAGGCCTGCTGGGAATCCAA
1	AX-88160291	75220263	CAATAAAAAAAGAGGCTGAAAGCACATCTATGGCA[A/G]CAGCCCAGTGTGAAGAACACCATCAGAAGACTCAC
1	AX-88074293	75441242	TGTCTAAATGGGAATAAGGATTTCATGTACATCTC[C/T]GTGGGCCTGAGTGATGTTCAGAATGGAGTACAGGT
1	AX-88192832	75575927	CTATAAAGTTTTCCTCTATAGCCTGTATAGTATAC[A/G]ACAGTACACATGAGATTGGGAATTCATTTTAGGTA
1	AX-87965365	75653055	CGCAAGAGAGACAGAGTGATTCCCAAATTCAGAGG[C/T]AAGTCAACAACCTCAGTCTCATCTTTGCCTCACAA
1	AX-88264474	75677092	TAGTTTGGGGGCAGCCCTTGAGCCCGACAGGGACA[C/T]GCAATCCTTCTCCACGCAATTCGTGACATTCACAA
1	AX-87907513	75695453	AGAGCTGGTAATGAAAATGTTAACCCTATCACATG[A/T]CACTTCCATTAATGATATGGTCATCCTAAAGCTAG
1	AX-88005051	75724856	GCTCCAGAACGTGTATGTGGGGCTCTGATGTACCA[C/T]TATGTGGGGGTCTGAAGCCCGGCAGAGGGGGGTCT
1	AX-88251024	75853212	GTTAATGGCAGGAAAAGAGAGCGTATCCCTCCCCG[C/G]CTCTGGCCAACCATTGACAGTGGGTGTAAATGAGT
1	AX-88003094	76033768	GCCTTGCACCTTTACCTGTGAAGGTCTCGCACACA[A/G]ATGAACAGGAAGACTCTTGTGAAGTTTAACTCCCA
1	AX-88040929	76151874	TAGATTTAAAAACTCTTACATGTCCTCTCAACATT[G/T]CCAAAACACACTGTTTCAAACTAATTAATTATAAA
1	AX-87908430	76263269	AGATCACTGTCTGTGAGGGGCAAGACAATGACAGA[G/T]AGGGAGGGAAGAAAGACAGAGAGAGGGAGAGAGAG
1	AX-88175537	76277012	CCACACGGGATGATGGTCACGTCACTCAACGGGAT[A/G]GGTGGGACTTCCTGCCACGGCCCTGTGGTCGTCAG
1	AX-88197346	76308262	CTCTGTGACAGTGTCTGACTCCATAAGCCTTCTAT[A/G]TGGTGACATTGATCACTGGACTGTGTGTAGTAGCT
1	AX-87893823	76665050	ACAGCACATCATCACCATAACAGTTTACGGAGCTC[A/G]GCTGTGATCACACTACAGCCCATCTAGAAAGAAAG
1	AX-88018733	77505921	GGTTGTTGAATTCGTTCATTCAAGTCCTTCACCAA[A/G]TGAGTTCCTAGGTAAATATTTGAATTGGAATTTTT
1	AX-87993824	77601028	GAGGTGTCTATAGGTGTATGAACCAGACTAGCTGT[A/G]GGAGACTCACCTGGTCTCTGGCCTGTGTCAGTCCC
1	AX-87907713	77692032	AGAGGCCTTCAGGAGTCAGATGGAGATCAGGAGGA[A/G]CCTGATGGAGCTGGACAACAGCAACATGGAGATCC
1	AX-88237528	78338421	GGGTTTTATGGCACAAGCGGGGAACCCAGCCAAGA[A/G]CAAGTTGTAGTAGTCCAGATGGAAGATGACAAGTG
1	AX-88141694	78386106	AGTTTTTCAGATGTGATGTGTGATGGAGGCCAGGT[A/G]TAATTACCATGTATTGTGTATTCCCATACGGAGAG
1	AX-87948882	78394175	CATACCTGCTATCTGTGTCGATAGTAACTGACTTC[A/G]CCAGTATGCAAGCTCTTGTATGTGCAAAAGGTTCT
1	AX-87962773	78487366	CCTGCTAATCCTCCACTTTGGATTAATGTGGTGGA[C/T]GGACAACCTCTTGGAACTGGTCTTGTGACTCGCAT
1	AX-87986252	78559886	GAAGCCAGCTGCAACAATGTCTTGGAGGAAACACC[A/G]TCCAGCTGGGACCCAAAGTAAGCCTGCAGGTGCCT
1	AX-87890609	78620417	ACAAAAATCTACAAAATTAAGAAAATGTTCCCTAT[A/C]TAAATGTTTTTCAAACTGCAGTTTGCAGAACCATC
1	AX-87903643	79437680	ACTGTTGAGACTTTTTTTTAACCTAAACCAGACCT[G/T]AGATGGATACACTCAGTATGGAAACTTAAGGCCAG
1	AX-88151925	79879325	ATGTACTATATAGAGAATAGGGTGCCATTTGGGAT[A/G]CAGTCATGGTATGGAGCTGGCAGGTTTAGAATGTT
1	AX-87918257	80408242	AGTGCTGTCAACCTTCTGAAACCCTGACCTTCTTT[A/G]CCTTCCTTGATGTGAAGTCATCAATTACATCATCA
1	AX-88064949	80596472	TGATTACACTTCAACAACTGCATTTGGGTAAAAAC[A/C]TACTTTCCAGCAACTTACAGGGGTCTAATTGTTCG
1	AX-88211281	80862227	GACCTCACCCAAACGTAGGCTCAGATACCTACTAT[C/T]AGAGAGTGATGTTAAAATGACCACACCATCTTTCA
1	AX-88014437	81360903	GGGCTGGTGCAGATAAGATAGACCCAGTCATATTG[A/T]GGGCTCTGAGAGGATAGACAGTGTTGTTGTTTCCA
1	AX-87880812	81362691	AACCAGAGCTGATAACATGTGACAGGAGGGGGGCC[A/G]TACTGTGAGGGAGTGACAAGGGGAGCAGGGAGGAC
1	AX-88140518	81685872	AGTGTCCCAAACCCTTTTCAACAGCATACCCTTGC[A/G]TTTAAGATGTCACTACCACTGTACTTTATCTTAAA
1	AX-88135984	81888108	AGGCTGACGTGAAGCAGTCACCAGGAAGCAGGCTG[C/T]CGTGAACATGGATATTTCAGCCTTTTGCCTCTGTC
1	AX-88265437	82207579	TATATGGACTCTTGAATAAACGCCTTCTCTACATT[A/T]TTTTTCTCTCCTGCTTCTGACTTCACACCCACCTC
1	AX-88083491	82243548	TTCCCACTGAAACAACAAACCAAGGCCCATTGAGG[A/T]AAGTCCAATATTCCTCCTCTGCTGTATTTTGTACT
1	AX-88112063	82260052	AATTGCCAGGGCCCTCACGATACGATATTATCGCT[C/T]TACTAAGGTGCCGATACGATACTGTACTTATTGCG
1	AX-87937820	82475177	CAAGAGATTCAGCATCTAAGGCTGAAAATCAACGG[A/G]CGAGAGCGCAAGAGGATGCACGACTTGAACCTGGC
1	AX-88252856	82587850	GTTGGCCTGGATTCTGATGTTCTACTTAGTATTAT[A/C]ATTTTTGGACTGTGTATTGAATTGTCCCACTCTCC
1	AX-88289734	82655289	TGGAAGCTTCTTCAACATAATTCAGACAGAGTCCA[G/T]CACACCCTGGAAAACACTGGGATATAGGCCTTTGT
1	AX-88185262	82727367	CCTGTATATCAGTGCTGTCCTGTGTCTAAGCTGTC[C/T]TTCCTAACCTCTTCTCAGAACCAGATTGGGTGTCT
1	AX-88302908	82782387	TTCAAATCAGTGACCCTGCATGCAAATGGGAAAAT[C/T]TGAGTTGCACCTAAATAATTAGCCTATATTACCGA
1	AX-87907132	82830532	AGAGAGGAACAAAGGTCTTCCTTCACTTGGCCAAA[C/T]TCCCAAATCCCCAAAATGGGAGAATTAAACATTCT
1	AX-88087100	83073398	TTGCCTCCTCTGTAATTCACCTGCCCACTAAACAA[A/C]GTAAAGTGAAAACGTGCCTGACATTCTAAGAATTG
1	AX-88228635	83099594	GCTTCTCATGCCTTCTCCTCCTCACAAAGCATGCA[C/T]AGTCAGCTCAGAACAATCCTGCTCTCTGACATGGG
1	AX-88160524	83169486	CAATATCCTACACAAGCATTGTATGCAGGGAACCT[G/T]AACTAAAAAATGTTTACACTAAGAGATGCTTGCGA
1	AX-88188902	83249024	CGGGGCCAGATGGATTACCGGATGCATACTAAGAG[C/T]ATGCGCAAAGCAGTTGGCAAGCGTATTCACTGACA
1	AX-88049852	83448984	TCAGGAATACAAGGCCCTCGCTCGTCCGCCAGTCG[C/T]CAAATCTCTGATTCCTGTTTACAAGCAGAATCTCA
1	AX-88254386	84235251	GTTTTTCAAGGTAAGGGAACAAAATGTGTTCATTT[G/T]TAATTTGGTTGAGGTATTCATTTAGGCACTCACCT
1	AX-88173357	84954101	CATTAGCCGCAGAGCAGTTTGGGGGTTAACTACCA[A/C]TGCCCACTGGTTGCTTGGGTCACTTCTGCCAGATT
1	AX-88258218	85351273	TAATTTTTTTGAAAGAGTTGTGTGTTGTGTAAAGG[G/T]TCGCTGGTTTTCGCTGCACCTACTCCTTGTCCACT
1	AX-87950471	85599039	CATGAGCCAGCACATGGCATAATGAGTAGGATTCT[A/G]TGGGAAGATCTCAATTGCATACTCCTCACGTCTTC
1	AX-88249842	86286606	GTGTGAGCAAGAAGGGGGAGGGAGGTCATATGGCT[A/C]CACTAGTAGCAGGTGCTCCTGGCTCCGATTCTGTG
1	AX-88174271	86574904	CATTTGGGATGTAGATCCAACTCCAGTGTCTCCCG[C/T]AGAGGGATTATGGATTTCTCCCAGCACGTATTAAA
1	AX-87941031	86941699	CACCAAAGTGCCTATTTACCACTAATAGTCTGCAG[G/T]TTCAGAGGTTGGCCATAGGCACCCATGGCAATTTA
1	AX-88098102	87000732	AAACTATCTTCCTATTGCTATTACAGAAATACAGG[A/G]GTCAGAAACTAGCATTAACTGTAAAGAGAGAGGTT
1	AX-88291238	87698319	TGGCTAATGTTACCACAAGCGGTCAAGACAGAGTT[G/T]TGACTGTATTATATTTTCATGTACATGAGCTGGAG
1	AX-88175502	87896721	CCACACAGCATAAAGTGGAAAGAACAATTAAGCCC[A/G]CGCACAGAACAGGCGGGCATACGGGCTTAAATAGC
1	AX-88031841	88036802	GTTGTTCCTGGCTGCTAGTCCAATGTGACACATAA[C/G]AGCCTCTTGTCTTGTCACACAGGGGTTACTGCAGA
1	AX-87922122	88050886	ATAGGATGCATAACTCCATCCATATGAAAGGAAGA[C/T]GCATGGAGCTAGCCTGTTTTCTTTGTCTGAGGAGA
1	AX-88109516	88056343	AATCAATCAATCATATTGATCTATCAGAGCCCATG[A/C]CACACTGAGGAAGAAGAGGATTAGGTCAAATCAAT
1	AX-87906834	88331292	AGAGAAGGAGAGGATGAGGTAAGGATAGTGGAATG[C/G]AGTTTCCAAACCTCTTGAGTGGTCAACTGAGAAGA
1	AX-87895717	88410671	ACATGTCCATGGTTCAGGGTTGATTATTTTGGGCC[C/G]TGGGGAAGGATATGGGTCATATTAGCCATCAGTGT
1	AX-88212059	88453722	GACTCGAATGACATAATCTCGTTTCGAGATCTCTT[G/T]TTCCGCCCTGATCAAAGACTTGCTACAGGTGGACA
1	AX-88007794	88475339	GGAAGCTGCCAGTTGGCCCACTAAGGACACTTAGG[C/T]TGCGTCCCAAATGGCACCATCATTCCCTATATAGT
1	AX-88245571	88603020	GTCTACTCGTCATGCTTTTGCATTATTCACAGTTC[C/T]CATAAGCCTACCTGCAGTGCACGACTTGTATCCAT
1	AX-87884155	88615454	AAGCATTGTTGAGGTACGGTAGGCTCTAAAGAAAC[G/T]GTTTCCCTCGCATAGCAGTAACAACCACATACTAA
1	AX-88259501	88652295	TACCAAAACCTAAAAACTTTTAATGTATAAAGGCC[C/T]AACATTGAATGACAGTGAATAATTAATAAATTAAA
1	AX-88251876	88677375	GTTCCAAGCACTTTCTCACTGTACGCAGGAGAGAA[G/T]TATTTTGTTTACAGATGTCTCCATCAGTTGAGGCT
1	AX-88041452	88710071	TAGCTCCAACCTGCATGGCCTGGATATCCACTGTG[C/T]GCAGAAAACACACACTCACTACAAGCTAACTCTGC
1	AX-88113229	88836149	ACAAGACCAATCCCGTCCCTCAGTCCAGACAGCCA[C/T]GGTCAACAAGACCAATCCTCTCCATATATATATAT
1	AX-88244419	88872061	GTCATGTCTTAGCAGGTATTAGCATGTTTTTTAAC[A/G]GTTTTATTTTCGTCTTGTTTTGTGGTTTGTTGTCA
1	AX-88122018	88954237	ACGGAAAGGTAATACAGTTACATTTAAAAACGTGA[A/T]ACTTTATTTATCTAAGTTGTTATTATGGAACAAAT
1	AX-88188837	89006446	CGGGCAGGTTCTTGGGCAGCCAGACTTCACTAGTC[A/G]CAGGATTTAATCTGGAAACGGGAGAAAGCGGTCAA
1	AX-88282272	89009173	TCTTTTTTAACACTCATTCTCAAGTATGCAAAAAT[A/C]TCCTGAATGTTGTTGGAGGTACTTCTCATGCTTAT
1	AX-88266600	89044882	TATGCCAGGAGTTTTTCCTGTCCAGTAGTGTTCAT[A/G]TCATCAACAGCACGATATCGCATTCTCCCTCACCA
1	AX-88018767	89100908	GGTTTACCTTCTGTCTTCTAACTCAATCTAACCAT[G/T]CCCTGCTCTGAGCTCCACTATGTCTGCCTGTCTAC
1	AX-88042720	89124840	TAGTGCACTACGACCAGGGGCCGCACTTTACTTTA[A/C]TATTTTTTCAGGGACAGTGCACACAGTAAATCAAC
1	AX-87953209	89204080	CCAAGGAAGACAGATCTATACCTCCTTTCTGCCAA[A/G]GAACAGTGGATGGGCAGAGAAGTCCACTTTCCCTC
1	AX-88188185	89271645	CGCTGGGCCATATGGAGTACCGGGACGCGTACTCA[A/G]AGCATGCACTTATCAGCTGGCAAGTTCAATCTCTC
1	AX-87940415	89299460	CACAGATACTTAGACACTGGCTTCTGATTGCGTGC[C/T]AGCACATTAATGGACATATCATATCTTTTTTATTT
1	AX-87922897	89390196	ATATCCTTGGTTTTGTACCGCATGCTTCCAAAATC[A/C]CAGCCTACTTATAACAAGAGCGCGCTTGGAATTTC
1	AX-88235286	89411185	GGGAGGGAAAGAGAGTAGAGAGAGAGTGTCAGACT[G/T]AAAAATAAACCACATTAGGTCAGCTCTAACTAGGA
1	AX-87884384	89579370	AAGCGTAGTGCTTCAAGTAATCAAATGTTCAAGTT[G/T]CAGTTGTGTGGTCCAGATTTAAGACCATGGTTAGT
1	AX-88007966	89645647	GGAATATGTATCTGCAGGTTCAATCAACAACTTTC[A/C]ATCAACCAAAGCATATTTATCTTTTATCAGTAGGG
1	AX-88010839	89650809	GGCACTTGAATTTGGGGCGGCATTTTGGAAATTGG[C/T]TACCGCCCTCCGGCACCCCTGATCGGCTACTACAC
1	AX-88252404	89770807	GTTGAAGGAGAGGAGAGCATTGACTATTGAGATGC[A/G]CCCTCAGACAGTAACGCCTGATTCACACTATCGAG
1	AX-88303440	89878528	TTCACTGTATGAGCATTCCTGTGGTGTCTGGCATT[C/T]ATGTTTCTCTTTGTCTGACTTACTCTCTTTCCCCT
1	AX-88159998	90019685	CAAGGATTAGGCCTACCTCAAGGAAGGGAGGAGGA[A/G]ATTGTACATTTTGGAACAAGGTCCACTGTATCATC
1	AX-87994110	90232338	GAGTCCATAGATTGGTGCTTCTAACTGTAAAACAA[C/G]CTGTCAATGTGATGAAGGTATGAAAGTGGGAAGAG
1	AX-88171027	90371864	CATATAGATCTGCAGGACCAGCACTGAAGAACACT[A/G]ATGTAAAATGATGCTCCCGGTACCTCAAACCAGGC
1	AX-87990738	90555133	GAGAAAGACAGAGATGAGGGAAAATAACATGAAGA[C/T]AGCTATTTAGGAATGATCACTATACAATGCACATT
1	AX-88010598	90599752	GGCAACAATGGGTATACAAACCAGGTATAGAAAAA[G/T]TGTGGTCCAAAATCAGTGTGCAATTCAGTCATCAT
1	AX-88107316	90699576	AAGGTGACCACATCTAAAAAGCCCAAATGCGGCAC[A/G]AGTGAATGTTTTTGCGGAGCATTCGCTGAAGAGTG
1	AX-88042060	90750054	TAGGGGTGGTCCATGCTTAATCAAGCACAATCATT[A/C]GGTGAGACAAAAATGTTCAGCTCAGGGCCGGCATT
1	AX-88047118	90813658	TCAAAAACTAGTTGAAATGAGTCACTTACGATTCT[C/T]CACGTGGCAGTTTCTTGTCATTGTCATAATAACTC
1	AX-88021515	90884808	GTATCCTATTAATACAAAACTCTTAACAGGTCTAG[A/G]AAACCACACAATTTATAACCTGCAGCTACCACATA
1	AX-88135937	90888066	AGGCTATTGCACTGTATGGCTTTTCACACTACAGA[A/G]CAATTGGTTATACAATGACATTTTGCTGGAACCAT
1	AX-88266465	91090797	TATGATAAACAAAGCATTTGCTTGATAGAAACTTA[A/G]GTATCAAAATACTGCCTGTGCTTCACTGATTACCT
1	AX-88269845	91126249	TCACATGACTGGGAGCCAGGCCCAACCAAACAATA[A/T]GAGTTTTCCCCTGACAAAGGGGCTGTATTACAGAC
1	AX-87876726	91129091	AAAGATATACCACTACCTGTTCTTTCCAATGGCAG[A/G]ACATTAACGATAGTGGGCAGAACAAGCAAGGAGGT
1	AX-87939424	91234304	CACAAAATAATTTTACTATTAGGCCTATATATATT[G/T]ACCATATACCACAAACCCCCGAGGTGACTTATTGC
1	AX-88302821	91258495	TTATTTTTTACAGCTCCTGTGCTTCATTTGGATAA[A/G]CGTCTAAGATGAATTATTCTGCTGACGATCCTGTC
1	AX-87989896	91273577	GACTAATATGTAATTAGGCCTACCGTATGTCTCAT[A/G]GACATGAAAAAATACTATAGTATACTATGGTATTA
1	AX-88150233	91294239	ATGCCAGGCAGTACAGGCCAGATGGTATCTGAAAA[C/G]TCATGTAAGCCCTGAAACCAATCAGGTTTGGTTTA
1	AX-87924586	91313806	ATCATCCAGGGCGCTCTGGAGTTGCGCACCAAGAA[C/T]GTAGAAGAAGTTCACACCCCGCTGGCGGACTGTTA
1	AX-88080921	91492699	TTATATTTCCAGACTACAATCATTTAGAACCCATT[C/T]TAGGAAAATATGTTTTAACCTATAATATGTTATAC
1	AX-88153519	91526876	ATTACAGTATGTGTATAAGAGCACTTATTAGATCT[C/G]TTATTCAATCTAAATGTTATAGGAGCTCCTCATGA
1	AX-87987799	91579742	GACAATGCAGGGTCGTTATGTTAGAGTTACAGTTG[C/T]AGAGGCCCTGAGGTCTACAGGGAAAGAGGAGTGCA
1	AX-87929636	91626265	ATGGTAGAGAGGATGAGTGTGTGTGAAATATTTTT[C/T]GGGGCGGGTAAGAGGGGTGTGGTTCTTTTCTTGTT
1	AX-88200578	91666878	CTGGCTGAAACGAGCCACCCATGATGCCCCACATA[G/T]CTTCTTCGTGTCGTTGCTGCTATCTGGCCATCCAG
1	AX-87880098	91874067	AACAGGTCTCATTTCCTCCAACCACTTATCCTTGT[C/T]CTGTTTGCAAAGACAGCTAGGCTAAAACAAATATG
1	AX-88208079	91967743	GAAGAGAGCTGCAGAGTAGCTCATCAGGCTACAGC[A/G]CATCGCAGTCTCACACATTTAATGCTAAAGCATTA
1	AX-87999944	91990627	GCATAGGCCTATAAGACATGACAAACACATATGGG[A/G]AAAAAAGTGCTCGAAACTCACTCAATTGAATAATT
1	AX-88242657	92141877	GTAGTGTTGTTTTATGCGCCTGCAGTTAGTTATCC[A/G]TTACAGTAACAAACTGCTAAGGCAAATTGATAAAA
1	AX-88164910	92192500	CACTGTATGATGTCTTCCCTAAAGTACCTGATGGT[A/C]TTGACGGTATCAATGCAAATGTACGTACATGATGA
1	AX-88053338	92195897	TCCCGCTGAAAGAAACCGAGAAGAGCAAAATCAAG[A/G]ATCTTTACAAAATGCTGGAGGTATGCTACCGCGAC
1	AX-87924589	92226865	ATCATCCATATCTATTGACTCTGAAAAGAATACCA[C/T]GCAGCATGCGTCTGAAATGTGTGTTTTGCCTGACA
1	AX-88210339	92229758	GACAGGCCACGCAACCTGGAGATCATCCAGGAGGA[A/C]GGCTCGTCCGATGAGGCTGAAGGTGCCGTGGCAGA
1	AX-87891611	92263984	ACAATAGGCCTAATTAAAGGTAGATTGAGCAATAT[C/G]ATGTCATTATACACAGCGGGGCAACTTCCTGTTCC
1	AX-88222735	92274905	GCCACCTTGACCTGTACCGACTCCCTCTTGTCCTG[C/T]AGGTTCCTGAGGTCCTGCTCTGTGTTGCTGTCCTG
1	AX-88218953	92377888	GATTAGTGAATGATGTGTTTCTTGTTTATTCCAGT[C/T]TGCAAACGGCCCTGGTGATATAGACGTGGACCCCA
1	AX-88187843	92490120	CGCCTGCATGTTGATGGTGGTCCTCTTTGTCTTTG[C/G]CCTCTGCTACCTGCCCGTCAGCGTCCTCAACGTCA
1	AX-87876240	92758858	AAACTATATCAGCAATGTTATATTCAATTTTGTGC[A/G]ACTCGAGCAGTTTTCCCCTATCCAGCTGTTCCATT
1	AX-87895080	92801386	ACATAGAATTATAATAGGAAAAATAGTATACAATA[C/T]TAGGCTATACTCTCGTCTATTGCCTGCGCTAACCA
1	AX-88232612	92805977	GGCAGAGCCATTTCCATCCATCCCAAATGAGATGA[A/G]ATGTGTGAACAAGGCCTCCATTTAGTAACTGTGGC
1	AX-88176668	93362105	CCAGCACTGCACTGTACAGTATGTACTGTGTGTGA[C/T]AATATTGATCCAATCCTGTTTTATCTCACAATAGA
1	AX-87962468	93386088	CCTGAGATTAATTAGAATTCTAATGATTGCCCAGC[C/T]GCCTTACTGTTGGCCAGTAATGTTGGGAGGTTTCT
1	AX-87920854	93635249	ATACAACACGGCCCATGTGAGCTGTCACCAACGAA[C/T]CAGTGTAGAGAATACTGGTCTATGAAAACCTCATG
1	AX-88140997	93999801	AGTTATTCTAAGTCATACAGTATAATCGCTATTCA[C/T]ACACATAAAATTCCAAGAAATAACCGAACAGTACA
1	AX-88003462	94280896	GCGCAGTAATTGGTCTTTAGATAGATAAATAGACA[C/T]ATTTGGTGTGTATATTCAACATTGGCAATACAGTG
1	AX-88275506	94290968	TCCTATTGCAAACCTTTAACATTCATTTAACTTTA[G/T]TTTTTTTTATCTGCCTAGAACATTCCACTTTTAAA
1	AX-87900356	94563566	ACGGTGTGATGGGTGTCCTTTGTCCATCTCTCTCG[C/T]GCGCTCTCTCGGGTGGACACGTGGTGTTTTGCCTT
1	AX-88292773	94676141	TGGTCGACAGTCTGCTGGGTGGGGCGTTATGTTCC[A/G]TAATTAAATAGATTCCTATATCCTTCTATAATATC
1	AX-88028430	94685807	GTGTGATGAGCTGTGGAGGACACCACTTTACATGT[A/G]CGCTGCCTATACCCTTGTCGTTGCCAGTCCTTGGA
1	AX-88127511	94782055	AGAATAGCACATTTGAATTCATGGTCTGTAGATTT[G/T]ATCATTTAGTTCAGTATACCATCAATATACAGGCC
1	AX-88239523	94942722	GGTGTGATTGAACACTGGTTTGGACAGGTTGTTAA[C/G]TCAGGAATGTTTCAACTTTACACAAAGATAGAATG
1	AX-87987416	95071062	GAATTATATTTTAAGAAATGCCGGAAAATTAATTA[G/T]GAATGAAAAGCTGAGCCAATAAGTATTCAACCCCT
1	AX-88223798	95172259	GCCCTGCCTCCCCCTGCATCACTGCTCCAGCACAG[A/G]AGAACCACACTCCCTGCAGCCCTCCCTGAGGTTCC
1	AX-88280252	95273344	TCTGCCCCAGCCGGACCCTCCAACAGACAGCACTG[C/T]ACCCCAGCAGAGCCAGCCCGGCCGACAGCAGAACC
1	AX-87910432	95329698	AGCCCATGTCAGCGAAAATGTTTTTTGATTACTAG[G/T]AAGTTAGTTTAGCGGCCAGCTTGTAGTAATCATGG
1	AX-88192590	95355826	CTAGGTAGTTTCTAAAGTACAGTCTGGAGGGGCTG[A/G]GGGAACCAATACCTCATGACCAGTATCTTCTTCAG
1	AX-88145080	95359011	ATATGTACAAAATATCATATCACAGTATTTTTCTC[A/T]TTTTTGAAGGTAGGACGGTATTTGGCGTTTCTGAA
1	AX-87922362	95415807	ATAGTGACTATGTCAACTGCCATTGTTCTCTGCTC[G/T]TTTGTTCCAAATGAGGCCAGGATGTTCTCATTTTC
1	AX-88022177	95505645	GTCAAGGAGAGAAATCTCAAAAGCTCATCATACAG[C/T]TTGGAGAGGTTGCTTACATAGCTGGGCAGTGAGTG
1	AX-88181319	95519447	CCCTGTTCATATTCTTACTGTGTTCATGTCTGGTT[A/G]CAGGCCAAGCACTTCCGTATCTACACTCACGAGGT
1	AX-87979253	95531865	CTGTAGATTGAGGAAATTCAATCTCAACAGATTGC[A/G]TCTAGCCCTAATCAGGAGAGGAAACCCACTATAGC
1	AX-87899029	95639638	ACCTGCTCCAGAGCACTCAGTACCTGACTGGGATG[A/C]AGGTTTATCTCCAAACAGGACAACAACTCTAAGCA
1	AX-87989423	95905673	GACCTGCAAGTCACAGTTTGTTTGTGAAATGAACT[C/T]AGTTGAGTAACAACACCAAGCAGTGTTGATTCCGC
1	AX-88231164	96136365	GGAGGAGAATCCCTCCCTCATTATCTGTCTCACTG[C/T]ATCTCTGCTGTCTGTGACCTTCTGACCTCACACTT
1	AX-88233023	96297101	GGCCAATGTGGGAATCAAACATACAACCCTGTAGT[C/T]GCCAGCATCATGTGTTAACCCACTGAGTTGTTGGA
1	AX-88091265	96518272	TTTCAGAATTACAAATTTCAGCCAATTTTACAGCA[A/G]ATTACCGCAATGTCAGGCCTAGCCCTCCCTCTCCC
1	AX-88310534	96563784	TTGTTGCTAACGTAAATAAAACGTAGCCTAGTTTT[G/T]TTTGATAAAGTCAATTTTTATGTTGAAATATAGGA
1	AX-87952475	96670414	CATTTTAAGGTAGCAGGGAAACAAAATGTTTTAAG[G/T]TGACGCAACACATTTTTTACAGTGTTTTAGCAAAG
1	AX-88276425	96854376	TCCTTGCAAATACCCAACACAATACTGCAAAAAAG[A/T]GAGAAAATGTACTTGTTGACGCGTAGTTTGTCGCT
1	AX-88060151	96886845	TCTTCCATCTTTCCTGTCAACAGTAAGCCAATTCA[C/T]TTCTGACGGGAAGTCTTTTTGAAAGATGAGGAGGC
1	AX-88181237	96895792	CCCTGTACCCCAAATGTCTCTGCAGAGCAACAAGC[G/T]AAAAGAACCTGCTACGCCACCTCCCACCCAGGGTG
1	AX-88234051	97310134	GGCTAGCTTCTCCTTCTCCAGGGCTAATCTCTCGC[A/C]TTCCACCTTTAGCAGCTCCTCCTGCACCCTGCGCA
1	AX-88043241	97401981	TATAACCAGGCAATCGTTAAGATGTGTCAGAACCA[A/G]AGCCTGCAGGACTTGTTAGGTCAAATGTGGGGTTA
1	AX-87979013	97798055	CTGGTTGCTCCTGGAGATGTTTAATAGGCTCTTCT[A/T]TAGTCTTTTCTAATTACATTACAATTATATCACTG
1	AX-88243464	98220536	GTATTTGGCTGCTCTAACAAGACAACGGGAGAAAA[A/C]ACTTTTTTCAAATTGCTGCAATCATGAAACACCGA
1	AX-88225813	98360950	GCGTCTATTTCCTTAATGCCAACAGCTTTTGCTCA[A/T]TTGCATAGTTATGTGTTTAATGTGCAGTTTTATCA
1	AX-88101017	98485964	AACAAATGCATAAAGAGTTTGACTGTTACCATAAT[A/G]CCAAGCTGTGTATATCTTTCATCCATTCCAACCAC
1	AX-88251758	98627262	GTTCACTGAGGGAGGGAGAGAAGCAATGAGAGTAC[C/T]GACACTCCTGAAGTAGGTTATCTAGACGGATGGCC
1	AX-88030028	99212694	GTTATATCTATAGTCTACTTTCGTGTTTCAACCAA[A/G]ATGAGAAGATGAAATATTATAGAAAAAAAAAGGAA
1	AX-88290917	99220627	TGGCCAATATACCACGGCTAAGGGCTGTTCTTATG[C/G]ATGACGGAACGCGGAGTACCTGGATACAACCCTTA
1	AX-88009559	99230121	GGAGGGGTGCCTGTCCCTGTGGTGATGGTGGAGTC[C/T]GAGGCAGAGCTGGTCTGCTGGCGGTGTTTGAACCT
1	AX-88164230	99479019	CACTACTATCTGTCTATTCTCAACCTGCAGGGAGA[G/T]CAAGAACCCATGGAGGAAATGAAGCACATTGTGTA
1	AX-88105813	99581949	AAGATTGCATTCTCAATATCACCCACTAGCACGAG[A/G]GGATATCCATCTCATCTGACTAGCTCGTTCTCTCC
1	AX-87956252	100127746	CCATGGTTGTGTTGTTTCCTCAGGGGTTACAGAAG[A/C]GATCCCTCCCCCTGGTGCTCTGCCTCAAGGTGCAG
1	AX-87981556	100185009	CTTCATATCATATTTACCATCTGTCAGCTTGGTGC[C/T]CTTTGAGATAACCTCTCTGACAAATGAATCAACCA
1	AX-88054490	100353802	TCCTCTCGATGACTCCACACACGTCTGGGGATCTA[C/G]TTAATGTAGCTACTGACATGTTCCACCATTTTATT
1	AX-87948638	101197592	CATAACCAAGGGGGAAACAGTTTATAGCGAATTCC[A/T]AGGTCATAAACTGTTAAATGGCCAGCAAAAAGACA
1	AX-88089966	101314704	TTTAACAGAAGGTTCTATAGGATATTTATGCCTAG[A/G]CCTGTCCAGACCCATCTGTTCTCTCACCCAGCCCT
1	AX-88173799	102373399	CATTGAGGCGGAGTGGAAGAAGTGGAGAAGTGGAG[A/G]AACAGAGAGAGTCCCTGTAGATTAAAGAGCTGTAT
1	AX-87916644	102590284	AGTAGCCCTGTGAAGGCTTTGTTGGAGGGCATAGG[A/G]GTAGCCATGTGAAGGCTAATTGGAAGGGCAGCTGT
1	AX-88062906	102633337	TGACTCAGGACACCTTCTCTATCTCTCTGGCAACA[C/T]GCTTGTTTAGCATGTGAATGTAATGGGATGACATC
1	AX-87990393	102980486	GACTGTAAGGAAGCACAACAGCTTTATCTCTGTTA[C/T]AATTGTAACTGAATTCTACAGGTACAATACCTGTG
1	AX-87917460	103005200	AGTCCTCCCTTCTTATTCTTATACATTCAAGTCTG[C/T]CTCAGTAAATTGAGCAGAGTGAAAATAATTGGAAA
1	AX-88083374	103145041	TTCCAGTTGTTTCCTGAGGGTTATGATGGGGCGGA[C/T]GAGTGTGTGCGTGTGTTTGTGTGTGTGTTTGTGTG
1	AX-88001437	104252227	GCCCAAAAAATATTCTGCCTTCCACTGCTTTCAAT[A/G]GCTGTCACTTTTATTATAAGGCGAAATCCTACCAG
1	AX-88004356	104876452	GCTACACTATCAGTGGGAACCCAGTCCATAGTGAG[A/T]AAGTGTTCAATGGCCAAAGTCATCATGTGATGAAT
1	AX-88312775	105735737	TTTCTATTCTCGTATACTATTGATCTAATTTGCTA[C/T]TTTCTTTGTTGCGATATTGCAGATTTGCACAGGGG
1	AX-88110679	105745820	AATGCCACTGAGCACAGTTACCGACAAACGTTTGA[C/T]TCATCTCAGTTGATATTGTAGAAAAATCGAATTTC
1	AX-88222688	106101939	GCCACCAGCACACGCTCCCATCCTCGCTGCAAATA[A/T]ACATGTGTTAAAAAATGTAGACGACCAGATCCTTT
1	AX-87917783	107067623	AGTCTTCAGTGAATGAAGATATATTACAGGTTATG[C/T]ACATGTGTTGTGGTGTTAGGTAGCCTAGTGGTTAG
1	AX-87905666	107278326	AGAATGTTTTACATGTACCTTTCCTTAGCCTGTGT[C/T]AAGTAACCAACTAATTGTTAATTTTTACCCAGCCT
1	AX-88065021	108031214	TGATTCCTTGATCCACCTATACGCAGACTACTCCA[C/T]TCTGTATACATCTGGCCCTTCTTTGGACACTGTGT
1	AX-88043861	108081326	TATATAAAAACCTCACAATGCAGTGTTCTACTACC[C/T]AGGTCTGGTGTTGGAGATCGTTCTACTACCCAGGT
1	AX-87984559	108086605	GAAACGTACATAGAGGGAAACATACAATGATTAAC[C/T]CAAATTCAAAGTGATAATTTTTTTCACATTTAACA
1	AX-88065974	108821572	TGCAGTGAAGGGAGACAGTTTAGGGGGAGATGTGG[G/T]TCACACAAGGGGAAAATACAAAGATTTCTGGAGCC
1	AX-88135820	108954278	AGGCGCACCACCTAAAGCGAGACTGATTCAAGACC[G/T]GAGCAAATCGACTCAAGACCAAGATTGGAGGGGTG
1	AX-87878488	108968648	AAATGGGCCGACGGCAACAAAGCGAAAAGAAGAAA[A/G]AAAAACAAGGACGTTGTGAAGCTTCAAAACAATGA
1	AX-88306890	109052574	TTGAATATATTATCTGGCTTTGGGCTTCTGAACGC[C/T]TTACGTTTATCAACTTCCAACCGTACTAGAGACGT
1	AX-88019590	109283038	GTAATACATGGGTAACCAGACCCCTGTACGAGCTG[C/T]TGATATCAGACACCACAGAGACCAACCAACTCTTT
1	AX-87935691	109961217	CAAAACGACCCTTGCAATATATACTGGAAATACAT[G/T]AACTTTTTGTTGAAAACAAATATTTGAATGGGAAG
1	AX-88029486	109978412	GTTAACTCGGAATTGCTGAATAGAGCACGGAGGAG[A/C]TGGAGGTGTTGTGACATGAGAAGAGGGGAGCTCAT
1	AX-88304188	110087682	TTCCAAAGGAACTCAGACCCCTCAAAAGAGCCCCC[A/C]AAAGCGAACTGAACTGAGACCCTCGTGAGGTGGTC
1	AX-88105041	110195725	AAGAAGGGAGCACACAAGAAATCAAGGAGATACAA[A/G]TGAGACAGAAAGATTACATGTGTACTAATCAGGTA
1	AX-88124580	110216381	ACTGAGAAGACGGGGCACATTTTTGGAAGGCTGGG[A/G]TGAGTTTAAAAAAAGGCCTGTTAACAAAAGGGAGA
1	AX-87974122	110342572	CTCTAGCCATTGATCTGTCAAGAGAAATGCGTCAG[C/T]CATTTAAACCTATTATGGGGTAATGTGTATTGTGT
1	AX-88181327	110365974	CCCTGTTTCAAACTGTTTCTTTCTGTTTGGTGCCT[A/T]GTGAACACGGCCCAGTTTACTACCATGTCTCAACA
1	AX-88107433	110381378	AAGTAAACTACTGGGAAAAGGCGAGACGCACACCC[A/C]ACGAAAGTCAGTTTTGAGACGTCGTTTTCGCACAG
1	AX-87908009	110411465	AGAGTCCATATTAACAAAGAAAATTGAAGAACTAA[C/G]AGTACAGATAGATAGCAATAAAAACTGTACCATAG
1	AX-88016137	110444390	GGTAATGATCAGTGACTGGGCTACTTAGCGGGTGC[C/T]GAGCCCCACTGGGTAGCTAGGGTATGGCTGGGTAC
1	AX-88011939	110558045	GGCCTCTTCATCGCATCCAACAAGCAGAGGCTGGA[C/T]GAGTACAAACGCCTCATGTCGGTACGCTCATACAG
1	AX-88281297	110831386	TCTTAATTGACTTGCCAAGTTAAATAAAAATAATT[A/C]GTCTAAAAAGTACCGACGTTTCAGTATACCGTGCA
1	AX-88273405	110847818	TCCACTATTTACTTATGGCTACAGCCTGGAGTTTG[C/G]ATATTAGCGTCGTCAGATGTCACGAGCAGATTCAG
1	AX-88198178	110854017	CTGACCCCATTTAGTCGACTGGTCGATTGTTTTGT[A/G]GCAAGGCTGTTGGTTGACCCAGATTTCTTTAATCG
1	AX-88084023	111122859	TTCCTGTTATTCTCAGGGTCTGAGTTTAATGTGGT[A/G]GGAACGTTTGCGTCAGAGCATGTAAAAGCAGCGAC
1	AX-88041944	111312302	TAGGCTGGGGAATATGATTTCTCCGTCTTAGTCAC[A/G]TTCTAAATGGTCATTGCTGGCAACATTGTCAGGTG
1	AX-87874926	111332199	AAAATATGTACCGCGATGTATTTTACAATGTTACG[A/G]GACGCTCCTCACCTTCGCTTCGTCATCGAAACAAG
1	AX-87978899	111438555	CTGGTGCAGCATATGAGGTCTCACCACAAGAGGGC[A/G]CTGGATGCCACAGGATCTGCGTGTGGGGTGAAACA
1	AX-87987553	111469028	GAATTTTCCATGACTATTATTGTGGTATGATAATG[C/T]CATTTGCATCTATCTATTTCATTGTTGACTCACTT
1	AX-87877626	111528995	AAATAACAACTTAAAATGTATCGTAACATAACATA[A/G]ACAGGAATTAAAAGGTAGGTCAGGTTGAGATTTTG
1	AX-88181588	111597947	CCGAAGCCGATGTGAGCTTTGAAGCTCTAAGGTAG[C/T]GCTTGTTTGCTTGTTTGTGTACCAACCATAGTATA
1	AX-87996335	111624298	GATGCCATTTTGGATGCAACTTTGAGTTTAATCCA[C/T]CTGTTAGACAAGTGGCGGGCAGACATCTTAGAACA
1	AX-87927212	111800000	ATGACACAAAATAATTTTTTAACACACTACTGTCC[A/G]AAACGCCAACTGGTGGTTAAAACGGCATAACAATT
1	AX-88070303	112034236	TGGGACAAACTTGTAGTCATTTTTCTTCTCTTCAT[A/G]AATGAACATGTTTACTTGTTAGGCACGTTTTGTAT
1	AX-87934028	112133985	ATTGTGTTGGGTGTAATTACGTCGATATATCTAGT[A/G]AACAATGGATAAGCAACAATGGGCGTGACGGATAG
1	AX-87991123	112490319	GAGACAGTGAGAACAAGACTAGCGAGACCAGCAAG[G/T]AGCGATGGTGAGCCATGGTCAGACTCCGAATAGTG
1	AX-88266704	112850100	TATGGAATTCGTTTTTTGTCAATATAGCCACACAG[C/T]ACACTGAACATACTGTTTCATGCTCGGGAATCATA
1	AX-87911359	113118278	AGCTATCTGTGATTGTCCTTTAGACCATTTTTCAT[C/T]CTTATCTATCTAATCTAATGAGGAAGGGAAGAGCA
1	AX-87966303	113591654	CGGAAGGACATTACCATACCCAGGAGAAGAGCTGC[A/G]AGGCCTGCCCAGACAACTGCAAGCTCTGCTCCTCC
1	AX-87948679	113688008	CATAAGCTTTGGCTTTTGATATGGAGATAATTCAG[C/T]GCAGTAATGTTTGCTGAGACAACAGATCATGTTAA
1	AX-88187334	113924481	CGATTTCAGAGCACTCTCATCTGAGTGTGCCAGAG[A/G]GCAGAACTGATACGTTTACGAACACACAACACCCG
1	AX-88223104	113991836	GCCATCCTAGAAGTTGTTTGTGCTGAAGTCAAAAT[C/T]GCATCGCTTTCTGGGACCATTCAGAATGGTCGGAA
1	AX-88248753	114078020	GTGGGAATTTCAATACTAACGTTTTCTGCAGGTTT[C/T]GCAATGGTTCTGTTTAATGCTTTATACTCATGGGA
1	AX-87932916	114227613	ATTCGTAATTATTAACAAAAATTCAGTCGAGGATC[A/G]TCACATTTTATGGGACACCATCAAAGGCGTTATTA
1	AX-88158097	114262054	CAAAGATAGTAGTTAGTGACAACAGCTGGAGAGGG[C/T]GACGTGTGTTCCTTGTGTTAGTGCCCAAGGGAATC
1	AX-88307093	114303843	TTGACCTTAATAAAAACCCATATTACGCATTCCTG[C/T]GCCTGTCTCCCGATTCTTCATACCGACGTGACAAA
1	AX-88090848	114371699	TTTATGACATTTTACCCTACTCTGGAAATAAATCA[C/T]CCGTCCTGAAACCGTGTCGCAAAAAAAAGTCTCCT
1	AX-88052152	114471578	TCCAGACAATAAACATAAACACGGGGGAGATTTGC[A/C]TTAAAGTTCTCGAAAACCATACACAAAATGTATCA
1	AX-88211611	114509173	GACGGACAGGCTAGCAGCGTGGAGCAGACACCAAC[A/C]GCTGCAGAGAGCGGTCAGTCAGGACAATCCAAGGG
1	AX-87905045	114617664	AGAACCAGAGCAGTCCGAAGCGAAACTGAGTAAAG[A/G]AGAAAGGAGAGGAAGTGCTGAGCTGGTGATATGGT
1	AX-88305285	114717674	TTCGTAGCTTTTTTCCTAGAGTGTCCTTTCTCCTC[A/G]GTAGTTGACGTTAACTTTTTCTGTGTGTTCCCAAA
1	AX-87881348	114751188	AACCTCTGATGAAGGTGTTCCTCACCATCTATAGA[C/T]GGCACAACAGTCTTCCTCAGCGCCAGCACCAGCCC
1	AX-88031235	114927662	GTTGCAGGGACTAGTCCATGTGCTGTTACAGGGGT[A/G]TCAGAGCAGTCTATGTTTAGAGGTGACAGCTGCAG
1	AX-87926384	115024182	ATCTGATTGGTTACCTGAAGCTCTCTCACTCTCAT[A/G]CGATTGGTTAGCTGAAAATCTTTTTCATAGTCTCT
1	AX-88220380	115059724	GCACCATTTATTTTCAACAGTGGATTAATGTGAAT[C/T]GTTTACTTTATGAATAAAAATTGAGATGCTGCACG
1	AX-88135819	115192622	AGGCGCACATACGCACGCACAGACGCACACACACA[C/T]AGCACAGGGCTCCTCATACTCCTTCCCTTTAATTA
1	AX-88238007	115256545	GGTAGTATGGAACCGCTGGGGCATACTCCCCTCTA[A/G]AGCAGTGGAAGTTGCCCAGGTTACCTACACTCACA
1	AX-88017440	115282005	GGTGAGTCCCAGAACTCTTGTTTAAACACTCAATT[C/G]AGCCCAATTCTGATTGGGACTGGCCAACATTGTCA
1	AX-87898149	115321330	ACCGAGAGCAACTGGCAGACAAAAAGCTGAGCACA[A/G]AACGCGGAGATACACTGCAGCAGGTAACTTCGATT
1	AX-88217036	115408108	GATAGGTATTGGACATGTATTAGACTGCTGTTACA[C/T]GTTTATTACAACTATATTTGGCGTTTATTCCACGT
1	AX-88230458	115471406	GGACTCCAACAGGTACTTTACATGTTACATCTTAG[C/T]GGTTTGGTGATTTTTTGCCGTGAATGTGAACACAC
1	AX-88107383	115500316	AAGGTTAAGCAGACCAATATAAGCAGACCAAGTGG[A/C]GATTGTTTTGTTTTCTCGCGTGGACAGATTTTGAC
1	AX-88270997	115823413	TCAGCATTTATTTTTTGTGTTGTTATGCCAGCTGT[C/G]TAGTACTGCAGTTTGGCTTGCCCAAATATCTTGTT
1	AX-88074999	116056751	TGTGATCTACTTAATGTACGTTATTGAAGATAAAA[A/G]AGAGTCATTTAAATGTAATAACTCGCTAACATGTC
1	AX-87892164	116996607	ACACACCCACTATCCCACCACTCCCTGGAAGACAT[A/G]TGCGGGGGTTAAAGGGTTTTCGTCGTATGGATTCT
1	AX-88056441	117129334	TCTACAGTGTGTATCCAAATCACATGCATCGGAGA[G/T]TAATACACTATATCAACCATGTGTAATAACATAAA
1	AX-88137418	117178483	AGGTCCAGCTTTCTGTTGTGGTCTGTGCATGTCGC[G/T]AGGCGGCCGATCCTGGTCTTGGGATACCTGGCAGC
1	AX-87987436	117359095	GAATTCACGGAACGGAGTTTCCACATGTTTGGTAC[C/T]GTTCCATTGATTCCATTCTAGCCATTACAATGAAC
1	AX-87920642	117664988	ATAATCACATGTAACATTAGTGCTACATCACAAAG[C/T]TGGTCATTACACTGTAAGCACACATGGCTCACAAA
1	AX-87961259	117799984	CCTATTAGCTATTGCAATGTTATTCCCCTGAAAGG[G/T]TGGGAAATATGCTACATTTTTCACACTGACATGTA
1	AX-87877565	117835648	AAATAAAAACAGAATTAATACTACCTACCAGGCCA[A/G]ACAGTTTCCTTCAGAGCAGCACGTAAAGCTGAGTA
1	AX-88259954	117838059	TACCGGGCCAGACCCCCTTTTCTTCCATAACAGCC[A/C]AAATTTTTCGTGCCATGGAAACGTTGCTCAATTGG
1	AX-88100467	118001027	AAATGTATTTTTTTCCCCTGACAGAGTGTGCAGTG[A/G]ATCTGCTCTACTCTTTTACAAACTGCTCTGGATTA
1	AX-88170982	118077063	CATAGTTGTTGACTTCAAGGGTGCGCTGAATATTC[C/T]GATTGACTACTCTACCTCTTCCACTCTTGCTGACT
1	AX-88123642	118130239	ACTCAATATAAAATTGTCCCCTGGCCTATGAATTC[A/C]TATGTTGTGTTCCTCCACAGTATTCACCTGTCCTT
1	AX-87923690	118289683	ATCAAATCGGGGCACTGGCGCCTGCATAGGAATTC[A/C]TCAACTCCTCGTGTGACCAAATGTGTTCCAGGAAT
1	AX-87951873	118319666	CATTCTGTGCGCCAGTGGGTATGACAACAAAAAAA[A/T]GGCCATATTCACCACAGGCTAGTGTGTATTCCATT
1	AX-88095674	118480780	AAAAAGATGTGAGGAGAGAGCGTAGATGTGAGAAG[A/C]TATACTCAAAAGGATCATGTTTTTTTTATGTGGCT
1	AX-87919232	118571967	AGTTCCATCACTTTGTCCTTTATCACAACCTGAAG[A/G]GAAAAAGCAACAGTGACTGACAATACATCAAGTAT
1	AX-87961375	118615986	CCTCACCCATCTGTCAAATAATGGATCTATCACCC[A/C]AAAAAAATGATACAAAATGAGCACAATATGGAAGA
1	AX-88291985	118719163	TGGGGACTGTCAGAAAATGTGGTTGTAACGTTAAT[A/C]ATTTGGTTGTGCAGATGCCCCAGTGGCAGAGTGGC
1	AX-87957040	118803951	CCCACTGGAGAGGGGCTCAGGGTGGCACAGAATCC[A/G]GGGGACAGGGTGGTGCGCATAGGCATCCTGATGGA
1	AX-88077674	118956144	TGTTTCTGCAGTGGTTAATGTTGTCCCGAACCAGC[C/T]TTAGGGATTTAGGGGTGAGACACAGAGCTGTTATT
1	AX-88271523	119061920	TCAGTCTAAATATACTTTTAGCCCCGGTCTCTCTT[A/C]ACAGGGAAGGCTAAGGTGTAAAGTACACAACAGGC
1	AX-88119583	119070434	ACCCATTCTGGTCCAGTTTTCTGCGTGTGTGTCGT[A/G]TGTGTGCGCTCACTCCCACGTGCGTGTTTTTGTGT
1	AX-88165619	119114083	CAGACACGGCCCACAATGCTCTGCTTCAAAATGTC[A/C]GATATCATTTTTAGATGTGAAGTAGACTGACGTGA
1	AX-87996090	119119907	GATGACATGACGTAGTACGCAATTTCCAGGGACCG[A/G]TTTTGGCTCATGAGTGCTACTTTCAGAACTACTGG
1	AX-87918278	119225321	AGTGCTTTGATTAGAGCAACATAATGCCTCTGTTA[A/G]ACACGGCTCTTCATGGTAATGCCTCTGTTACACAC
1	AX-87926513	119408626	ATCTGTCAAAGGAAATGTATAGGATGTATATGTAT[C/T]GCAATATGCAGAAGATTTTCTGGATGTGGAAATAT
1	AX-87998426	119488671	GCACAGCATACTATGATTCCCAGAGTACATTTTAA[A/C]TCCCAGGATGCAATGCTCCACCCAGGGCTGCTGGT
1	AX-87882101	119571947	AACTATGGACGGGGAGACAACTAGTTTCCATGCAC[C/T]TTTTTGAAAGGAGTATGCGAGCAGAGGCGTCCGTG
1	AX-88001811	119658342	GCCCGTCATGAGGCTTGCAGGAGCCTATGCGGTAG[C/T]TCTTCTGCTGCCCGTGTCTGTTGTTACAGAAAAGG
1	AX-88104932	119689721	AAGAACAGCAGCAGCAAAGTGGTGCATGCAGCCAG[C/T]CATACCATGCGGAGAGGAGAGGCAGTGAGGTACAG
1	AX-88070690	119777472	TGGGCTTTCCGTCCACCACGGTAACCTGCAGGAGA[G/T]CACTGGCCAAGTTGGGATCCTCCAGTTGGGCCGTG
1	AX-88039995	119919327	TACTTTTCTTACACATACCCAACAGGTATAAAATC[A/G]TGCTCTTAGAAAAGGTATGTTTTGTTTTTATAGGG
1	AX-88029151	120529348	GTGTTGGGAGTTTGCTTGGTTTTTTTGTGCTTGAG[A/T]ATTGTCATGGAATGGGTGTGTTCCATTGGGAACTG
1	AX-87892759	120570375	ACACCTGTACTATGAATCCTACAGAAGTCTGAAAT[G/T]GTTTTTTTGTTTGAACAATGGCCCTGCCTCTCATT
1	AX-87970012	120643196	CTACTGTAGCCTATCGCTACAATGTAACGAGTGTT[A/C]GTGCGTGAGTCTGTTGCTCTCATCTTCTTGAAATT
1	AX-88111322	120672287	AATGTGCCCTTACCCAGACGAAGCATGCCCTGGCC[A/G]TGATGTTTGTTTTTCAGCCATTCTCCCTCATATAT
1	AX-88203596	120813561	CTTCACCCCCATACCTGAATCCACAGGTTGTGGTC[A/G]TTGGTGGTTGCGGTCCATGCGGTGACCTTGGCCTG
1	AX-87894277	121162650	ACAGGCCTTATCCGATGTCTAAAGGGGTACACAAT[A/T]CCTGTGAACCTGAGAAAGGGGGGGAGAGATAGAGA
1	AX-88105595	121192597	AAGAGTTACGTCTTCCTCCGCATATCAGTTCATTT[C/G]ATATACTTAGTAAAATAGAGTTAAAGTGCTTACTG
1	AX-87981415	121599138	CTTCACATCGTTCTGTTCCGAGGTTTGCAGATGCG[A/G]TAAGAGTGGAGAGGAGGAGTTTAACATTTGACGTT
1	AX-88003920	121636834	GCGTCCATGAATGTCAGCTGGAAGCCAATGAGGCC[A/G]TAGAGGTAAGAGTGGTTGTTCCATGCTGTTTTGTC
1	AX-87914818	121757561	AGGGGGAAAAGTTAACAGCTCAATGAAACATAACT[A/C]ATTTGATAGATTGTTTCTAAACATGTACAGCCTCT
1	AX-88176280	121859465	CCACTTACAATTTAGACTGAAGATCTGGCGTTGAC[C/G]ATTGTATTTGTTCATGATATAGTACACTCACTCTC
1	AX-87909808	121945411	AGCAGGTTGCGGTCGTCGTTACTCAGAGGCTCACT[C/T]AGCTCAGTCACCTGGTGAGGACATAGAAGTGTTGC
1	AX-87932215	121955881	ATTATGATATTCTACACTTTCTATACAAAGTAATT[A/C]AGATGTCCTCCAAATAACATAATCACTAATGGGTT
1	AX-88052728	122051774	TCCATTAGGAGTCTTTGAAACGTGTTAAAAGGGTC[A/G]TTCGATGATATTTTATATTTTCAGTAATTTGTGCA
1	AX-88030165	122217840	GTTATTCCTTATTCTCATAACCTTTATTTCATAAT[A/T]ATGTTCTATGCAAGTTCTATGTTTAATTTCCTCTA
1	AX-88109886	122356823	AATCCTGTAATATGATTCTGGCCCGTGATGGCAAA[A/T]ATATATTCCCAGTCCTGATCTGCACTGTCCTGGTT
1	AX-87900721	122453087	ACGTTCCCTCACCTTGGTATGACCGGGCCATATGT[A/T]CTGTGTGGTTCCAGACAGTTTAAGCTATGTCAGCT
1	AX-88179124	122506792	CCCAGGGCCAACCCCCAACCCCTCCGCGCCTGCCC[A/G]ACATCACCAATTTCCTTAATGTTCTTAGCAATGTC
1	AX-88154340	122542814	ATTCAGATTTATTGTGCGAAGCACAGTGAGAGGCT[A/G]CATAACAGGCCAGAGTGTATGGGTGCAATTATAAA
1	AX-88258073	122560982	TAATTCGAATTTCTGCCTATGGAGCACCACAATGA[C/G]AGTATTTATAACGGCTAACAAAAATCCGTAAACCT
1	AX-88107951	122680001	AAGTGCTCTCTGGGATGTGTTTAGGTTAAAGAGGT[A/C]ATTTAAAGGCCCTCTTGGATTTAAAGGTCTCCATT
1	AX-88229704	122796277	GGAAGTCTATGGGAACAGCTAATAGTCATGGGCCT[G/T]AAAACTACAGTACCTGCCGAAATTTTGGACCCAGC
1	AX-88087711	123299326	TTGGATTGATCTGCCACACAGCGTGGAGAGAGGAC[C/T]GATCAATGCAACATCAATCCATCAGTCTATCTCTC
1	AX-87915978	123613112	AGGTTCTGCAGCTTCCTCAGGCCATGGAACTGCCC[C/T]GGCTGCAGCATCTGCAGCTTGTTGTAGGACAGGTC
1	AX-88284543	123672990	TGAGAAAAGTGGTAGTGTTGTTACCAATATGTGTC[A/G]AGTCTCTTATGAGCCAAAGGTGTTAATAAATGGTG
1	AX-88259042	123684927	TACAGTACATGCATGTGTGTGTCTGTCCCACAGGA[A/G]GCTGAGCGGGCCAAGGTGATGACAGCCACCCACTC
1	AX-88081546	123687141	TTATTGTATTTTAATAGTGTAGGTATAAACAACAG[A/G]AGAGCTGGGATACGGTCCAACAGTTGGGTCAAGAT
1	AX-88056141	123835586	TCGTTTAGGCCTACTGGCTAGTTTCCCAGAGCGAC[A/G]TGACAATGACCATAGGAGTTGTTAAGACAGAACAA
1	AX-88249672	123862481	GTGTCCTCTAGCAGGTAGTAATAACGCCCAGCCTT[A/G]TACTGTCTGGACTAACATAAACTGTCCAGAAGGGG
1	AX-87974750	123920314	CTCTCTTGTTAATCATGCAAACAAAGCGGAACAGC[A/T]TGCTGTGTACACCGCAGAGTGGAAGGAAGGGATCA
1	AX-88098815	123921229	AAAGCTGATGCATTGTGTGGCTGCAGAGGACCATC[C/T]GACCCTTATCACTAGTGACATGAGAACCTACTAAA
1	AX-88149438	123975636	ATGAGCCACCCGTCTAGCGTATTTGATTTTGTCAA[C/T]ATATAGGAAATGTACCAACAATTTGATAGTTTCCA
1	AX-88165314	124016715	CAGAAATGTCTATGGCTGAGTATGTATCCATGCAG[C/T]TAAGCTGAGTGGGAGGTTTAATGCTAACTACAGCT
1	AX-88275586	124021326	TCCTCAGCTTTGCAGAAACAGACACATCAGCTTTG[C/T]CCACCTTTTGATTTGGAGTTTTAGCCTTGCAAATT
1	AX-87978434	124079984	CTGGCTTTCACTGACCAATAGTAGTGAAGTAAAAG[G/T]TAGTACAATCTGGGTAATAGGACAAAGATTTGTCT
1	AX-88107882	124101423	AAGTGACTGAGACATGGTTGTTGCATTCATAAAAT[G/T]TCTGTCCTGAGAAGGAAAAGTAAACCCTTCATAAG
1	AX-88262367	124451597	TAGCACATTGTTTTTGCAATTGGATGTGTGTAACA[G/T]TCCCCTTTGTTCTATTATTTCCTTTGCTGTCGTGT
1	AX-88115702	124527105	ACAGCAATCCATGCTTTGGTTTAGTTTCCCTGGCA[C/T]TGTTTCCATATGCTGTCATTTTAGCATATGTGGCA
1	AX-88122484	124537374	ACGTCCATCCAGCTCTGGGCTCTGATGTGCTGCGT[C/G]TCTACCTGCATGTCGGCTTGTCAGCTCTAATTTAT
1	AX-88183533	124647208	CCTCATCACCATCTTCTCCACTCTCTGGGGCCTTT[C/T]GCCTGGTAGCAAAACTTTCAGGCCCAGAAGGGTAT
1	AX-87911128	124765065	AGCGTTCGGTATTGGTTTGCCGCCACTGTACAGCA[A/G]AAAAATTACACAATTTGACTAGTTTTCTTTGCACG
1	AX-88051655	124796401	TCCAAACTATATAGCACAATTAAGGCCAGCATCAA[A/G]CCAAATGCGATTAATTCATCTTGTGTGAGCTACTG
1	AX-87878507	124980578	AAATGGTATCCGATCCACCTCTCATACTCATTGGA[A/G]AATAATTGTTTCTATCAAATTACATACATTCCGTT
1	AX-88034561	125046946	TAACAGTCAGAGCTTGCTTACTATCCCTCTCAAAA[G/T]CCCTTGGAAAACAAACAGCTTGTTTTACAGAGTCA
1	AX-88187824	125227426	CGCCTCCGAGGTGCATCCCCACATGTGAGTAACCC[C/T]AACATTTTTTGTGAACTTTTGTTGTAGTTAGTATG
1	AX-88193606	125357333	CTATTTCTTTTTTATATTATTTTAGTTTTAGGGAC[A/G]GAAAGTAGCCTATGCGCGGCAGGCTAGGAGCCATT
1	AX-88265891	125361471	TATCCCCCAGCACTCTGTCTGCTGTGCAGTACAAC[A/G]GGGCCACAAGATGCAGTGCTAGGCTAATGCTAGGA
1	AX-87951530	125482853	CATTAGGAATAGAATGGTCCAACGACAGTAGATAA[A/C]ATGTTGGGCGCATTAACTGATTTTATGTTTTCTGT
1	AX-87943144	125487209	CACTTCACATCTAAATTACAGGGACTGTGTACTGG[A/T]CTCAGTTGACCTCATGATGGGATCTGTGACAACAC
1	AX-88018085	125542272	GGTGTTATGCAATAAGAAAGGAGACACCATCAACC[A/G]GTGGTGAAATAATAGCTGGAAGGGGTTCTGCTTAT
1	AX-88249950	125607125	GTGTGGAATGTGAGAACAGCGAAATATATTTTTTT[A/T]ACTTTTATCCTCATTTTACGATTGGTATAACACTG
1	AX-88250359	126142236	GTGTGTTGTTCCATACTCCTATTTCTCTAGTTCCC[C/T]TTTTCCAGTCTTCCCAGTTCCAACCTTTTCTGCCT
1	AX-87996241	126861115	GATGATGGCAGGACTGGCCAATCCTCTGTTCTTCA[C/G]GGAGCTTGAGATGTTCCAATAGGACATGGCACTTG
1	AX-88265754	127529726	TATCAGTTATTTACCTCAAAATAAGCCATTTGAGT[A/C]ATTTACATAACTTAAATCACTATGAAGCAGCAACC
1	AX-87986814	127589119	GAATAAACCAGTAACTCCTTGTGGAATGGAAAACA[C/T]TTGCAACAATGTTTACTGGTATTTAATACTCTGCT
1	AX-88148768	127591860	ATGAAAGACAGAGCCAGGGGGGAAAGAAGGGGCAT[A/G]ATTTACAAAGACAAGGCTTCAGGTTTCAGACTGAA
1	AX-88284475	127659764	TGACTTAGCAGTGCCTCAGAGTGAAATGTCAAAAA[A/T]TTTTACACTTCCTCTATACACATATTCTTCTACAG
1	AX-88220029	127924359	GCAATGACCTATGCATGCTATCTTGAACATGCACG[A/C]TTTACATGATTACATAGGAAAACATTTATCGTTAC
1	AX-87889113	127946456	AATGGGACCGGCTCAATGGGCCTATCTACTAGCAT[A/C]AAACACAACTATCATTGTGATTATATCAGTGTCTC
1	AX-88246855	128150475	GTGACAGCATTTAGATGAGTATATACAGCCCCTTT[A/C]TTCTCAATAGCCACAGTTCTCTCTGTTTTTTCCTC
1	AX-88197133	128202332	CTCTGCTCAGGCTGACTCAGATGGGCTGATGAGTG[G/T]TTTTTTTGCTCAGGGTTCTGTTGTTGTTTTAACAG
1	AX-88199353	128421887	CTGCCACTCCCTCTGTAGTTTACTTGTAAATGAAT[A/C]CTTAAATATTTGGCTGGTGCAGCTGTCTAGACTTG
1	AX-87976612	128532102	CTGATGAGCTAGAAGCCAGCGGAGATTAATTCCAA[C/G]TGAAAAGCTGACAGGTCTGACATTGCAGAATTAAA
1	AX-87934690	128632187	ATTTCTCCTGTCTCATTCGGTATCCTGTGTGAATT[C/T]ATGCTCCCTCTAATTCTCTCTCTCTCTTTTTCTCT
1	AX-87923607	128698315	ATATTTTTCTGACCCAGTTTTACAATCAATTGCGG[A/C]ACAGCCATTCAAGTATCTAATAACACCCTCCGCGT
1	AX-87971563	128815846	CTATTTTGCTGCGTGTTTCCATGTAGCCTGTTCTT[C/T]CATCAAGCTCCAATGGGACAGACAGTATTCTTTTC
1	AX-88252513	128837085	GTTGAGCGGAATTCCACTGTGTAATAACCTTGTCC[A/G]AATTATTTACTACGTTATCACGTCAATAAAATAAC
1	AX-87914698	129087221	AGGGCTGTGTTTTGTGTAAGCTTACCCTGCTGTGA[A/T]GATTTGGTAACGGTGTAAATCTCTCTAGGTCAAGG
1	AX-88002551	129288976	GCCTCATTTGCATATTCTATTAAAAAATAAAACTT[A/G]TAATGCAGAAATATCAACTGGTAAAGTTTCAGTCT
1	AX-88104228	129443523	AACTCTACCAAAATAACCACTGACACATTTACCAA[C/T]TTCACTCACTGAAACTACTACACACATCATGAAAC
1	AX-88182341	129629534	CCGTCCAGCCGTCTGTCTTCACTCAGACAGCTCCA[C/G]CCCTGGACAGGAAGACACACGTACCTAGGAAGATT
1	AX-88239471	129653996	GGTGTCCAAGCAGACCACATGCTGGGGGGCCATGC[A/G]CTAGTTATTTCTGGAATGAGAAAAATCGACCACCA
1	AX-88291631	129748193	TGGGAGAGAGAAAGAGAGTTGATTTAACTTTTTAG[C/T]TTTGATTAAGTATTTTCATTGTATAGCCTACTATT
1	AX-88180797	129870750	CCCTCCACTAGCGGGGGAGGGGTGGTGAGTTTCTG[A/G]GGTTTGACCAGACGACAGGTGATGCGGGTGGGGGC
1	AX-88086638	129898216	TTGATGGTGTGTGTCATTCCTGTATGCCAGTGGTT[A/G]CCAAACTTTTTATAGTCCCGTACCCCTTCAAACAT
1	AX-88122918	129908299	ACTAAGTACGCGGCTGCGTTAACCACACCCTGACC[A/C]CCCCAAAGGACTGGTTCAACAATGAAAGGAGTGCC
1	AX-88054926	130183463	TCCTGTGTTTGGTAAAGGAACTTAAACATGACTAC[C/T]GCCCATAAGTTGGTGATCGTCCGTCATGGCGAGAG
1	AX-88156428	130271407	ATTTCCCCCAGCCTCTTAATGCCCTAAACCAGGGG[A/T]CGGCAACAGGCCGTAAGGATTTTCATTTTGTAAAA
1	AX-88188249	130278483	CGCTTGCAAAACTTCCGGACACGTTTTCTCGGAAA[C/T]CTGTGAGTGCTATTAATTGATACAGTATCAGTACT
1	AX-88039586	130399016	TACTGGAGGGTCCCTCTATCCGTACTCCATCACAC[A/G]TAACAACATATAAATGGCATGTGTCATCTAGAACA
1	AX-87933355	130408913	ATTGATACAAATCATCATGATAGCGTTCTGACTGG[C/T]AGGCCTATTTTGCAGTCAACATTTAATTTTGAAGG
1	AX-88205900	130510658	CTTTTCTCCACCTCTCCCCCATATGCTCTCCTGCA[A/T]AATGATACCAGGCTCTGTCCAGTCTAATGTGCAGC
1	AX-88283125	130600935	TGAAGTAAAGTGTTGAGCCTGTATACACTATGTCA[A/T]TTGATGATGTAGTTTAGTTGTGTTTTGTTCTGAGT
1	AX-88286863	130623960	TGCACCCTGATGGTGGGAGCCAACGTGGTGGTGGC[A/G]CCGTATGGACTGCGTGTGGACGACATCCTGCGCGA
1	AX-88202293	130638562	CTGTGTAGAGAATAGGGTACCATTTGGGACCTAGC[A/C]TCAACCTCATCATATAGCTCAGCCCAGTACTGTGC
1	AX-88158168	130803938	CAAAGCTTTCTTAGTGTCCAACAAGCTATCTCTGC[C/G]CTTAACCTTCTATACAACTCCAAAACAAAGGTCAT
1	AX-88078077	130930111	TTAAAACTCTATGAGTACCTATAGTATTAAGCAAT[C/G]AGCATCCAAGATTACCCACACGCTATATAAAACTA
1	AX-87909554	131184172	AGCAGAATGGAAGGGAATACGTGATTGTGTCAGTT[C/G]AATCAGATGACACCGCGAAACACTCAAGGTTAAAG
1	AX-87954462	131509786	CCAGAAGAGTTTAAGAGCGTTAACACAATTGTATG[A/G]CCTGTCACAGCCCACAGGCCTGTGTGTGGAGAAAA
1	AX-88229068	131522329	GGAAAACGATATATTTTTATTTTGCTGGGTTAAAA[A/G]ATTGACGTTTATTTCTCAAAATGCCGGTAAGTAAA
1	AX-88174203	131655937	CATTTCTGTTGACCCATTTTCATCTATAGGGACAT[C/T]ATTCATGACTGTTGAGTTCAGGCCTGTAGGATATA
1	AX-88243013	132008849	GTATCTAAAAATATATTTTAAATGTATTTTGTTCC[C/T]GTATGAGTTAAGTACGCCAAAGAATATTCGCATGG
1	AX-88036301	132034906	TAATGATCTGCACTAAACTTAATCCCACATCCTCT[A/G]CCAAGCTCCATGCTAACCTCTCCCCAAGCACCATG
1	AX-88266781	132221507	TATGGCTATACCTCTTGGTTATATTTAGCAGGGGT[A/G]TCCTTTTATATAGTCCTTTCCCAGTAGGTAGCTTG
1	AX-88044436	132245506	TATCCAAAACAATAATTTGGTCAAACATAAAAGTA[C/T]ATTATCCTCATGACTCCTGTAATGAAAGTGTCTGC
1	AX-88302529	132262502	TTATTATTTTTAAGGGCAGGTAATGCAACTAGAAT[C/T]ACGTGATCCCTCTCATTTCGTTTAGGGGTGTAGGC
1	AX-88027545	132292733	GTGGTATTCCAGATAAGTGTTCATCAGAAACATAA[C/T]GTTTTCCTCCATCTAAGTTGCTAGATATAGCACTA
1	AX-88089950	132480617	TTTAAATGTGAATGCTTCCGGCTTTATGCGCCATC[A/G]GGAGTTTTCCATAGGAATACGTGACCTTCCATAGG
1	AX-88128987	132794550	AGAGAGAGAGAAGAAAAAGACTATCACTGGGAGAG[A/C]AATCCCACACAAAGGGACATTTCTTCCACAAAGAG
1	AX-88266550	133064936	TATGCACATGCATGGCAATTGAGGCTACCAGACAT[C/G]ACTAGTACACTAAAATAAACTATGCTAAAAGCCTT
1	AX-88118246	133288803	ACCAACGGTTGATGACCTCATCCATGATCTGAATG[G/T]ACCAGTTGTGTTCTCCAAGCTAAATCTTAATGCTG
1	AX-88021388	133884955	GTATATAGGAACGGAATTGACTTTTAAGGACAGAA[A/T]GTTGACTAGGCCATCTCCAATTCAGTTTGCTCATG
1	AX-88059987	134193752	TCTTATGAAAGGAGCTTTTTTATCCTGATACTGTA[G/T]GCTTCTGCAGTAATGCTGCCTGCCTGCTGGGTCAA
1	AX-88096146	134408107	AAAACCTTCCCCAACCAGAAACCGTGGATTGATGG[C/T]AGCATTTACGCAAAACTGAATTACTGCTTTTAATC
1	AX-87920849	134930169	ATACAAATTGAAAAAAGTGTCTTCTGAACAGGTAG[A/G]CCTATATGTGTAGAGTCGGGCATTGAAATGCAGAT
1	AX-88055024	135039875	TCCTTCATTCTGATACTGAATGCCTTCCTGTTCTC[C/T]TTTGGTCTCTCCCTCTTCTGCCATCCCCAGAGAAG
1	AX-88158363	135052038	CAAATATTCTGCACTGGAAGTACCTGTGATCAGTT[A/C]TTTCGTAATAACGTTTGTGAGGCTCATTCAGGAAT
1	AX-87912991	135067012	AGGAGGCAGTAGAGGAGTCTCAGTTGTAGGTGAGG[A/G]CACTGAGGTCTTTATCCAATGTCCCATTTTGAGTG
1	AX-88110687	135145938	AATGCCATATCAACGGTAGGCCTAGGCTATATCTT[A/G]CTTGTTTAGGACGTGCCTCACATACAATACAATTT
1	AX-87899186	135271109	ACCTGTGGGTGTAAAGAGAGTGGGCAATAATTACA[A/C]ATTGTTGGTCCTCGTTTGCCAAAAACTCTTCATGT
1	AX-88298782	135472227	TGTTTCCTGTAGTTAAAATATTGCTCAGCAGAATT[G/T]CCATGTCAGTGTATGTGATATTGTGTGTATGTGTG
1	AX-88139783	135561357	AGTGACAGCGAGGGTCCAGCCAGCATCAGGAACAG[A/G]CCAGAGAACCGGCTGCTGATTAAGAGGATGATGAT
1	AX-88093891	135647461	TTTTATTCATTCGTGAGATAAAGTGTAACAGAATA[A/C]GGTTTGATGAATACTATGTTTTGGAGGGAAGTGGA
1	AX-88176283	135685995	CCACTTACCTTATGCCCTTGGGGGAATCCCCGTCA[C/T]CATCTTGTCCATCGGTCCAAACAATTAGCCAAACA
1	AX-88158822	135824864	CAACAGACTATGAGAGCCAGAGGTACAGAGAGAAA[C/T]AGATATGCAGGTTTTTTCGTTTTTTCTTTCTCATA
1	AX-88208627	136069995	GAAGTATTTTTGGGGCTGCAGATGCTTTGCCTGCA[C/T]TGCAAAGGGCTATATCAGTCCGTTAATATAGGACT
1	AX-88024530	136203515	GTCTGCACAAAAACAGAGTTCCTATGACTGTTCAG[C/G]AATCTTTCTCAAACAATTACATACAGAGTTGCTGG
1	AX-87928628	136320192	ATGCTCTAAAACAAAAGTAGTAGAATAAAAGTAAA[A/T]GACTGAGACCCCACCTCCTCAGATGTGAGCAGGGA
1	AX-88097920	136435866	AAACCTTCTAAACTTTGGGCAAAAATCAAATGGGG[G/T]ATTCAAGCAGTTTTTTTTCTAATGGGGTTTTCAAG
1	AX-88221280	136462073	GCAGGCCTCCGAAAGATGGAGAAGCTCCGCTCGAT[C/G]CAGAGCAGGGATGGGTTGCCAACATCGACTTGGAA
1	AX-88291761	136684242	TGGGCACCCTGCAGGAAAGAGATTGGTCAGAGAGA[C/G]AGTCTACACAGCTCGATTTTAGAGAATTAACATTT
1	AX-87967771	136702692	CGTCTGCCTAGCCAAGCACTAGAATATAACTTGAT[G/T]GTAGCACATGGGGATGTGTGAAACACTCCTCAGCT
1	AX-88200039	136941791	CTGGAAAGGCGGTACGGCCTGACCAGACACACCCC[A/G]GACTGTAGAGAGGAAGAAGAGTCTACTGACACCTT
1	AX-88279022	136968280	TCTCCTCCTTCGAGTGCCAGGATTTGGGCCTGGTC[C/T]GTAAAATGTAATATGAAGGAGACACCCTCATCCAA
1	AX-87993076	137159937	GAGGATCTCTGCAGATGGGGAGATGGGGAGATCCT[C/T]TCAGGTTGGATGGGGAGTGTTGCTGCACAGCTATT
1	AX-87970167	137525228	CTAGAGCTATGAAGTAGGAGTTATGGTCAGTTTAT[C/T]ACAAAAAGCTAAATGTGACAACAATGAGGGATTTA
1	AX-87917248	137545980	AGTCAGTTTGCGGTAATGGCTACTATGAGGCTAGG[C/T]GAGTAATAAAAAATGAAATTGGAGAGAGGATGAGA
1	AX-88248747	137579100	GTGGGAAGAGAAAGAGGGGGATGAGAGAATAGAGG[C/T]TGGATATTGTCATTTAGGGAAACAGTGGTTTGAGG
1	AX-88221824	137636095	GCATAGTTTCCTAGGAACGCGAAGCGAGGCGGCCA[G/T]CTCTGTCGGCGCCAGAAACTGATCCGTACTGATGC
1	AX-88003616	137644956	GCGGAACATACACCAACCAATCACAAATTCACTTC[A/G]GGGAGGAGAGGAATCAATCACAGACAAGCTGGGTA
1	AX-88063996	137741029	TGAGTCTAACAGAAAAACCACCTTTCCTCAATGTC[A/G]AGGCGACTACTGATTGACTGTTTTTAGTATAGAAC
1	AX-88154396	137798271	ATTCAGTTGTACAACTGACTAGGTATCCCCCTTTC[A/G]CTTTCCCTTCTGTACAATTACTGACACATGCAAGG
1	AX-87961681	137802605	CCTCCCCCAACCTCTCCTTACCTGACTCCCAGGAA[A/G]TGGGGTTGCTCTCCTGGGGCGCTGGACTCACTCTC
1	AX-87891434	137812899	ACAAGGAATACATTGTGAACAGCTAATAACAATAA[C/T]AAGTCAAAATAAGATGGCAGAGAACTCGGCCCCAG
1	AX-87980472	137827947	CTGTTGAAAGAAAAAACAGCACAGGCCAGCATTAG[C/T]TGGTGACCAGCCTTCATTGTGTTTTTGCTGGTGAC
1	AX-87886257	137892567	AAGTTGATATGTGTGTTGCTAGTGAATTACAAGTG[C/T]ATTTTATAGCATAACCTGAAAACCAGGGATTGTGG
1	AX-88310899	137930085	TTTAACAACTCAAATACTGGTTTGTTCACAATCCA[C/T]ACCGGCGAAGATGACATCAGGCTGATTCACAAAGT
1	AX-88247359	137973370	GTGATCCAATATAGTGAAACATAACTAGAATAATT[A/C]TATTTCTATGCTCGTGTGTCAGGTCTGTTCCAGAA
1	AX-88186652	138189074	CGACACACTCATACACACAGGGACGGATGTACACA[C/T]ATAACAATACATCCCAATATATTGTGCACAGTTGA
1	AX-88102435	138360399	AACATTAGTGATCTGACCTGCTGAATCAGTCTGAT[C/G]AACTGTAGACCTAGCCTCTATGCACCCTGTCCCAT
1	AX-87887911	138375914	AATCCAGGTAGAAAGTGTATAGAAATGATAATAAA[C/T]GTAGATTTTTACATAATTTCACTTTTCTATTTTTC
1	AX-88261071	138602904	TACTGTAGGGAATATAGGGTGCCATTTAGACACAC[A/C]AGCGTACTGTTTACTCTTCATAGTCTATCTATTTA
1	AX-87957833	139215588	CCCCCAGGCCCGCTCTCAGATCTGGGGCCAGACAC[A/G]ACAGAGGATCCATCAGTGCCCTGCTCGCCCCACTA
1	AX-88125026	139716473	ACTGGATGCTGAGACAGGAGGGGTCAGGAGACACC[A/C]CTCCACTTTGTCTGGTTGGAGCGTATACAGCTCCT
1	AX-88229137	139717511	GGAAACAGTTAAAATGGACAAATGCCAGGAAGGCT[C/T]TAGGACCGGATAGAATCAGACCCGGGTGCTCAATG
1	AX-87936235	139758084	CAAAGACCCAAGCGGCGTTCCATACTGTGTATGTC[A/G]TGAAGCTAATAGCAGTGACGCTATTACTGTGCAAC
1	AX-87915701	139762869	AGGTGCCTCCTCTTTCTCAGTCGTTCCTCTATAGG[G/T]AACTGCTCTCCTGAAACCGGTAGCCACCTCAACGA
1	AX-88303562	139824262	TTCAGATATAGGCCAGTGCTCAGTAATGGACAGAG[C/T]CTAGATATAGGACAATGCTCAATACGGGATGCTGA
1	AX-87957602	139842070	CCCCACAAGGCTCCTCTTGACCTCAGGAACGGGCT[C/T]GGCTGCTCACGTGTTCTTTCCGGCCTCTACGAATA
1	AX-88162961	139856724	CACCAATCAGAGACAACAACACGGGTAATGTGGGC[A/G]GGCACATCTATTTGACTATTTGAGAGAAACGCAAC
1	AX-88298645	139894924	TGTTTACTATACTGAATGCCCCTGTAACTGCACCA[A/C]AACTAGGGCCCTCTCCTCTCACCCTTCTTTCTCAC
1	AX-87875574	139988784	AAACAGAGAACAGCAGGGAGAAGATCCAACTGACA[C/T]AGAACAATAACTACAACCCTGAAGTCACCCACACA
1	AX-88033802	140049528	TAAAGCTATCCTGAAAGCTATCGTCATTGCCCTTC[A/G]AGATATTTGTTAGGTTCGTCAGTATTACTTCAGAC
1	AX-88232295	140128580	GGCAAAATGGAGTCCAAAGTTCTGATGGTTCCAAA[A/G]GCATACTGCCATGATGCTCCTCCCACAGGGGACAA
1	AX-88030649	140257369	GTTCGGCTGCACATGTCACCCTCTGAAGATCCTTG[A/C]AGTCTGCGGCGGAAGACTTGCCGTACCAGGCTGTG
1	AX-88222050	140547614	GCATGCAGTCAACAAGGTGTGGTGGTGTATGTTAT[G/T]GCCAGATGGACCACACTGATAACCAGTATAAACAA
1	AX-88252128	140571815	GTTCTACTGTACAAACACTCCATCCTGCTTAAACC[A/G]CTTTGTCAATTACTTTTTAAAGCATTCTCTGCCCC
1	AX-88124018	141015689	ACTCCGGAGGGAATAGGGTGCTATTTGGGATGCAC[A/C]CATGGACTGAGACTGAATCAGGAAGGAGTACTGTA
1	AX-88071984	141079236	TGGTGTTTCATTTAAAATGGTGATTGTTCATGTCT[C/T]TGAGAGAGAGTTCATTCTGGTTGTTGGTTTAGTGT
1	AX-88204605	142112594	CTTGCCGTCACCATGGACGACTTCAGAGTAATGAA[C/G]TGGATTATTTTCTCCAACACACACAGCACTCAAAG
1	AX-87897052	142135932	ACCAGTCAAAAGCCCTAAACACCTGACAATGTTTC[A/C]AAGGTTGACTTTTGACTTCCCAGCTCAATAAATCA
1	AX-88140561	142170809	AGTGTCTTGACAGAAGTGGCACCAGCCATTCAATA[C/T]CTATACAGAGTGGGTAAACACAGGGCATTTGAATG
1	AX-88095004	142191541	TTTTTGCTCACAACGTGAGATAGCACTCTGAAGGT[A/G]AGAGTTGCAATATTTGCATAACCTTTGTGGTTGGA
1	AX-88196341	142249777	CTCTCAAACAGCTCCGACGTCTTCACCCTGGCAGA[C/T]GGCCAGGGAAACCCCACATAAAAACCAGACAAAGA
1	AX-87989561	142426685	GACGACGAGCGCTCCAACATCGTGGACATCCTGTA[A/G]GTGAAGGACCTGGCGTTCGTGGACCCTGACGACTG
1	AX-88006159	142458562	GCTGGGTACCTTAGTGGTCATATCGCAAGCCGACC[C/T]CAACTTTTTCACATTAGTCTACAAGGAGGGCAGGA
1	AX-88091022	142488975	TTTATTTAGTGCCCTTTATTTGTATCATACAGATA[C/T]TGAGACTCAATCAGGTCAGGGTGAATGAGAGGTGC
1	AX-88223569	142576143	GCCCCTCGAAACTGATCTAGGGTCAGTTCTGCATT[A/C]TCCACCTCAATGGTGAAGGTTAAGATATGGGGAGG
1	AX-88073632	142607051	TGTCAAGAACCTGGACAAGATCATCTGCAACAAAA[G/T]TGTGTACGACACCTTCTCTGCCTTCGGAGACATTG
1	AX-88200326	143013699	CTGGATCGCTTACGGTTGAAGGACGGGGGAGGCGG[A/C]TCCAATTTAGGGATGATCTGTTTAAACCTGTCAAT
1	AX-88062702	143178226	TGACCTGTACTGCAAAGTCTATTGGGCAGAGATGT[A/G]CAGTCTGTGTCAAAGAGAATATTATCTCTGTGTCT
1	AX-88105121	143540087	AAGAATTTTGCAGCTTAAATGTAAACAATTTTGTT[A/C]AATTTCAAATCAATTATTAATTTACGATCTTACAA
1	AX-87928357	143713680	ATGCCCATGATCCAAAGCATACAACCTCATCCGTG[A/T]AACATGGTGGGGGGGGGTGTTATGGCTTGGGCCTG
1	AX-88025832	144026095	GTGATAGAGATTTGACAAATATAGCCCTTCTCACT[A/C]TTCCACACTGGTCACCTCTATCTCTATCCCTGCAG
1	AX-88281003	144243680	TCTGTGGAGTAATTGGGCAGTTATATATAATTACC[C/T]TGTAATGTTTCTCCCCTAACCTTTCTTTTATAGCT
1	AX-87904127	144261624	ACTTGCATTGTCACATTTGACCAATTAATGCATAC[A/C]ATTTCCTAAAAAGACAATTAAATACATTTTGTTAT
1	AX-88021045	144646774	GTAGTAGGCTGTAGACTACATCTCCATTCACCTTA[C/T]GTTTACTGTTAATGTAACTAGCCTAAATATAGATT
1	AX-88273264	144652652	TCCACATTCTCCACACGCCTCGTCCCCACATGCCT[C/T]GTCCCATCCCATAGTCAGCCTAAGCCAGTGCTATG
1	AX-87906240	144952223	AGACCCAGGATATGGCGCCCTTGGCGGTTGGCCCA[A/C]AAGTGGTGGGCGGGCACCAGGCGGGATGGAGGGGG
1	AX-88111334	145162023	AATGTGGACAGTTCTAACATCTTCAATATGCCCCT[A/G]GGAATTCCATAAGAGGGACGTGCGCAGTTGCATCC
1	AX-87978010	145223362	CTGGAGCTGTGTTTATGGCCACCCTCTGGCAAAAG[C/G]TTATTGTACAGTACATAATCAAGACCCATGACCAA
1	AX-88302690	145256215	TTATTTAATCAAATAAAGTAGCAGACAAACATACA[A/G]CTGAATATTCATTATGTAGTGGCATCTCTTTGTCC
1	AX-88182546	145321769	CCGTTGATGAAAGTGCGCCCTCCGATGAAGTAAGA[C/T]GCTTTCCATTCTTTTCCTGCTTTTTCCACAGCTGG
1	AX-88276116	145493569	TCCTGCTTTTTCTAGTAACGTTAGGTTGTGTGGGA[C/T]AGCATTTTTGTCACTCACAACTAGCCTCACCCTAT
1	AX-88003051	145516474	GCCTTCCCAGGCGGTATCCACGGCACCCGTGTCTT[A/G]ACCTTTGCAGTAGGTCGCAGGTTCCCTCCATCGCC
1	AX-88242795	145617567	GTATACAGTTGAGTGCAGTTAAGGTATACTGTATA[C/T]ATGTGAGTGCAGTGCCAATATCATTGTTACAATGT
1	AX-88121490	145684003	ACGAACTGCTGCAGAAGATCTCTGAAGAGAAAGGT[C/T]AGTCAGCTGTTTGTTACGTTCACTCAGGACTTACA
1	AX-88238254	145833079	GGTCACAAGGTTAGGATTTGTATGAAAGACACTAA[C/T]ATTTCACAGCAAACTGTAAAGACTGTTCTCATTGT
1	AX-87925254	145838421	ATCCGGTACCCCAAATTCAACTTCAATAAGTAAGT[C/T]AAGTTTTTACATTTCTGTGACTTGATAAATATGTT
1	AX-88286535	145842410	TGATTTGTTGTGGCTTTATGGTGTTTCATTTGAAA[A/G]CTTTAAAACAGAAAATGTTTATTATAAGGGGATTG
1	AX-88283960	146094094	TGACCAGTAGAGGGCACCAGATAGCCAAACATTTA[C/T]CTACATACCAACGTAATATCATGGGGATTACCCTA
1	AX-88236489	146331690	GGGGGATGATGGCATGTAATGCAAAAAGCACTGGG[A/G]TTAATGGAAACCGCATGATTCTACCTTCAGACAAG
1	AX-88250399	146376708	GTGTTAATACTTTCTGAAGGCTCTGTATGACAGAT[A/G]CATGTTTTACTTTTTTTATGAGGAAGGCCATCCTA
1	AX-88073100	146385728	TGTAGGCCTCATTATGGGGTTTCAAGAAAACAAAT[A/G]CTTGAAGACAATTGAAATGCTTGAAGACAATTGAA
1	AX-88097183	146571266	AAACAAATCCAGAGGACTACCCCTTTCAAGGAATA[A/G]CTATTGCTCTACTTCATCCTTTTGAATGGGAACCT
1	AX-88125063	146777963	ACTGGCCTGAGCTATTTCTCTGGAGCTTCTGTAAT[A/G]CTTCTCTTCACACACATTTCCCTTCAATCCTAGGC
1	AX-88011307	147061021	GGCCAAGATATCTTGTGGTGTGCCTTTGTCATTCC[A/T]AATCTATATCAATGACCTTGCTGCTGGGTCTTCTA
1	AX-88081086	147095474	TTATCTGCCACAATCATGCCCTCTGTGGCCCTGGT[A/G]TCAGCACCAAGAACTAGCCCATCCTACAGGGAAAA
1	AX-88046246	147402470	TATTCGGATGAATTCCATGAAAACGATACAATGAC[G/T]AACAAGGCAACAGTAAACGTCATCCCCACAAATGT
1	AX-88157618	147437938	CAAAATAACAAATACGAACAATGAAATGTTGTGCA[C/G]TACCTGGCATTGCTCCAAGATGCCACATCTAAACA
1	AX-87896172	147687067	ACATTTTGAATGAGAACTACCTCACGATAAATGCA[G/T]GAGAAAGTTACCATTAGCCACCCTAGCTGAAAAGA
1	AX-87932836	147692964	ATTCCTCATCTTGTTTTTGTAGCTCAATAATTTGA[A/G]ATTGTTAGTATAGATTAAGATAATAGCTGATATCA
1	AX-88177789	147790349	CCATCCACCACAGCTCGTTACAGCTTGGTTTGGCT[A/G]GGTTTCGGCACAGAAATGTCTTGTAAAAAGCCTGT
1	AX-88207242	148462827	GAAATTTCACCTAACGTGCGATTGCTTTGACTATC[C/T]TCATGCGTTAATTTTGCTACAGCGCGTCAATTTAT
1	AX-88312022	148508161	TTTCAAATGAGCCAACTCTGTTTGAGGTTTCACGC[A/T]TTCACACATTGGTTCTAGTCACAGTGTGCTGTCCC
1	AX-88026165	148542949	GTGCACTTTATAGGAAGAGTGAGGAAGTGGGGGAG[A/G]GAGGGAAAAAGACAGAGAATAGATAGAGGGACAGA
1	AX-88058178	148650347	TCTCTGACACATATGTAGATTTTAACAGCACTGGA[A/C]CAAACCTGATGGTGGCAATTATTATTCATTATTAT
1	AX-88059186	148710185	TCTGGGGGTGCTCTCCAGAAATACTGTCCATAAAT[G/T]ACCTCATTGGGCAAAAATGGGTACATCTTCCAACG
1	AX-88180381	148802355	CCCGGCACCATTACATAAGTACAGAGCAGGGCTAT[C/T]TATACACACAACCATGTCTGGGAGACCTTAGAGCA
1	AX-88143450	148849910	ATACTGGCCAGGACGTGACACTCTAATTCTCTGGC[A/G]TTCTTCAGAAGGTTGATCACCTACTGTATTTTTTT
1	AX-87938594	148909955	CAATAGTAAATTGAAATAATTTACAGGTTTCATCT[A/C]TAAGAGTTTGGAATAGAAGGGCCCTTTGCCATCTT
1	AX-88059588	148921902	TCTGTGCAGATTATTTTAGCAACTGTGAAGATTTC[C/T]ACAGACCTGCGACCCTGAACATGAGCGCTTTCTAT
1	AX-88158412	148943601	CAAATCTACCTCCACTCATTACATGCAAGTCGAGA[A/G]TGAATACACACTCAATCACAGGGATCCAATGGGTT
1	AX-88112136	149107189	AATTGGTTTGGGATTGATGTAATGTTTTGGAAGTT[C/T]GATCTGTATCCAGGCAATGGACTTTCAGTTGTCCC
1	AX-88023321	149163385	GTCCCAGTTTCAGACAGTTTTCTTAAAATGTGTGC[C/T]TTGTGAACATAACCCTGTTCTAGCCTGGCTTAGCT
1	AX-88204115	149176454	CTTCTCAGCTGATGTATGCCTTTCAAATACACCTG[A/G]GTGACGGTTAATTTCTCAGTGTGGTTGATAACTCC
1	AX-88118513	149300054	ACCACCACAGGTAAGTCTGAACATTTTAAGAGTTT[A/G]ATTTTAAAACACGTTTTACAAGTTGTGGTATACAT
1	AX-88312940	149594163	TTTCTGCTTGTAAATGGTCACTGATATGACATATA[C/T]ATGTACCACTGTCAATTGTCTATCTTGTGTGTACA
1	AX-87938102	149632261	CAAGGATTGTTTGATGATTTATGGAATGTGATACA[C/T]AGGAGTTCCATTAAAACAATCACTTCAGCTCGCCC
1	AX-88231500	149657188	GGAGTCTCTTCATTTTCTTCTTCAGAAAGCTTTAA[A/C]GTTAGTCTTCCCAATGGCACACATGTTCAAAGTGG
1	AX-87904106	149692473	ACTTGATGTAGTCCGAGGAACACTCAGCCCACAGT[A/G]GTTGCAACCCAACTCCACCGAGATGTACAACCCGT
1	AX-87948543	149724053	CAGTTTTTTTCCATTCACAAGCATCAACTGTGAGT[C/T]TACCGATACGATCGCGAGCATCAACTGTCAGTTTA
1	AX-88216961	149756330	GATAGATAGCTGACCTCCCTCCTCCATCCTACACC[G/T]GTGTAGTATTTCCTGTGATAGATCTAATTTTCAAT
1	AX-88232814	149885768	GGCATACAACACACTACTGTGTCTTTATCTGTGAG[G/T]CTGCAAGAAATTAAGATTTAAATATTGAAATGCAG
1	AX-88100642	149917710	AAATTAACACACCAATACATAAATACATTGTTTTT[G/T]AACACTTTAGACCAAGGTTGGCCCCCAGCACAGGT
1	AX-87988779	150078840	GACATTCTTATCACACGATTTGAACACGGACATGA[G/T]TATTGATCTATCTAACGACATGCGTTTTCATGAAT
1	AX-88110055	150156317	AATCTCCATGCAGCAAGATAACATTAGTTGCATAT[G/T]TGCTGTTAAGAACAATCTGTGTATTTCTCGATGCA
1	AX-88244499	150208357	GTCATTTGTTCTGATCTTGTCCACATTCTGATTGT[C/T]CCCACATTTTTAAGATGATTAAAAGACTCATTGTG
1	AX-88045212	150221971	TATGCCTCAATGCCAAAGTACATGATCATAAATAC[A/T]GGCCATTGCCATTTCCTTAGAAAGACTGTCCTAGA
1	AX-87978917	150268409	CTGGTGGACAGAACCTGTATTGTTACACAAAGAGG[G/T]GGGGGTTGGGCTTGAATGAAAGAGCGGGAAGACTG
1	AX-88312752	150274299	TTTCTATAACGTTGCACCCTCATGAACAGGTATTT[G/T]TTAGACACATGAGAATGAACCATACGCGGTGAATA
1	AX-88091442	150284911	TTTCATTCTACTTTTGAATAGCCTATGACGACAAC[A/T]ACTCTGCTGATACTGACAAACAGATTTATAAAAAT
1	AX-88288478	150318094	TGCGTAACAAATTTACTAGTTAGACATGTTACGAC[C/T]TCGGGTGTGTTTTCAAATTCAATATGGAGTGGCGC
1	AX-88108381	150459958	AATAAAGCAACTCAGACAAGATTTATGTTCTGCAA[A/G]TTGCTTCAAAATGCAGATCCAGGAACAGCTTTACT
1	AX-88178682	150465189	CCCAATATGCTTTCTCTTTGTGGGAATTATGGCTC[A/C]ATATTCTGTAAAACTAGTTTGTGACGATGTCTTGT
1	AX-88147320	150692089	ATCCTGCTGTGAGGTCCGCCCCACTCCACCTCCCT[C/T]CACCCCCCTAAAAAAAGGGCAGAGGATCCGCTCAT
1	AX-87930992	150741273	ATGTTCACCAGGAACAAGACATGAAGCAACACCAG[A/T]GTCACTCCCCTGTTCTCTCATCCACTCCCATGGGA
1	AX-88027325	150914119	GTGGGATTGTTCTAAGGTAAGTGACAAACGTGCAA[A/T]AGAGCCTCTATTTCTATGATGGCTGATGTACAGTA
1	AX-88265972	150964228	TATCCTGTGCCATACTCTCCTTTAGAAAATAACCT[A/C]CATTTAAAGAGATCATTGTTGAGCAATTTTATAAA
1	AX-88114464	150973396	ACACATTGCTGTTTATCTCAAATTTCTCCCCTTTT[A/G]TGTACCCCTCATTTAGTTCAGTGTTCACCTTCTAG
1	AX-88219405	150992231	GATTTGAGCTATCTGATTGGCCAGAGCAGTACCAC[A/G]GATCTCCCGGTCCACCCGGTAGGCGGAGTATGTCT
1	AX-88234658	151022118	GGCTTGTGGTATATGGCCAATATTGCTGTATCCAG[C/T]CACAAAGCTTTTAGCTGTGATATATTGGCCACACA
1	AX-88039160	151036441	TACTACTATACAATTGAACATTTTGAAAACATTAA[C/T]ACAAGGCAACTTCAGGAATCGTTTGTCGAAAAGAA
1	AX-88266155	151071826	TATCTCTGTAGGCCTATCTAACTCATGAGATACAC[A/G]AGCTACGTTCCTCTTTCAAATGACGACTGTTTTAT
1	AX-87882687	151156696	AACTTCCAATAGATATGACGTCATTATTATTATTT[C/T]ACTAAATGTACAACAACAAAACACTGCATACATAA
1	AX-88273910	151361886	TCCATCCCAGAAACCAAGAATTAGGTGAGTTTCAG[C/G]AGTTACACTACATACACTAGCTCTAGTATCAAGGT
1	AX-88291511	151409183	TGGGAAATAGCTTTTTATTCTTAGATTTTTTTTTT[A/T]ACTTTCAGCTCTCTCACTTTAAATTTGACTTCCCT
1	AX-87982652	151488081	CTTGGGCCTGTGCTCATCACAAAGTAGCTTATAGA[G/T]ATAATGTTTGTAAGCTGTAGAAGCCTGTTCAACGT
1	AX-88203799	151537276	CTTCCAGGGGCGAATTTAGGTGTCAAATCCTATGT[A/C]TGTATATCAAGTGCACTTATTCCAACACGTGGGAT
1	AX-88116278	151666401	ACAGGGTTACTGCTTACACAGGGTAACAAATGGAC[A/G]ATCTAATGCCGCTTACAAGAGGCAGTAACCAGACG
1	AX-88305255	151720145	TTCGGCGCACGTGACAAATAAACTTTGATTGGATT[C/T]ATATCCAATCTGCCAAAATGTACTCAAATTGTATA
1	AX-88145538	151722655	ATCAAAATATATCACAATAATAATTCCTGCAGGAT[A/T]ATTTTTCTTCTGTTGAAAACTGGCTCAAATGAAGA
1	AX-88297832	151792262	TGTTATCATTTCATTGTGCTATAACTATAGCTAGC[C/T]AGCTGCCACCCTCGCTCAACCAGTTATAGCACAAT
1	AX-88103419	151901686	AACCTTTTGCCCTCCACAGACCATGACGAGTGCGC[A/G]GGCACCAACATGTGTCTGAACGGCATGTGTATCAA
1	AX-88028903	151918816	GTGTGTTTTAGGTGTAGTTTCGGTGTAGTTTAGTT[A/T]TTCTAAAGGCCTACTGCAACACATAGCATGTTTTT
1	AX-88003000	151993131	GCCTTACCCATGCAGGCTGTTCCAGTGATGGTGGC[C/T]GTGTAGCCCAGTTGGCAGTGGCAGCGGTAGGATCC
1	AX-88100456	152069287	AAATGTATGAGTGATTTCTGCAATAGTGCAGTTCC[C/T]GAATGTAAATGCTGTCTTGCAGAGGCATGATTTTA
1	AX-87987530	152091585	GAATTTCTGTCACTAATTGTTAAGAGCTACGGTTG[G/T]GGCAAGATGAAGCTGCTCCTAGATCACACCGACGC
1	AX-87932974	152096273	ATTCTATACGGAAACCACTGGAGGTAAAAATTATC[A/C]TTCAAGCACAGCAAGATGGCGAGACCTTGAACTCT
1	AX-88282481	152149585	TGAAAGCTTAATTTGGTCGTTGGTAAACATAGGAA[A/G]ACCCCACTGCTGAAAGAGAAAAGAACCCCCACCCC
1	AX-88140131	152189793	AGTGCTGTGCACTGTATCCATGATACAAGTTAGTA[C/T]ATTCATCATGTTTTTAAAGGTATCAAGACAGAGAC
1	AX-88256874	152380562	TAAGCCAGTATAGGCCTCTGCCGGAGGGCCGAAGA[A/G]CACATCAGGGAGCTGAATACACTCACATTTGACTT
1	AX-88229690	152510634	GGAAGTATTACAGACAGGGTCAGGAAGAGGTTGAA[A/C]ATTTTAGTTAAGAAACTTGCCATCTGATCAGCCTA
1	AX-87950630	152558553	CATGCATAGTCTCGTCCTAAATCCTTTGTCAAGGG[A/G]AAGTTTGTAAACTATGAGAATGAACTAGGGCTGGT
1	AX-88203090	152804883	CTTACCACGACCAAGCCAAGTTACCAAGACGGCAT[A/G]GATTATCTCTAAATCAGTTTGAAAGTCAAGGGCAA
1	AX-88036740	152825707	TAATTTCTGTGTGGACCTGGTCATGCTGAAATGGT[A/C]AAGTGCCTTCCCCAAACCATTGCCACAAAGTTGGA
1	AX-88134864	152850457	AGGAGGAAAGAGCGAGAGAGAGAGTGGTGGAGATC[A/G]ACATATTTATCTGGTAAGGACCGGTGTTCCTACTT
1	AX-87889164	152910506	AATGGTAGCTCATGTTAGGATATGTGAAACAGCCC[A/T]CAGAATCTGAAGGCCAATAGATCTGCTGGGGTCCA
1	AX-88014084	152940113	GGGCATCCTTCCTTCTCTGTATATCACGGTCACAG[A/G]CTTTTGAGTCCCTCGTCTCCACACTCCAGGGGTAA
1	AX-88186012	153027407	CCTTGAGATTCATGATCAATGCCCAACTGCAATAT[A/G]AAATAACTTCCAAATGATCAAATTGACAATTTACT
1	AX-87927782	153045463	ATGATATGTATTTTTTTTGTGTACAACAACATTGT[A/G]CCAACCAGTTGGTGCCCAGTAGGAACCTGTCACTC
1	AX-88066597	153190612	TGCCCGCAGGGAGGACCTTTGTAGTGGATGCAGGG[C/G]GAAAAGAGGGAGGAGCGTCGGGGCTAGTCGCATTA
1	AX-88027405	153205861	GTGGGGGCCTGGGCATGGATGTGTGGTGCGGTCAC[A/G]CTGCCTGGGTAGACACTACCCTGGAGCTGCAGACC
1	AX-88255035	153234060	TAAACTAGTGAACAGTTGGCATCATATTCAACCTG[A/G]TGCCAAGCGAGGATTCTTTTCCTTTAGTCAGATGA
1	AX-88035287	153243433	TAAGAGAAAGAGAGATGGGTTATACTCCACAACAG[G/T]AGAAAATATTTTTGTTATCTCAGAATGTTCTGGCA
1	AX-87895146	153267103	ACATATCTAGCAATCTTTCACCCGTATAGTAAGAC[C/T]TATGACCATCTAGGCTAATATTACGGTTTGCAACA
1	AX-88077361	153299804	TGTTGTGCAGATACCCTGATCTCATTGGCCAAAAT[A/G]CCTGTCACTCCAATGACGTTATATATTTTCGACCA
1	AX-88113693	153322752	ACAATTCTCTGGGCATCTCTCCGCTATGCCGACCG[A/C]GCTTACTGCACTGTAACACGGACTGGCCTTTAGGG
1	AX-87958092	153379814	CCCCTCACAGAACCTCATATAACGTTAACTCCTGC[A/C]GAATTAAGCAGTTGTTGCAGTCAAATTTTGACTCG
1	AX-87921418	153419369	ATACTACCAGGGGAGAAGATGGAATGAGAGGTAAT[A/C]CTCCCTCCCTCCTGTCCTCGTTTCTCTCATCTCAC
1	AX-88025181	153446232	GTGAAGACAGAGTAAAGTTAGTGATAGAGAAGTTT[A/C]GCCAGAGAGAGAAGTCTGTGGCCTTCACTAAGTCT
1	AX-88075488	153450443	TGTGGGGGGTGAATACTAATGATAGGCAATGTATC[G/T]GACACAAACACAAAGAAAGAAACGTCCACTGATTC
1	AX-88184464	153642018	CCTGACGGGAGGTACCTGGCCACCTACTCTAACGC[C/T]GACAGCCACATCTCCTTTTGGCAGGTTTGTACTCG
1	AX-88264532	153680439	TATAAACCCATCTAAATTCACATATAAGATCTCCT[C/T]ATCAGTGTTAACCTGCTCTAGTCTCAACAGCAGCA
1	AX-88029466	153682144	GTTAACCACTCTGGAGAAGGGAGAAGAACATCGGG[G/T]AAGGCAGGAGGGGCAGGGCTTAGGGAAGACAGAGT
1	AX-88085028	153684342	TTCTGCATCAGCCGGCCAGAGAGGGGTTAGAGGTG[A/G]ACCTGGCGTCACCTCTGATGTCATTAAGGACGCAT
1	AX-88027047	153788111	GTGGATGTGTGGATTATTTATATAACCTTAGATTA[C/T]GATGAGAGAACAGACAGAGGCGTTTGGTTTCTACT
1	AX-88234167	153803438	GGCTCCAGTTTCACCGCACCACGTGTATGACTGAT[C/T]AGCTGTGAAAAGGACCCTCTATTTAATTATATTAT
1	AX-88293011	153818585	TGGTGGAATTTGTCCGAAACGGTTGAAATTGGGGG[A/G]AAAGGTTGAAGTGGTGTTAACGTGGTGTATGTACC
1	AX-88042759	153851230	TAGTGGAGGTAAGTGGAGACTAGTAGAGGTTATTG[C/T]AGCTGATTGATATTGTCATTAAAATAGAATTGATG
1	AX-88313167	153853615	TTTGAACGTGTGGAGTAGTAGAGTTTGTTTTCCCC[A/C]AAAAAGTCATACAGGATGTGCCTATGAGCACCCAA
1	AX-88191329	153858992	CTAATTGTAAATATACTCATGCATAAAATCTGGGC[C/T]ATAGCACTGTTGTTTGGCAGTTGCTAAACATAATG
1	AX-88008800	153868070	GGAGAAAAAGGGGTTGGTGGGGCCCGGCCGAGTAG[A/G]GAGGGAGATTAAGGAGTTATAACAGTAGGGAGGGA
1	AX-88068409	153971751	TGGAAGAGCTCAATAATATGACATGAAGCAGTTTG[A/G]CAAAGGTTTAGTAAACATTAGTTAGTCCTCAAACA
1	AX-87930827	154028926	ATGTGTGCGGATGCTATTATTTTCTTGTTATAAAC[A/C]ACTGGGCCGGCTACGAGTGTTTTTAGGGTCCTTGT
1	AX-88091224	154085867	TTTCACCTGGGATTCTGGACCTGCTCTTAGGGCGT[A/G]GGGTCCCACGGCCTGGTGGAACCCTGCAGGGCCTC
1	AX-87921730	154114566	ATAGACTAGAGTAAATGGAGAATTTACATATGACA[A/G]CTATTTCTCTCTGATCTCTGTCTCTCCTCCTAAGA
1	AX-88104928	154115144	AAGAACACATTAGTTATGTCTTGACATGAACGACT[G/T]TGGCCCTCTTCGACCTCAATCACAATTTTCCTGAA
1	AX-87976857	154274450	CTGCACGCGACAATAAGTTGATTAGGTTTCAATTC[A/G]ATCGTAATAGTCACAGTGTCGCAGATATAGTTGCA
1	AX-88294070	154344791	TGTACTGTCATCATTCTAAATGACACCTGGTGTAT[C/T]GTACTGTTCTAACTGTCCCCGACTGAGTTCCCTGT
1	AX-88220117	154398290	GCACAAATATTTTTTGCCCTTAGCCTAATGAAAGG[A/C]AATGTGACTAACTATGTGGTGTATTATACAGCCAG
1	AX-88183143	154414979	CCTATAAGACACCGCTACTCTCTCACTCCACCTAC[C/T]ATGATTCTCTACTCCTTTCTTCCTCTTATTTTTCA
1	AX-88065624	154509387	TGCAGAAATATTTCACAACGCATATTATTCTCACA[C/T]ATATTTGCATTATTTAACAATGTAAATCTTGGAAT
1	AX-88279376	154598824	TCTCTCTCCATCCCTCCATCCATATATTTAATATC[G/T]TCTTCTCCTCCTCCAGGAATCACACTTTGATCCCA
1	AX-88176840	154602155	CCAGCTATGAGTGATTGAGCGGACAGGATATTTTA[G/T]AATTAAAGCAGGCAGGCTTTACCCTTTCCGCTACT
1	AX-88039780	154654141	TACTGTTTGCTGATCCAATCTGGTGCTTCCGTCCC[A/G]AACCAAGGAGGGCCTACAGCACCACCTAGATCTTC
1	AX-88004771	154671684	GCTATGTGTTTAGCCTGTCTACTAGCTATATGATG[A/G]TTAACCTGTCTACTAGCTGTATGTTTAGCCTGTCT
1	AX-88103549	154873712	AACGCAGAGTAACACATGATCTGTGAGATTCTATC[A/G]ACACGGACTTCTCCTCTGGAAGACAGACAGGCGAA
1	AX-87935132	155042371	ATTTTAAGAGAACAGTTTGTTCAGAGCTCTAGTTT[A/C]TGTGTGGCCTGTAGGCTTTTTCTCACATCTCTTTA
1	AX-88117654	155088962	ACATGTTTATTGTTTACAGCCAGTGAGTATATAGC[A/G]CCATTTAGGATTCCCCCCCATCTCAAAATCGAGTG
1	AX-88092865	155139432	TTTGGAGTTACGATGCTGGTCACTTGGGTCACATT[A/C]ATTCAAGCGTTCCTAATACTGCTGGTGAAAGGAAC
1	AX-88221586	155185567	GCAGTGAGGAGAGAAAGACAGGACAACGGACGGAC[A/G]AACATCTGTCACAAACATAGCATTCCTCCTGACGA
1	AX-87943065	155242723	CACTGTTGAGGGAGCGCTAGCAATTAAGCATTTCA[A/G]AGCACCGTTCACACCCTGTATCCTGTAAAACGTGA
1	AX-88267272	155317435	TATTAACATGTGCCACTGAACACATTGTGTTTGGT[G/T]TAAATGTATGGAATGTGGTGCCAGCGTAGTGTCTT
1	AX-88040566	155342559	TAGAGCACAACGAGTACCATATCTCCACAAAAATA[A/C]AATTCTGTCTGGCGATATCCACATCCACAGATCTG
1	AX-88167335	155356214	CAGCGCCATCAATATACGAACACCATTGGCCAAAT[G/T]ATCCACGGTTACTTGTCCTTAAAAATATCAAACAC
1	AX-88112739	155395650	ACAAAGCCATCGTTCTCCCCGGTCTGTTAGAGTAC[A/C]GTGCAGGCCCAGATGTTTCCAGAATAATCCTTGCC
1	AX-88261927	155511361	TAGAGAGGCGGGTGGTGTGGTCGTGGTGAGGACAG[C/T]GGAGTGTGTATCATTACCTGCTAATGGGTTGCCCT
1	AX-88249145	155539450	GTGGTGTAGTAGTTCACCATGGTGATCGCTGCCTC[C/T]TCAGAAGCCATTTCTATAAAAGCCTGGTCGGTTAG
1	AX-87979845	155575664	CTGTGAAGAGGTAGAGGTGGAGACAGGCATATGCA[C/T]ACACGTACATTGTAATATTGTTGTATGGTGGTATT
1	AX-88305497	155711840	TTCTAGGCTGCTGAAGCTGAGCTTATTTTTCTGAT[C/T]CTGATCTCCTATCTTTCCATGGACTTTATAGTCTT
1	AX-88075549	155737345	TGTGGTATTGTTTTCCTTCATGGCAGAATACAGAA[C/T]CTGCCGTTCTCTCAGCATGGAACTAAACAGTTGAA
1	AX-87949604	155865419	CATCAGGGTCGTGTTCACTAGGAATGAAACGGAAG[A/C]AAACTAGCTTGTTTTCTTATTCCATTTTCCTACTA
1	AX-87983385	155877710	CTTTCTAACTTGTGCCTGTGAAAACTTTTGCATTT[C/T]CACTACCTCAAAGATCTTAGAGCAAAGATGGGAAA
1	AX-88093450	155889879	TTTGTTGTTGTTGATATTTTCCTTATCCACCAACT[A/G]TCCAACACACATTTTCCTCCCTCAACAACCCAAAG
1	AX-87968908	156307683	CTAACTAACTCACCTAGTAGCCTCACTATGTTGGG[C/G]TGGTCAAACTAACTAACTCACCTAGCAGCCTGACT
1	AX-87930463	156360609	ATGTCTATTCATTCCCTAATGCTCTCCAGATACTA[C/T]GATTCTGTTTCCTGTTTCATCCAGATACTATGATT
1	AX-87933110	156423592	ATTCTTAACTGCAGATCCAAACAACTCCAGAGACC[C/T]GGAATTCGACATGGGTTGTGCGTGCAAGGTACACT
1	AX-88163701	156426215	CACCTGTCACCGAAACAACAACCTGTTTCAGAGCC[C/T]AGTGTTAACAACCCAAAAAGACAATCTTAATTGAA
1	AX-88186961	156464832	CGAGCCAACTCACTCTCAGTCAGTCACACACTCTT[A/C]TATGGACCGGTTAATGCCAAAGTCTATGTCTGTAG
1	AX-88298073	156516368	TGTTCGTCATGGCAGCTGTAGTTACCCTCGGCGGC[C/T]AGTTCTGCGTGCACGAGGACCAGACGACCGTCTGA
1	AX-88104757	156794817	AACTTTCCATGGCCGACTTTCCAGTCTTTCCATGG[A/G]CAAATTTCCACTGATGAATTTCCACCCCAGACCCA
1	AX-87995868	156939835	GATCTATCCTGGGCTTTATTATGACTACCCAAACA[A/C]CAAAACAGGAAATGAATCACGGGTAGTCTGATACA
1	AX-87908934	157087936	AGATTCAATTCACAAAAAAAGAGTTCAAATAATTC[G/T]AATCAAATTCTAAACAACTTGTTTTAAATAGGTTA
1	AX-88284838	157476530	TGAGCAAAAGCGCCCTCTTTGGCCTCATTAGTGGA[A/C]CATTAATATATATCATCATTTCATACTTGATTATT
1	AX-88135698	157581468	AGGCCTAAGTCATCATGTCTAGCCCTCTACCAATA[C/T]CCCTGCTTGTTTAAATCTTAGAATGCTACCACTAA
1	AX-88272965	157593614	TCCAAACCCTGCTTTCTACTCTAGTAATGCCAACA[A/C]GTTTCTTTGTTGGCCCAGTGCATGGATGTCATAAA
1	AX-88252902	157662354	GTTGGGGTCAGAGAGTGGGAACAGGGAGGGGTAAT[A/T]TGAGTTAGGTTGGCCATGTTCTGGCCATGTTCTGT
1	AX-88159396	157671524	CAACTACAGTAAGAGAGTCACTACCAATCTAACAT[A/C]GGTTTACCTGTAAGTACTGAAGAAAACCCTTACAG
1	AX-88083765	157742207	TTCCGTCTGGACTACCGCAACTTGCTCTTGGCAGG[A/G]CTCCCCCGCTTGTGCCATCAAACGCTGCAGCCCTC
1	AX-88316070	157799847	TTTTTTTTTTTAATATAGGGAATAGGCTGCCATTT[G/T]AGGTGCACCCTATGCTGAGGTTTTAACAGATCGTA
1	AX-88066753	157862553	TGCCTACCTGAAAGAACTTAGGGGTCTAAATGAAC[A/G]CCATCAAAATGTTCATTTGAATTTCATTGTGGTCA
1	AX-88113125	157870265	ACAACGTGTCAAACTCCTCCTCCAGGTCTGACACT[A/G]CTTGTGTGGAGTTCACCTGTCACAATCACACTTAT
1	AX-88246300	157874368	GTCTTAAAGGCCCAGTGTAGTCAAAATGTTTGGGG[G/T]TTTTTTTCTGCGTTTTACAGTATCATATTGTACTG
1	AX-87911056	157896182	AGCGGTTGAAAAGGATGTGGAGTGACAGGTGCTAC[C/G]TGAGCGATGAGCGGGATTTCCGACTGCTCAACTCT
1	AX-88056849	157910152	TCTATATCCCTGTGATGCATCTTGGGAGAGCATTG[A/G]AACACCAGGATAGTGGGTTCCGTTCCAGGGACCGT
1	AX-88187271	157911267	CGATGGGAGGCTGTTCGCTGTGGAAGCATGAGTAG[G/T]TTATCTGATGTACAGCTCTTATGATCAGGTGACTT
1	AX-88260723	157934094	TACTCCAGCCCTGTAGGAGGCGATGTAACTACATG[C/T]ATCCTGATGCTGAACAACCTCACTCTCATAGAAGA
1	AX-88274930	157941898	TCCCTGCGGTATCACTCCCTACAGGTTAACACGGC[A/C]TTCCTCTACTCAGGTTGGTTTCGGCAGTGCGGTAT
1	AX-88025918	157952378	GTGATGACCACGGACTGAACTTGATTATTGTGTGT[G/T]TCCCAAATTGCACCATATTTCCTACATAGTGCACT
1	AX-87964428	157983622	CCTTTTTTCTGGTTGACGTGGTGTTCACTCTCAGG[A/G]TTATAGAGCTCGTCATCCTGGTCAGGGGCCTCGGT
1	AX-88167273	158002016	CAGCCTGGCAAAACCTACACACACAGGATGACAGA[A/C]CATATTCAGTACACTACGCACGGGCCGACCGACCG
1	AX-87898525	158022907	ACCTAGAACCTTTTTCCAATATACATTTGTTTATT[C/G]CCCCATTTTAATTTAGCCTTTATTTATCTAGGCAA
1	AX-88296600	158049005	TGTGGCCCGGTTTGTTTGTTAATTCATTCATGGAC[A/G]TTTCATGTGTCACAAAAAAAGTTTTCAATTTGCTG
1	AX-88163094	158061989	CACCAGCCAGCTTACTGTAGGGCTGCTTGTCACCG[G/T]TCTTCTTGTGGAGACAGAGACGGCTACAGGAGAGA
1	AX-87915178	158076839	AGGGTTGGAAAATGTGACCTATATTATACTCTCTG[A/G]CCATCTGATAGACTGAACGGCTTGGTGTGGTCCAT
1	AX-87902919	158148428	ACTGCTCGGCCAAAGCAGACGACGTTTCAATAGTC[A/C]CTGAGTTTTAAACCAAACATTTTTGTTTTATAATT
1	AX-88210848	158171512	GACCACAGGACCCCTGAGAGTCCATTATTATGTTG[G/T]TGTTTACTAATAACTGAGAAGCCTGAGTACAGAGG
1	AX-88003015	158214460	GCCTTATAAATCAGCGAGCAGCAGAAACCACACCA[C/G]GTCCCAACTCGCTTTAGAAATTCAGATAGAGAAGT
1	AX-87889057	158219049	AATGGCCAACATAATTACACTCAAACTCCTTCGCC[C/T]AGAGGCGTCATTCCCATAGGAGGCACAAGGGTACG
1	AX-88092224	158341291	TTTCTTTTCCACAAGACTTCTGATGTGTGATGAGT[A/G]GAGCAATATCAAACCACTACCCAGCCGGGAAAAGC
1	AX-87963809	158618774	CCTTCCACAGCTGTTCTGACCAATTAGATCAAATC[C/T]GATTTGAAAAAGATCTGATGTGATTGGTCAAAAGA
1	AX-88185515	158692370	CCTGTTGAACAGACAGACCATTCTGTGTTGCTTTT[A/G]GTTTTGTATTGTATTGGTTTTGAGGACATTTACGT
1	AX-88176327	158810306	CCAGAAAAACAGTTGCTTTCAAACTAGGGATTTTA[C/T]GGCTAATTGAGATGAGACGTGTTGATATTTTAGTT
1	AX-88013286	158953200	GGGAAGTTATAACTACCGTAGCAAAGCAGACAAAT[C/G]AACCTATTACACACCACCACCACCACCACCACCAC
1	AX-88194072	159020971	CTCACGCTGTTGTCTTCTACTTTCTCCCGGCGCTT[C/T]ACTTTGTGAGTCTCGTAGTCTTCCATCAGGGTCTG
2	AX-88184142	1904138	CCTCTCTCCATCTCTCTCTCCTTTCCTCTCTCCAG[A/G]TCTAACTGGATGAGGGATACGTCTGTCTGTCTGTC
2	AX-88175309	2324787	CCAATGATTGCCGCTGCTGACCCATGCCCCTCCTC[C/T]TCTACCTAACTCACCCCTGCTGCCAAACACAATGC
2	AX-87884858	2411260	AAGGATCATCACTAGCATGAAATGGCATGACAACA[C/G]AGCCTCATTACATAGGCTATAGCATGGTACAGTAG
2	AX-88191478	3092509	CTACACTTCCAGGTCCTGTCCTCCTCACACTACAC[G/T]TCCAGGTCGTGTCCACCGCACACTACACTTCCAGG
2	AX-88122546	3313193	ACGTCTTTACTTTTGGTTATGTTGCAACAGTTATT[A/G]TGAAGCAAAATGCTCATGGCACTTAAGATAAGGAT
2	AX-88300902	3972513	TTACTGCTGCTCATTTATCTTCCGTTCTGTCCTTT[A/G]ATATAACCAGTCTTCCCCTTCCTCCTTTGCTCTTC
2	AX-88313659	4122557	TTTGCTGTTGACAAATTATTATCTGTAAGTCATTG[C/T]ATATTTTTAGTCTGAATTCACCTCAATCAAACATC
2	AX-88125486	4347652	ACTGTCTTTTCATCCACCTATTTCTCTCCCCTCTC[C/T]TTCCCTTCTCTGTTTATCTTCAACTCAAACTATTC
2	AX-87903816	4522696	ACTTATCAGCTAGTGATGTGGCTAGGAGGAGCATA[G/T]GAATGCTACCAATGGTTTATTCCCCAGGAGGAAAG
2	AX-87913606	4560254	AGGCCAACCAAGATGTATTGCATAAAAACATGATC[C/T]TATAGTAGGTCATCGTTAACAGAAATAAAAGGTAC
2	AX-88265601	4801218	TATCAACAGGTTGACTGGCTGAATTAGTTTGTCTC[C/T]CTCTCAAGCTGATAAGAGGCAATAGGTACAATCGG
2	AX-88019266	4911875	GTAACAACAGGGAACAGTTTGGACTAATATGAATG[C/T]ACACCATTTTGTTTCTGCTCAGGTTCTCCCAATGA
2	AX-88211746	5047658	GACGTGGCCAATCTGACTTCCTCTTCCCCTGTCTC[A/C]CTTCCTCTGTAAACCATCAGACTGCAGACCATTCA
2	AX-88275832	5088571	TCCTCTCCTCCAATGCAAAAGGCCTGGGAGACAGA[A/G]GACATTATGCTTGGAATGATTAAGTGGTAGTCTGG
2	AX-88127513	5088926	AGAATAGCCGGTGTCTCCTCACCAGTAGATTTCTT[C/T]CTGTAGTAGATCAGTCCAGCTGCTATAAAGACCAC
2	AX-87971231	5097712	CTATGGAGCCTTACTTGTATAGCAACTCAGAGACT[A/C]GGCTATTTAATTACCACATCCCTACTGGCTACAAT
2	AX-87900186	5387082	ACGGCTTCCTCATCAGGATAGAGTTCTTCCTACCT[A/C]CAGAGGAGAACAATGAGGAGAGAAGAGAACAGAAT
2	AX-88162084	5472180	CACACGTTTACTGACCCCATAATAATTTTAACCAT[A/G]TTGGCAAACACCCTGAAACTGGGCTTCAAGTAGGG
2	AX-88215131	5521921	GAGGCCCCCTGGGGCCCTTAACACCCTGGGGGGAG[A/G]GACCCTGGTCAAAACATGTATTGTAGTTTGCATGT
2	AX-88177949	6017569	CCATGAAAATAATAGCCCCTCTCCCACTTCCCATA[A/G]CTACAGTAGATACATTCCCCCGTTCATTATCCCTC
2	AX-88036441	6091005	TAATGTACCTAGGTATTGGCGTGACTGACAGAGAG[A/G]AATGATCCCATGATCCTTTGGGTTTCATTAGAGGC
2	AX-88061080	6575913	TGAAAGGGCTGGGTTATTTGGTGAATAAATAAGTT[A/G]GAGGTGTGAAGGGGGCTTAGTCACTGACTGGCAAA
2	AX-87985182	6576554	GAAATTGTCCTCATTACAGGCCGTTTTGGAAGATG[C/G]TTTATCAGAACAGGCCTGCTGTGATTACAATCCTG
2	AX-88191049	6576806	CTAAGACGATTGAAACACAGGGCCCACTATGTGGG[A/G]CTTTGAGCCAGTGATAACATACCTATGAAACAGAC
2	AX-88257729	6910025	TAATGACTAAGTTGCTTTGGATAAAAGCAAAATGG[C/T]ATATATTATATTACAAAGAGAGGAAGATATCTTAC
2	AX-88039363	7042059	TACTCCTGTGCATTGTACATAATATGTCAGTCTTC[C/G]AAAAACAAAGGTGTGTATTTGTATGTGTGTGTGTA
2	AX-87955171	7139024	CCAGGGCACTGTTCGCGCTCTCTGTCTTGGAGTCT[A/T]TCTCATTAGCTCTATATTTAGCTAGGCTAATATCT
2	AX-88312104	7218473	TTTCACATGGATTTATCGTGTCAGTTGAGAACCAC[A/G]GCGTTAGATCAGAAAGTATGGCCGCAGATGCTAGC
2	AX-88019458	7411875	GTAAGACTTATTTATAGAAATGACATATATAAAAA[A/C]AGCCATCTCTGCTTCTCTTTCTCCTTGTCCTGTCC
2	AX-87904562	7415545	AGAAAAGCTGGTGTTTCTATGGCAAACGGCCGGAT[C/G]ACCTCTCTCCCCATACACCTCTCACCGTGGCTGAT
2	AX-88161340	7420998	CACAAAGTCACCCTCATAAAGGTATAATAAAGTAT[A/C]AATTAAATGATTTTTAGTAAAGGTTTGTGTATCAT
2	AX-88120510	7443707	ACCTACTAGTGTGTACTCTTGTCACCCCTCTCTCC[A/G]TCTGTGTTCAGCATCATTTGTATATATTCAGCATC
2	AX-88285294	7456156	TGAGTAAAGCCAAGACTGTGTGTAAAGTAGAGAAT[A/G]CCACACGAGCAAAAGCTTCGGGACCTTCAGCTGTT
2	AX-88197154	7869614	CTCTGCTGAGGAAACAGATACCTACTCAGACACAG[A/C]CATGGACTCTGCTTCCCACTTCTATTTCCAGCCCA
2	AX-87995971	8566961	GATCTTAGAGAAGGGCTATATGTGTGAACACTGAA[C/T]AATTACTGCCACCAACAGAATGCTATATATATGGG
2	AX-87906753	8613082	AGAGAAAGACAGTCATTGTAAGCTCAATACAATTT[G/T]AAAAACATCAAGCATTCAATTACTTAACCAACAGT
2	AX-88265997	8729212	TATCGCACTGGAGCGGTCTTCAGAATCTGAAAAAA[A/T]ATATAATCTTTGTTACTAGAATGCACAAGAGTTGT
2	AX-87909658	8786234	AGCAGCCCAGTAACAGTTGATCATTTTCATCAGCT[G/T]GCCTGGCTGGCTGCTACACCATCTCCCCAGAGTGA
2	AX-88137983	8955256	AGGTTTCCGCTCTAATCAGGATCAGCTGGGATACC[C/T]TGTAAGAGACACTGGCCAATCAATGACATTACATA
2	AX-88121951	8972461	ACGCTAGTTCTGTGTTATTTCCTTCACTGTGATAT[A/T]TAGGTACAGGTTGTTATGTGTTTTGCTTGTAGAGG
2	AX-88246609	9017127	GTGAAATCGTGATTTGTCCAAATAGCCAGTGAGGG[A/G]AAAAAAACTAAATCAGAACTACTGCTGCTCATTAT
2	AX-88073464	9475469	TGTATGTGTGTATATTAACCATCATGTCTGTCCTC[A/C]ACAGGTCTTGGCATGGAGAACATCGGGGGTATCTT
2	AX-88013751	9587569	GGGAGTGGACAACTGGACAAATAAGATGGGGGAGA[C/G]ATTCAGTCACTCTGGCAGGGCAACAGAAGTCATAC
2	AX-88003155	9597009	GCCTTTCATGGGAAGAGAGAATGTATTCTGAAAAT[A/C]TAACAGACCCTCACTAGTGTGAGATAAGGAACCAG
2	AX-88026120	9644315	GTGCAATTAAACTCTTTGCCCTCTAAATCTTCCCC[C/T]CTGCCACAGCTGGGCAACCGCGTCCCCCTCTCAAC
2	AX-87972043	9659465	CTCACTATGATGTTCTGTGATGTCAGGACAACGGC[A/G]AGGGAGCCTGCAAAAAAGCAAAATACAGTAGTCTC
2	AX-87918659	9673252	AGTGTCAGGATGACTCAGGGATACTCACTAACAAA[G/T]ATACTATAAATGGAGAAATGGTGTGACTATACTCA
2	AX-88212989	9699557	GAGACAATTCTAATTAAAGGTGCCACATTTAAAGG[C/T]ATGGCTTTAGATAAATTGAATCAAAACTCAACAAA
2	AX-87976841	9745167	CTGCACCAGGCCACTGCCCAACTGTCACTGGAGAA[C/T]AAGGACTGCTGATGCTGATCCACACACACATAGGG
2	AX-88122443	9747493	ACGTCACACAATACTAGTAAATAAGACCTTTCACT[A/G]GCTGTGTGTGGAGGGACATGACAGACCTGGGTTTA
2	AX-88212528	9899661	GACTTGCAGAGAGAGGAGCTTTGTATTTGGACCAG[A/G]TGTATAGTATGGTTGGGTATACCCCTGAGGCTCGA
2	AX-88021198	9971075	GTAGTTAGCCTTACAATAATTACCTTTTTACAGAC[C/T]TTGGTTTTGTAACTACACTCTACAAAATTAATAAA
2	AX-88076622	10038358	TGTTAGTCACTAAATTAGCTAAGAATTTTTAGATT[C/T]GTAAATTAGTCTAGGCATCTAAACTTGTAGTAATC
2	AX-88008755	10048503	GGACTGTTCAAACGGAGAGAGAGGTTTGGGTGGTG[G/T]GAGGGGGGCAGTGGAGCCAACCCAGAATTAGGTTA
2	AX-87978491	10555906	CTGGGAGTTATAGTTTGTTCTGGTTAGGGCTTCGG[C/T]TTACCTCATACACTCCAGAGAAGATGGACATGATT
2	AX-88142537	10610510	ATAATATTGAAAGGTCAAATGTCAACACACACACG[A/G]GTGCACACAAATCTTGACATTATATTTTAGGAGAA
2	AX-87887434	10616167	AATATGTGTACATCATTGTAGTAAATGGATGATAA[G/T]GAAGTCATGCAATATTTATTACCATTTTACTATTT
2	AX-88150729	10769581	ATGGAACCATGTGTATTCATGTCTCCTGTGTGTGG[C/T]TGCATCTGCGCTAGGACAAGTCTGTGTGTGCGTGT
2	AX-88109619	10820192	AATCAGCACTAACCAGTTGGTATGGTCACTAGTGG[C/T]TTTATTTCCAGATCAAACGTCAAACATCATTAAGT
2	AX-88237691	11152027	GGTAATGCAATAAAGTCAGTCCAGTTCATCTTGCA[A/C]TGTAATCACACACATACAGGAATTTGTAAGTCGCT
2	AX-88122869	11160196	ACTAACCTCTGGCCCACAGAGGTCAACAACAGAAT[C/G]ACCTGAGAGATAATGCCCTTACACTGGTCAAATGA
2	AX-88153623	11290624	ATTACTAACCAACTTCCCCCATACATACAGCATCA[G/T]GAAGCTCAGTCACATTTAATTCCAACTCTGCATAT
2	AX-88187925	11295901	CGCGGGCCCCTTTGCTTCCACTTTATTTCCCAATA[C/G]CCCCTTCCTCAACTGTAGCGATCGTGGTAACGTTA
2	AX-87967049	11303417	CGGTAGTGAGACAAGACTAAGAACTTCAAACAAAC[G/T]TCTAGCCCAAACCGGCGGCGGCCAATCCGGATGAA
2	AX-88115408	11396080	ACAGACTAACTCCTGCATCGACTTGTTAGACAGGG[C/T]AGCTAAATGTACAGAATATATCAACTCTGTACAGT
2	AX-87891401	11622812	ACAAGCAGATTTTGAAGGTTAACCAAACATAATGA[C/T]AAAAACATGTTATAGACTAACAAAGTGAAGTAGAA
2	AX-88174038	11638178	CATTTAATAGTACCGTTCATGCGCTCGATCAGTCC[A/G]ACGGATTTCGGACTATAAGAACAATGTTTCTTCAT
2	AX-88091250	11660875	TTTCACTTCCTAGTGGTTACATGTTTTATCAATTT[A/C]ATGTTTTGTCTATTGGCATAGATACTTTTGTGAAT
2	AX-88063075	11697890	TGACTGTTTTATTCTGTACGAGCCAGGGGTTCTTG[C/T]TATTCTTCATGTGGAGTCAAAGCACTCTTATTTTG
2	AX-88216984	11858787	GATAGCAGAAACATTTGGCTTGCCCTAATGTAGGG[C/T]AGTGATAGTCATTGGTGGACTCAAATCGCAAAAGT
2	AX-88288750	12051126	TGCTCACAAATGCAACATGACAACCTTGCTCTCAC[A/C]ACACAGGGGTGGTGTTAACCTGTTGTTGCCATGCA
2	AX-87885757	12251714	AAGTATTGTGACATGTTGCTGGTTACGTCCTTCAC[C/T]GCTTCATGTTCAGGGACATTCTAGGAAGTACAAGA
2	AX-88119369	12256408	ACCCAAGCCTCACCGGCAGCTGCTCGCTCTCCTGG[A/G]TCTTCATTGGAGACTGGCGGCCTGACAGGCTCTCT
2	AX-88084687	12381888	TTCTCCAGACTGAAAAAATACCACCTGGAGCGGCA[C/T]TATCGACTGACTGACAGACTGACCAACCAACCATT
2	AX-87950608	12392483	CATGCAGCCCATATGTTCACCGAAAACAAACAAAT[A/C]TTTTTTGCTAAGTTCCTCTCCTCTCCACTCCTCTC
2	AX-88197442	12426748	CTCTTACCTCCCTCTATCTTTCTCTGTCTCTGCTC[C/T]CTCTATATTTCTGTCTTTTACCTCCCTCTATCTTT
2	AX-87878780	12460247	AAATTATCTCCAATGACATAACAGAGGTGCCCCTG[A/G]ACTGTGTTGCCAAACATCCCAAGCAGCTAGCCACG
2	AX-88132776	12472357	AGCCTTTTAACTAACTGGGCCTTCATAAAAAAATA[A/T]GACCTTCATTACATTATTATTCAGAACTGTGATTA
2	AX-88164864	12491981	CACTGGGTTTGGGTTAGAGGGGAGATAGATAGAGA[A/G]GGAGCTCAACCCTGAGGTCCTATAGTAATGAGTGG
2	AX-87901393	12496436	ACTAGTCTACTATACTTATATCATTCATTCCTAGA[C/G]ATGTAATCCAATCTCCTGCAGGTATTTTGCTTACT
2	AX-88174149	12519570	CATTTCATTCTGTTTAATGAATTCCCTTTTTAGGA[A/T]TTAGAAATGGTGTCTTAGGCCTACTCCAGAGGAGG
2	AX-88222998	12551510	GCCAGTGGGAAAAGAGGGAGAGAGGGAGAGCAGAC[C/T]GAAGAGTAGTTACAAATAAATTACTCTAGAACGAG
2	AX-88064879	12555694	TGATGTGGCCATGAAGTGCAAAATCAGGACAAAAC[C/T]GAGGCCAATTTGTTGCAGGAGCTTTTCGCTTTTCG
2	AX-88250342	12564570	GTGTGTTCTACTCCTGTTGGCCACTTAGCTTGTAT[G/T]GTTCCCATCTGCCTCTAATGAGGAACCTACAGTCC
2	AX-88085836	12568672	TTGAAGTCTCCATGGCGATAACTCAGTCCACTAAT[A/C]TTACAGTAAGCTACACGCTGAGCCATTCTAGGATT
2	AX-88098766	12615482	AAAGCCTCTGAGTCGGCCATCATGCCTCTCTCCAT[A/G]CCGACAGTAAGTAGCCATAGAGATAACAGAGCAGA
2	AX-87971710	12636414	CTCAACTAACCATCAAACACTTGACTCGTTAAATC[A/G]GGTGTGCTTGTGTGGGCCCGGAGTTGAGAAACACT
2	AX-87874866	12673636	AAAATACCATTTGGAAATTTGAAGTGCTCTTCATT[C/T]GAAATGCCAGTGAACAGTGTTTTATTTTGGCCTTT
2	AX-87932293	12679363	ATTATTATGAGGGAGAGTTAGACACAGTAGGGGAG[C/T]AATAATAGGAGAAACAGAATAGAAACAAACCAAAA
2	AX-88203890	12707349	CTTCCGCAGCTCACCTCAGCTCTACTTGCAACAGT[C/T]AAGATGACTAATTTTCAGAAGCTCCACCTGGACAG
2	AX-88262093	12849120	TAGAGTCATAAATGTTCCCGGGGTCCGGGCACATT[A/C]TGTGATTCGATAAAGGGAAAAACAAGAAAAAGACA
2	AX-88076804	12882875	TGTTCATAAAAATAAAATTCTGTGTAAAAAAAAAC[A/G]TTTCAACTATTTTTTAAATACTCTAGCACATAGTA
2	AX-88035945	12933045	TAATAGTCAATGTCAATATTTTGGCACCAGTATAT[A/G]TGCTCATAGCAGAGAAACGTTCCATGCCCGATTTT
2	AX-88083136	12940156	TTCCAAAAAGTGCTCTCTACTACAGTGTACAATGC[C/T]TTTTCATCAAGATGAAAAAACAAAACGGCACATAC
2	AX-87937373	13063235	CAACCTGTGTAACAACGCCCAGAGCATCGGACTGA[A/G]CCTCCTGCTCCTGGTGACATCCATGGTCTCTGTTG
2	AX-88098526	13262670	AAAGAGCTTGTCCAGGCCTACTGGAAACGCCAGGG[A/G]AAAATTAAACTAACCATAAATGATAATGACAAGAA
2	AX-87959476	13349223	CCCTTGGTCCTCGGGGTAGGAGGAGGATAGCTCCA[C/T]GTCTGACTGTGAGTGTGGGGGGGACTGTGTCATCT
2	AX-88280511	13421751	TCTGGCTCCAGTCCGGTCAAGAACTTCCTGCGAAG[A/G]CTGATCCCATCAAAGTCCACGTACATTCTCCGAGT
2	AX-88249951	13582374	GTGTGGAATGTTAGTGCACAGCTGATCAGCCTCAT[C/T]GGACCCTCTGAAATCCTCCCCACACTCCCTGTCAG
2	AX-88030378	13817469	GTTCAGTCCGAGGGTCTTAGGTTAGTGATGCGCTT[A/G]GAGAGCACTATGGTTTTGAACGCTGAGCTTTAAGC
2	AX-88055755	13841656	TCGGGAGTGGTGGTTGATGTGCCTGTCTACTGAGC[C/T]TGGCCAGAAGACCGCTCCGTCTGCCCCTTCTGCGG
2	AX-88045862	13856640	TATTAACAGCGTGAATACGACAAAGAAAAGAGACA[C/T]GGAGGGTAAATGTTTTCTACTCACAGCTAATGACC
2	AX-88096529	13907272	AAAAGGTTGATCAGTAGGAAAGCGGGTCAAAGAAG[G/T]GAAAGCCTATCAGTGCTGTATACGTTTGAGAAAGT
2	AX-88217237	14017137	GATATGTTACATTTTGTATGGTTACATAAGACAGA[A/C]ATGGTTATGTCTTGGAAATTCTTTCACAGGGACAC
2	AX-88139285	14031771	AGTCCCTGAAGAGGATTTTCTCTCCAATTGGCTTT[A/T]AATGAGTCACGTCTAAACTGAGATGTTTCTTGCCA
2	AX-88247376	14041294	GTGATCTACCATTACAGTGAGAACTACAACATGGT[A/G]ATGTGTTTACCTCATAAATGAATGGCTTTTCAGGC
2	AX-88047031	14215381	TATTTTGGCTCTCATGTCTAGAAGAAGAGGTCTGA[A/G]TGACTATAAAATAGGGTTGATAGTTGGGGTACATT
2	AX-87991420	14477863	GAGAGAGATGGGACTGTTTGAGGAGGAGTTCAGCC[G/T]CTCTGTGGTGCTTCCTGCTATCCCACCTTGGTTGA
2	AX-88065018	14531768	TGATTCCGGAGAGAAAGTCAGACTTTTGTTTAGCC[A/T]AATTGTTTGAGGGTAAAAAATCAAATCAAAACATA
2	AX-88217564	14550482	GATCCCAGATTGTCGACTGATGTTGTCTTTCTCTC[A/T]CTGTCAGGACCCTGGAGTACCTCATTAGACACCTG
2	AX-88010352	14569602	GGATGTTCCATCTTTTTAGGTAAATGGTCTCAAAT[G/T]TGTATATTTTATGTTTATTTTTTTAATGGTTTATT
2	AX-88158727	14581078	CAACACCACACAGGCTTCCAGGTCCACAGGCAGAA[C/T]GACAGGGACTGAATTTAGAATCACTGTTTGAACTT
2	AX-88006868	14712591	GCTTGATAATTGCGCTCACCTGGTTTTGGCGCAAC[A/G]ATTACGCACTTGGCACACACGGCGACGTTCGTTGC
2	AX-88289104	14770691	TGCTGCGCCGTATTTCAAGTGAGTGGGGATGAGGG[C/T]AGTTTAGAGCGCGCCTATACTCTGCCTATAAATGT
2	AX-88223423	14796720	GCCCATGTTGTGATGGTGTTGATACCTGGTAGTAG[A/G]GCTGACACAATCGTCGTATAATTGTGTAACCGACA
2	AX-88287610	14839821	TGCATTGAGAAGATAGGCCTATTTTAGCTAAATCG[A/C]CAAATTAAATTGATGAACTAAACTGACACTTAAAC
2	AX-88257328	14858525	TAATAATGATGAATAAATCTTTCAATTAATCAATG[G/T]TTTTTTTTCTGCCGTTTCCCACACTTTACTTGTCA
2	AX-88277127	14886686	TCGGTCGACCTCTAGTAGATTGTCACTCCCCTTCA[A/G]CTTGTTCCAGTGCAGACACGGGCATATTTCACCAA
2	AX-88020463	14922068	GTAGAAGAGTGTATTGCAGATGTAGCAGAGGTGTG[C/T]GTCTGTGTGTATTTACATACTTCATCCAGTTAAAT
2	AX-87962862	15067438	CCTGCTTTTAAATGGTTTCCGTTCTGACTCTTTGT[C/G]TATTAGGCCTAGTGGAATGTAGTACAGAATCATTT
2	AX-88133810	15234636	AGCTGGTTCTCTAATTCCTGACATGGGTTTATGTG[C/G]GAGCTTGGCACCACCCTGACATCGCTATACATACA
2	AX-87917692	15268303	AGTCTGAGTGATCCTGCTATGCTTGCTGACTCCTA[A/C]TCCACTACCTATGTGGTTCTGTCCAAAACTAGTGC
2	AX-88128743	15438000	AGAGAACAGACAGTGGAGAATACCTGTGTAGACTC[A/T]GCAACCCATTCAGCATCGCTGATGCTAAACACGGT
2	AX-88209754	15442733	GACAAGTGCGTTATGAACTGCCAACAAATTCAGTA[A/C]AATTATATTTGTTCATAACAACCACTGACAAAAAG
2	AX-88246416	15497927	GTCTTGATGGTTCGCCAGGCATAATGGGACCCATG[G/T]CATCCAAAACGTTGATTCAAGTTTGTCAACAATCA
2	AX-87945731	15641835	CAGCTGCATGTCTGTGTGGCTCCTCTCACTCCTCC[G/T]CTCCATCCCCGACTGGCACTTCCTGGAGTCTGTGA
2	AX-88229555	15744204	GGAAGAGACAGATGCCAGGAGGGATGAAGACAACA[A/G]TGGAGGTAGGATATAGTGTTCATACATACTTCAGT
2	AX-88001744	15757839	GCCCCTCTTCACAACAAACGACTTCAATTATGGGA[A/G]TCTCAGACTAAAGTATGTAGCGAACGACAGAGCAG
2	AX-88056857	15786532	TCTATATTGTTTGAGCTCTTACAAGTGTAATTCCT[C/G]ACAATGTGTAGATCCTGATGTCATTCTAACTCTGA
2	AX-88171746	15828735	CATCCTGAATAACAAAAATATACCTGTGATTGATA[C/T]CACTGATATAATTGGAAAAAAATCCTATGCTTACT
2	AX-88219441	15880315	GATTTGTGAGTTGTGTGTGCACACACACACATGCA[C/T]ACAGTTGTTGGCAATCACCAGCCAGTCATCTTCAA
2	AX-88094617	15917448	TTTTGTGAACTAACACTGGTACTTCACTTTTTTCC[A/G]TCTTACTAGCTCTGACTTTGCTATTTTATCGAATA
2	AX-87978487	16099079	CTGGGAGGGAGAATCAACTGTTTTCATATTTAGCT[A/T]TTTTGGTTAGAGGGAGACAATTTCAAAGACTATGT
2	AX-88019350	16123682	GTAACCCAGCCCACCAGAGCAGTGCTGTAGATGAA[A/T]TTTTTTTCCTGAATGAAAGTGCTTCTCAAGTCAGG
2	AX-88137353	16136454	AGGTCAGACCCCACCAGGATGAGAGGCGTGGCTAG[C/T]CCAGCTAACCTGACGAGGCGGTGGAGGTTGTCCAC
2	AX-87945678	16206522	CAGCTCTGTGTAAGAGCCAGAGTGTTGATGTACTG[C/T]GATGGCTTGCCGTCGCTACGCTAGCTAGCGTACCT
2	AX-88294389	16214838	TGTAGTGGAGGAAAAAGAGGGAGAAGCGTCAGGGC[C/T]AGTCGCATTTGAAGGGTGCTGGTGATGAGGAAATG
2	AX-88260916	16289838	TACTGCAGAGTTTGTGGTTCTCCTTTTAGCTGAGC[A/T]CATCACTTCTCCTCACCTCAGGCTATTGATTCAGG
2	AX-88063144	16296615	TGACTTTCATCTTGCTTAGTTGCCATCTCGCACCA[C/T]ACTCTAAAATACAACGCTTGTATTCCCAGTATGCA
2	AX-88140055	16306591	AGTGCCAGCTTTAACAGGTCGAAATTGCAAAAGAG[A/G]GTGCGTTTGACAATTGCACTGGCTAAATGCCAGCA
2	AX-88039651	16338997	TACTGTAATAAACAAAAAAAACGGTGCCGTTATGC[C/T]GCATTCAAATTCAGACCTCTCTAACTTGTATTTTC
2	AX-88163017	16366440	CACCACGGACGCTTTATCATGGGCCTGCGCAGAGC[A/G]GCGCTTGCTGAGCCAAAGTAAGGCTGGGAGAGAAC
2	AX-87918701	16373367	AGTGTCTGTTGTCTTCCTGTTGCACAGTGAGACTC[A/G]ACCTCCTTTACACACCTGAATGATCCCACCGGAGG
2	AX-88008586	16410614	GGACGGTGCAATTTTACCGAACACTAAAATAGAAA[A/C]GTATCACATAGAACAGATATGTTTGTCTGTCATGT
2	AX-87965157	16489468	CGATATAACAGGTGTCTTGCTTACCTTATAATTTG[C/G]TGATCAGAGAAGGGGGTTCAGGTTCCGTCCAGTAG
2	AX-87937893	16497642	CAAGCAAACATATTGGCACAAGTGTGGCTAGCTTA[C/G]CTAACGTTATCTAGCAATGACTAATACATTAGCTA
2	AX-87975748	16593124	CTGAAGTTCGTGCCAATGTGGGCAGAAAAAGGCCA[C/T]CTCGGAGTGGTTTACATGCTTCTTAAAGCGGCACC
2	AX-88271610	16603095	TCAGTGTACAGTGTCCTCCTCCCCCTCCTTCAACA[A/C]GCTTTGTTGTCGTAAATGTTTACATACATGTCCTC
2	AX-88072150	16610757	TGGTTGCAGTTTCTATGCTATAATGGTAAAAAAGT[A/C]ATTTCAACGTCTAGTTTTGATTTACATTTGGTTGA
2	AX-87956713	16685857	CCCAAATGGCACTCTGTTCTCTGTACTACGTTTGG[A/C]TAGAGCCCTATGGGCCCATACCCTAACTAGCCCTA
2	AX-87945975	16711115	CAGGAATGCTTTCCTTTCCTCACTGCGGAGAAAAC[A/C]AAACCTCTAAGTGTGGAAGGTTGCCAAAAAAACTT
2	AX-88207476	17034036	GAACATAGGAGCAGGGAAGGCAGCATATGATTAAT[A/G]AATCACAGTGCTATCCAAATATTCTCTCAGTTCAT
2	AX-88289707	17122757	TGGAAGAGCATATGAGCAATCACAAACTGAAACTG[G/T]ATCGCTGTCTTGGGTGTAAGGAACGTTTCAATTAG
2	AX-88081995	17124669	TTCAATACTCGCCAGGCTCTGACATTGCATATAAG[A/G]ACTCACACCAGGACTCTTGATCAGGATTGAAAATT
2	AX-87982315	17173241	CTTGACGAACAGCCACTAGGTCCACATGTAATAGT[A/C]TGGCAGGCAGGTAGTCACCTCCTGGTCAGAGGAGA
2	AX-87934233	17210533	ATTTACACAGAGCCTATGATCATATGGCTTGAGAG[A/G]GAAAGTGTGTGTGTGTGTGTGTGTGTGTGTGTGCG
2	AX-87947665	17232077	CAGTCATGCATGTGCATGCTGCAGTGCATAGCAAC[A/G]TACACACACACACAGCTAATCATGCAGTATAATCT
2	AX-87917796	17257806	AGTCTTCTTGTAAGAGATAACGTCAAAGTCCATAG[C/T]CTTCCACACGGCATGGCCCAACAGGTCACCCACCT
2	AX-88220052	17291406	GCAATGGTGTTCTGTTTTGCTCTACAACCCACACA[A/T]CCGTCTTGGGACTCATCTTGGTACAGCCAATCCAC
2	AX-88235551	17318845	GGGATTTGAATGCAGGGAAACTTAGTTTTGACTAA[G/T]TTTTTTCCATCATGTGACCTGTGCAACTACAGTCA
2	AX-88280761	17354344	TCTGTATAGAGCTCCTCCAGCAGGGTTTCCTCTCG[G/T]TGGGCGTAGGATGCAATGAAGCATGTGTCTCGGCC
2	AX-88147225	17417340	ATCCTATTCAGATCATGAAGAACTGTAGCTTCTGG[A/C]TGCATCACACCCTGTTCAGATCATGAAGTACTGTA
2	AX-87958524	17436579	CCCGTTGGCAGGGTTAACCTGGCCCCTATATTTAA[C/G]CTCTACACTGACTATACAAAACATTAGAAACACCT
2	AX-87921893	17497389	ATAGCACACAAACCTCTGCCAAACATAGGCACGAT[A/G]GATCCCGGGAAGATGTAGTTTTGACATTGTTTGCT
2	AX-88038943	17608486	TACGCTTGTAAAATGACCCTGGCCCTGCACTTGGT[C/T]TGTTCATGTGATGTGATGTGATATATATGTGCCCT
2	AX-88062719	17616629	TGACCTTGAGGAGGTTTTAACAGAAAATTGGAATG[G/T]TAAACTATGTGCTATGTATGGAAACAATGTACAGT
2	AX-88077305	17673762	TGTTGTAGGATAGTGTTAGTGGCGCCAAATGCATA[A/C]GTTTTGGATGTGTTAGACTGCTGTTGCTCTGGGTA
2	AX-87940353	17707911	CACAGACCCACTTTTGTGCTCTTCCTGTCTATGAA[A/T]GTTCCCAAGGGCAATACGCTCCAGACCGCCAACCC
2	AX-87918912	17890618	AGTGTTTGGGGTGTTATTTTGAAGGTTTGGATAGG[C/T]AAGGGTAAAACCCATTGACCTGTGGCCAGCACCAC
2	AX-87931818	17933821	ATTACTATAGTGTATTTATCAATTGGTCTGGACCA[A/G]GCTGCACGTAGCTGGTTTGAAAAATATTCAAAGGA
2	AX-88055122	18004920	TCCTTGGTTATGTAGTTAGATATGTGGTGTGCGCA[C/T]GTATATGAGTGTGTGTGTGTGTGTGTGTGTGTGTG
2	AX-88130205	18114576	AGATACACACACACATACACACATTATTTAACAGT[A/C]TTATAAACAGTCTATTGAATGATGACGACACAATC
2	AX-88246407	18169372	GTCTTGACCCTGGCCTACCTTCACCTCCCTTCACC[A/G]TGAGACATGTGACCCTAGACAATACCCTGTTATTC
2	AX-88244156	18274173	GTCAGTAGAAGATACACAAAGAGGGAAAGACTACA[C/T]TCCTGGAAAACAACTGTCGCTATTTAATACGATTT
2	AX-88070461	18505398	TGGGATCTTCTCAGAGACTTACAGAACGTCTTCTC[C/T]GATCTCAGCAATCCTGGAAAACAACAAAAATAATG
2	AX-88314939	18644585	TTTTCCTATCCTACTTCTTGTGTTTCCTTTTCTTT[G/T]AGTTTTTACAGAGCTACGTTATTCGATTTGCACTG
2	AX-87935619	18655782	CAAAAATGAACCCGTCCAACGTCTGAAAAACAAAT[G/T]TAATGTATATATTAATTAGGTCCAATGTGGACAAA
2	AX-88116916	18719022	ACATACTCTGCTTCACCCCCAAACTGAGCTAGCCC[A/C]TCTGAGGGGTTCAGCTGTACCCCTGTGTCCCCTGC
2	AX-88300605	18791888	TTACCATTTCTACCAATCTGCATGCTAGTTATGAT[A/T]TTCATGTGCACATATTCATGGAGCAGTTTCAGTTC
2	AX-87910185	18826261	AGCCAATTAAAATGGCCTAAAAGCGTCTCACTCTC[A/C]ACTGTGTGTGTCAGGACACGATGGGTGCTTTTCAT
2	AX-88162034	18865796	CACACCTGCCAGTCAATGAGCTCTCCAACTGTTCT[C/G]ACTTGATAGGTTATGTGGCTCGGAGGTGTGAAGCA
2	AX-88311874	18974050	TTTATTCATATATTTTATTGCCTTTTTTGTGTTTC[G/T]ACCCTAAAGTGTGTAAATTTCAATACACTTAGCTG
2	AX-88154621	18999002	ATTCCCTTCCTCTCTCACTCCTCCCTCTCTCCTTC[A/G]CTCCATCTAACATGCTGTCATCCAGCTGCTTTGGG
2	AX-87896390	19071122	ACCAATAACTGATGGGCACATATGCTAATATTCTG[A/G]TGCATTTGTTGGAGCTCTGATTTTGGCCTTCCGTT
2	AX-87944899	19188675	CAGCACATCACCCATGGCCCTGATCCAATTGGAGT[C/G]AGCCCTCCAATACACACACACGCAAGCACACACGC
2	AX-88285053	19252521	TGAGGACTTTTTCGGTCAGTGCTTTATACCAGAAC[C/T]CCAAAAACATTTCAAATGACTGTTCCTGAGTAGCG
2	AX-88027280	19267450	GTGGGAAGTTTAGCCAGAGGACCTTGAGCCCTGTC[A/G]CTAAACCTATTCCCTAAGTCCTGTACTGTAGCTGA
2	AX-88216067	19303828	GAGTCTCCTCTGGACGTGACCTCCAGATCAGAAAC[A/C]AACTCCGCCACCCCGAAGTCTGTGAATGCTCTGTG
2	AX-88129319	19317023	AGAGCAGTGATACTAGCAAGAGCAGTGTGTCGGTT[A/G]CTTCATTTTTCTTATCTTATTCAACTGTTACCATT
2	AX-87887956	19383263	AATCCCCATGGGACGCATATTAATGAGTCTACACC[A/G]ACGTGTTAACAATTCACATTAAAATGTAATGCATT
2	AX-87968321	19566888	CGTTGGATTTTCAGCCAGCAAGTTTAAACTAGATA[C/T]TTTGGTTGAGGCGGGGGCATAGAGCAGCAAGTTAC
2	AX-87914387	19584427	AGGGAGAGTGTGTAGTAATAGCTGACATACCCTGC[G/T]AGTATGTCTCTGTGGACCAGAGGGGGGGACAGGGG
2	AX-87911749	19666254	AGCTGCCCCTAGCTGTCAAAAAAGGAAATTGTGCC[A/C]TCTGGTTTACTAAATATAAGGAATTTGATGTATAG
2	AX-88257270	19689065	TAATAAAGCAGAGAGGAGGGAGGGAAGGAGCGAGG[A/G]ACTGTTGCGCTCTGGGTGAGGAGGAGAGATAGAAG
2	AX-88040431	19710281	TAGACTATTTTCACAAGGGGTAAAAAGTATTCAGG[A/T]AGGCCTATTTTATGACGTTTCCACCAGAGCAGAGC
2	AX-87983422	19720018	CTTTCTCTGTTGTCCGTACCACCCCATGTGAATCA[A/G]GCTGGGAGAGGAGCAACAAGGCCTGTTGTATGATT
2	AX-87990609	19851864	GACTTGGCCTTAACATCTTTAAAGTGCAATAGAGA[A/C]AGATCAGTGAGCCGGCTTGGCATGAATAACTCAGC
2	AX-87959263	19944787	CCCTGTAGCCTGGCCCTTCCATGAAGCAGCCATAC[A/G]CTCAGTGAGTTAGAGCTAGCCCTATAGCCCTTACC
2	AX-87952675	19955246	CCAAAAGGAAAGGGCAACTAAGTATCTCACTTTTT[C/T]GACGGTGTCACGTCCTGACCATAGAAAGATGTTAT
2	AX-88258944	19978846	TACAGCTGTTTTCCTAAAGCCACAGCACAGTAAAT[G/T]ACTTCCATGCTGTTTCAAAATGTTGCACAAACAAG
2	AX-87929107	19982651	ATGGCACCGTCACACATCCACCCTGGCACCAGACT[A/G]GCCTGAGCTGAGCTGGCAGTGTGTGTCTGTGCGTG
2	AX-87920635	20011257	ATAATATTTGGCCAGAAAATGTAGCCAATGAGTAT[A/C]CAGACAGCCACTGGCCATCCAGCAGCAGTCCTCTG
2	AX-88052108	20021255	TCCACTGCATTGCCAGGTCTATGTTCTTGTGAGTT[A/G]TACAGTCCCCAAAATAGCTCTGTGCCTCCAGATAA
2	AX-88214155	20069582	GAGCATGTTGCTCTACCAAGGAGAGGAGTTAACGT[C/T]GAGATCCTACTACTACTCAGGATATCCAGTAAGCC
2	AX-88035655	20169077	TAAGTCAGAGACCCTTCTCTTCACTTCTTACTATG[A/G]TAGCTTAGCTAACCATGAAGATTGTTCTTGAAAAT
2	AX-87933858	20242626	ATTGTATAGTGTTCCACTGTTTCAATATCTCATAA[C/T]GTCATTATGAGAAAATAACATTTTCAGAAAGACTA
2	AX-88180800	20372441	CCCTCCACTTATCTACCCTCACCTTTCCTCATCCT[A/G]CCTGTCCCCTGACCCTTCTTACAACACCCTCTCCT
2	AX-88205149	20393402	CTTTACCTTGTAGTATTATAGATACACCCAGTAGC[C/T]TTTTTATGCAAATCAGGTTTGAAGACAATCTAGGT
2	AX-88191470	20433732	CTACACTCATAGACTGTATAAAAAATAACTGACAT[G/T]GCTCATACTGCATTAAACAAAATGTGTTACAACAG
2	AX-88167258	20481869	CAGCCTGAAGAAGAATCAATGATCAATAATACGTT[A/C]ATTTAAGGTAATTTCCCCTTTTAAAATGTTTGGTG
2	AX-87965435	20530880	CGCACCTGGTTTCCAACAACCCGCCAGAGCTTCCC[C/T]TGGCCTGCACTCAATCTTCTCCCCGTGTTTCAATA
2	AX-88058293	20701496	TCTCTGTGTTCTACTTCCGGGTCGCCCTGGGGAAA[A/G]GCTCACAACCTCCCAGTGGCATATGGTCTCCACAG
2	AX-88220184	20739954	GCACACCCACCACTCGTCTCAGAAAATTAACGAGC[C/G]AGCTAATTAAGAACTTCAGAGAATCCACACAACAC
2	AX-88307506	20848138	TTGATATTAGCATGACTTATCTTAGCTTCTGTCCC[A/G]AGTCCCAGTGCTGTATCAGCTTCAGAACTTCCAGT
2	AX-88174078	20887110	CATTTAGGAATAGGACCAATACTTTGATCAACAGT[C/T]TCAGTTTACGAGGGCAGTCTTATCCACCTGACCAC
2	AX-88059414	20896092	TCTGTATTTAGAAACTTTGAAACTGGTATAGAAAA[C/T]ACAACAAAGTGACCAAACGTGTGATCATGTTTTCA
2	AX-88230682	20923165	GGAGAATGTTTGGATGTTTTCTCTGCTTTATTTTG[A/T]CTCTGTCATTGCACGATAATCATAGATTCAAGTCA
2	AX-88094875	20934661	TTTTTCCATAACGCTTAGATTTATGAAGATTGTCA[A/C]GCAAAGTTGCAAAAAAAAATATTGGAAATGTTCTT
2	AX-88039003	20991293	TACGGTGTCTAAGACTCTGCAGTCTAGGAAATCTG[C/T]AGTCTCTTACCATATAGGTATCATGAGGGTTGTAT
2	AX-88185509	21066619	CCTGTTCTTCGACGGACTCTGGCTGGACTGAAGAT[C/T]ACGCAAAATTTGACCGCAAGGGGGCATTGCATTTG
2	AX-88213932	21073526	GAGATTAGACTGCTAAGGGATAATTTTGGGACTGC[A/C]CTTCTATTTGTTTACAGAGGTTGCCATGGAAGGGA
2	AX-88233331	21082382	GGCCCTAATTAAATCGGCCATGCCGGTTAATCGGT[C/T]GACCTATAATTCAAACCAATTGAACTAAGACATGA
2	AX-87955933	21128954	CCATCCATCAGGCTCCCTTCATCATCACAGCCACA[A/G]GTGTGCATGTGAGTGTGTACCCAACTCGGACTCAC
2	AX-88281140	21281730	TCTGTTCCCCTGTGGTGCCAAGCACTGTCCTAACG[C/T]GCTAGCCAGTCTGAGCCGGTCTATAACCTCAGGAT
2	AX-87891667	21298522	ACAATCCAGGGCCTCGTCCACCTGCTCTATGGCCA[A/G]ACGCACTGCAAACACAATGACAAAATATTTGGTTT
2	AX-88268816	21317108	TCAAATTCTATCAAAATCGGGCCAGTGGTGTCTGA[C/T]ATATTGTGTGGGTTAGCTCATATCCCTAAACATGT
2	AX-88008236	21362516	GGACAGACAATCTCTTGGAACTGGTCTTGTGACTC[A/G]CATGACTGAAAGTATCACCCTTCAGATTGGCCTCC
2	AX-88234177	21489304	GGCTCCCAGTCATTGATAATGGTGCCACACAACAG[A/T]AGGTTTTCAACCACATGTATGCTCAGCACTGCTTT
2	AX-88176338	21633699	CCAGAAATCAAGATAACTAGAAGAAAAAAAACAGC[A/G]TGACCCGACCATCCTCCTGGCATTTGTAGATTCTG
2	AX-88152144	21665439	ATGTCACCTCATTCAGAAATTACCTTTAAATTTCA[A/G]TCGCGTTAAAGCGCTGAACATTCACAATACAAATT
2	AX-87906155	21674173	AGACCAACCAGGCATGAGTTTGAGTCATGAAGTCC[G/T]TAGGGAAGGATGGGGAGAAACATGTCATGTTTCTG
2	AX-88257972	21674510	TAATTAAAAAGGTTAAGCTTATTAACTGGGGTTAC[A/G]TCGACCTATTGGGACCATGCGTACAACTATGCTAA
2	AX-88243905	21682974	GTCACTCACGGAGGAGGAGGCGGGCTACCAGACCC[G/T]GGTCTTCTCCCCATTGGAGGTGAGGCTAAGTCCAG
2	AX-88139788	21684963	AGTGACAGTATCTGCTTTATTTAGATTCACCTGTG[A/T]ACCACCGCCGGTATCAGTTTTGGCAAACATATGCT
2	AX-88167353	21699477	CAGCGGAAGACTTCAGTTTGAGTTGTCAGGCTAGC[C/T]AGTAGTTACAAAAGAGCGGGAGGAAAGAAAACATT
2	AX-87898235	21752067	ACCGCTCTGCAGAAACTGGAGGAGGCAGAAAAAGC[G/T]GCAGATGAGAGTGAGAGGTGTGTGTTTTTTGAATG
2	AX-88053345	21786345	TCCCGGACAGCATTGCATTTGTGTCTGCTATAGCA[A/C]GCGTTGTTGTCAAACTGATCTTGCTGCTTTTGCTT
2	AX-88251019	21816812	GTTAATGAACTAGAAAGGAGAAAAGGAGAGTGAGC[G/T]AGCCTGGTCTGTGTTTATATCGTTGTTAAACCATG
2	AX-87895292	21891016	ACATCATGTTGCATTTTGATTTGAGCTAATCCAGA[C/T]GGCCCAGGTACAAGATCATTAGATTAGGGTGGACA
2	AX-87894256	21904132	ACAGGCCAGCAGATGGCAATAAGAACCAGACGAGT[C/T]ACTCCCTCCAACAGGTTACAGCCTCTGGAAATTCC
2	AX-88219118	21919047	GATTCTCCTCTGACTTAGATATATGAAATGTGGGG[A/G]AAATGATTGAGTTTACAAGCTGAATTTACATTATT
2	AX-87917592	21922351	AGTCTAGGCCACAGAGGTCCTACCCATACCTGAAC[A/G]TGTACTCTCCAGGGGCAAGGTTGGATAGATTGAGA
2	AX-88097237	21927610	AAACAAGCAGACACTATGGCACTCGAGGACTCGAG[A/G]TGTGCACCCCTGCCACAATCGCAAAAGTGGGTTTC
2	AX-87879335	22042445	AACAATGACATTCATTTAGGAATTTACTAACAGGT[A/G]GAAACATGACCCTGGGAAGATGTTTTGGGTTGGGG
2	AX-88020673	22123045	GTAGCAGGAAGTGGGCGTTTCCTATTGTGCCGTCT[A/G]GTTGGCGGGCGGTGAGGCGGTAGACCACAGAGCCT
2	AX-88304569	22176871	TTCCCCAGCCAGGCCCTGACCTCCCGCGAGCCACC[C/T]CCCTGCTCCAGGCGCAGCGTGAAGAGGTTGTCATG
2	AX-88104069	22199310	AACTCAAAGCCCTGGCATGGTTCTCAGTATCCATA[A/C]GCACAAAAATCCATACACGTGTGCCCATACACACA
2	AX-87930754	22207497	ATGTGGTGTCTTCAATGAACTGTGTCACCTAGTAG[G/T]TATTGCCCACTTTCAAACAAAACATTTATGTAAGG
2	AX-87882919	22225651	AAGAAACTTGCTTCCTGAAAACCACTGCTCTAGCG[C/T]GCAACATCAGGAGTTAGTACCAATGTTTTGGTTTC
2	AX-88096739	22287665	AAAATAATGTGCCTTCAGTAGCGTATGCATCAGAC[A/G]CATGTGTGCATCACCATTTCAAACAACTCAAGTCC
2	AX-87980333	22300163	CTGTTATAATCCTTGCAACACTCATCTCTGTGTGC[A/C]TGGCAGAGATGAGTAGGGTTTGAGCACCCACCACC
2	AX-87967734	22320893	CGTCTCCATTTCCCTGACAGGAATTCCATCTCGAC[C/T]AGGCAACGAGACGGCAGAACAGAACACCCAGACTT
2	AX-87894936	22363287	ACATAAACAGCAGATCACCAATACATATCCACTTT[C/T]ACTTACTGGTGTGTGTGTGTGTTTGATTAACTGTG
2	AX-88149029	22387035	ATGAATGCAAATCTACGTATGGGTTTGTCAACTGA[A/G]CAGTGCCACGTTGCTCCTGCACCTGACATTGACCA
2	AX-88244220	22390076	GTCAGTTGGTTCCTACCCTGTCACATTAACCTCTC[A/G]CTCACTTTTTCATTCATTGTGTCAGACAGTGTGTG
2	AX-88105698	22416410	AAGATCTGAGGGGCCAAGCCAAACCTCTTCAGCCA[C/T]CCTGTAGTCTACAATAACCTCCTTGGTTTTGCTGA
2	AX-88216799	22522667	GATACACCACCCACAGTCAATAAGGGACTAAATAA[A/T]TACACTCTTCAATTTCAACAGATATAGGGTTGTCT
2	AX-88180152	22567525	CCCCTGCCACACCCACCACCTAAGACCCTTTTTGA[A/T]CCAGAAAAAAACGTTGCGGACACACACACAGAAAC
2	AX-88059300	22682027	TCTGGTTGAGATGTTTGAGCATGTAACCATGTGTG[G/T]GACAGAGTATGTGACTGTGTGTATGTTTTTAGGCC
2	AX-88310098	22723929	TTGTGCTTGAAGTAGCAGTTGCCCCCAGAATACAC[A/T]TTTAGGGCCAGAGTTGACTACACCCAATCCTAACC
2	AX-88297090	22736696	TGTGTGCGTGCTCAGCGCTGGAGAAATCCACCTCA[A/G]TTTTTCATCCCTGGCCTGTCAATAATCCAGACAAG
2	AX-88096355	22766365	AAAAGATGCATACTGTTGCATGTACACGTAATATC[C/T]GAACGACCGTTACAATCGTTAGAAATATCTGAGTG
2	AX-87959777	22777779	CCGCAAAAATTGACATAAACCTTCAAAGCTAAAAG[A/C]CAGGAAAAGGAAATAGGAGTACATTTGGAACACAT
2	AX-88145414	22889754	ATATTTACAGGTGATTTAACCTTCATCAACTGTTA[A/T]TATGGCAGCCATTTTTGACGCCATATTGGATTTGA
2	AX-88025561	22952693	GTGAGAGAGCAAGAGTGAAGTAGCTGGGTGAATGC[A/T]GATAAGCTGTGCTGGGATTAACTTGTCTTGAGTGT
2	AX-88180479	22969257	CCCGTGGGCCCCAGTTTTGGCAGCCCTGCTCTAGC[C/T]TCTAGTCTCGCTGCAATGCCCCCTGAATACATGCA
2	AX-88128712	23001537	AGAGAAAGCCAGGAAGGGAGAAAGAGAGGGGCAGA[A/G]AAAGAGAAATATTTCAGCAAAGAAACAAACTAAAC
2	AX-88006949	23037981	GCTTGTATCAAGAACGGGCATTCATGGAGGGAACA[G/T]AAGATACTTTTGTAAAATGCTGGAATCTAACCACT
2	AX-88267427	23209759	TATTAGTGACTTTCACTGTGGAGTATTAACCCCTC[G/T]CGTCTGCAAAGTGTCTGCGACATGAGCAGAGTTAT
2	AX-87954723	23220611	CCAGATGTAGTCCTGGACATTACACCTGCATGGAG[A/G]AGGAGGGATGAGAGAGAGAGGAGAGAAAAGGAGAG
2	AX-87955958	23224712	CCATCCGCTATCAACCTGATAATAACCCCATAAAC[C/T]AAATACATTTCATGCCCCCGGATTCACCGCCCCCC
2	AX-88187256	23253877	CGATGCTTCCTAAAATCCCCAGTTTGAAGGCATCG[C/T]TGGATCCTATACAGTCCATTGCCATGATCCACACC
2	AX-88269806	23262250	TCACATACACTGGCCCCAACTAGTGTCAGGCAGAC[A/G]GGTAATGCTGATATTGTTCAATGCTGTGTGTGTGT
2	AX-87896546	23294922	ACCACAGGGGAAGAGGGGAGCCATGCGAATCATCG[A/G]CATGGTCAACAGAGACCGACCCACGTCTCTGTACT
2	AX-88095924	23307305	AAAACAATAAGACAAACCCCTTGAGTGAATATAAG[C/T]CAGGCACTGCTAAAAAGTCTCTAGAGAAAGGTTTT
2	AX-87948136	23317865	CAGTGTATACAGTGGATTTTTTTTACTTCAATTGT[C/T]CACTTTGGCTAAGGTACAAAATGCACAAACAATCA
2	AX-87959678	23350102	CCGAGAAAAACAAACATGGAAAAACACTGTTATTA[C/T]CATTATATAAACCATTGAGAGGAGGTTATTTTTGC
2	AX-88293319	23498877	TGGTTCCCTCATTACGCACTCTGTCTTCCTCCTGC[C/T]TAATTCCCTGCCTGTCAACATAGACAGGACAACTC
2	AX-88006703	23518568	GCTTCACTCCTCAAACCTCAAACTCATTCAAAGGT[A/T]AAAAAAAAGACTGTTTCCTCTCTCTCTCTCTCTCT
2	AX-88304566	23598941	TTCCCCAACTCCCCTGTGCTAAATCACCACACTTC[A/C]CATAGAAATTAAAACTGAAATTGGACAGCGGGCAT
2	AX-88204568	23674701	CTTGCACAACAGATTCACTGATACACACAGAACAC[A/C]ATCCCCATGTTATCTTGTTCTCTGACATTGTAAGA
2	AX-87998303	23677902	GCACAAAGTAGCTGAGATTACAAAGTGGGAGTGAG[C/T]GTTGTCAGAACCAGGTGACACTAGTGGAAAAAGCA
2	AX-88293150	23695792	TGGTGTGAGTTGAAATAGGTTAAAAGTACTACCAG[A/G]CAAACATGTTAGCTAGAATATTTTAGATATTTTTA
2	AX-87909845	23717475	AGCAGTCTACATAAAAATGTGCTATTTATCTGTAC[C/T]GCTCAATGCAGAGAAATGCATTTTTATATCCTCTC
2	AX-88213969	23736422	GAGATTTTGCCCATGCAAATGAGAAAATCGGTTCT[C/T]GTCTTGACAGGTATCTTATAGATAAAGTGGAAAGG
2	AX-88171117	23743725	CATATGACACACACACAGCCTTTTGCTCCTTTGTG[C/G]AGCATGGACCTCGGGCTCAGCTACTTGGTGTCAGA
2	AX-88235808	23861059	GGGCCGCGCCCCACAGTTTGGGATCCACTGGGCTA[C/T]AGGACAACAATCAAAGGGTTCACTGACATATTTGA
2	AX-88000087	23887193	GCATCCTTCTGAGAATCCGGAGACGAGCGAGTTAA[G/T]TCCCACTGCCTTCCATTCTTCTTGCTAACGTGCAA
2	AX-88005353	23901533	GCTCTCTTACCCTACCTTGCCTGGTGTCTCTGTCC[A/G]ACCCGCCCCCCAACACAAATGGCCGCCGCGCCGTA
2	AX-88061710	23913943	TGAAGTCAGTGGAAGTAGGCACCACACGCTATGGG[G/T]CTCATGAAAGCTACCTGTAGCAGTAGGCACCATAG
2	AX-87895029	23943039	ACATACAGTAGTACACCATACAGGTATTTCACACA[C/T]AGCCTGCAAACCTGTGTGTGTGGAGGTGTGTTTGT
2	AX-88016330	23974623	GGTAGATAGTAACTATGGTGTGATGCTTCATCATG[C/G]ATTTTTGGGGGGGATGGTTTCCAATCTTGCCATTC
2	AX-88094627	24022105	TTTTGTGCTAAAAGAATGTGAAGGCTAACATAATA[A/C]CTCCAGCAACCTCTTCATCAACCTATCATGTTGAT
2	AX-87878651	24079245	AAATGTGTGCGCTGCCTCTTTAAGAAATGTAATGA[A/G]GTCATTTGCTGAGGCAGAATGTGGCTGTGGAATCT
2	AX-87944349	24081653	CAGAGGGAAAGCGAGCCTGGGGAGTGGGTCTCCAG[A/G]GTGAGGGGCTCTGCTGCAGTTGTCATTTCTACCAG
2	AX-87905998	24140035	AGACAGGGACCTGCTCAACAGCACACAGTGCAGTA[C/T]GCGCTGATGGAACATAGAGTCAACACCTCCACACA
2	AX-87963174	24239305	CCTGGTTCCGCTTTTAATGATTAATTAGTGATTCA[C/T]CATGGCATGAGTCAGAAGCCTGCTGCCCTTTCATT
2	AX-87942165	24276827	CACGTCTTTACATATTTGAGAGAATGTATCGGTAT[A/C]TGTCAGTGGAATCATCAATACAGCCCTGTATTCAT
2	AX-88128872	24365794	AGAGACATGTTATTCCCTTACTAGCCACGTTTACC[A/G]GTCTTCAGGAAGAGATCGCAGCCAATATCAATATT
2	AX-88289478	24500430	TGCTTTAGCTGGTGATTGTGGAAAATGTAATCTCT[G/T]GTTTATTTGTTTATCGGCCTTGTAGATTTTTGTGT
2	AX-87970607	24644928	CTAGTCGTAGGACAGGGGCGGCTGGCTTACAGAGA[C/T]GGAAGAGCTCCCCTACTGCGCTGGCCAACACCTCA
2	AX-88096127	24711721	AAAACCTACGCAAATGAACCACATAATGTCCGTGT[A/G]TCGGGCATAATGTTGGCAGCGAACATCTGCATGAC
2	AX-87882212	24770882	AACTCATTGAATAGGCCCTAGATATGCGAACCTTA[A/G]GCCCCAGTTCATATTCTGTCATTCATCCATTAGAA
2	AX-87921624	24779040	ATACTTTTAACATTATTATACATCATGGGACATAT[A/G]TGTCAAGCGTCTCAGAATACAGGTGTAGGATCTTA
2	AX-87939178	24825754	CAATTAAACTACTCAGTCCCAGAGTTTGTAAGATT[C/T]TGGTTGAATGAAACAGAGTCCCAGCTTACAATAGT
2	AX-88269323	24910244	TCAATAGTGTATGACAGTGTACAATTGTGTGTTTG[G/T]GGTGGGATGCATGATTCCCTTTGTTCTCTGCTGTG
2	AX-88311725	24914299	TTTATCCTCTGAATTACCTTGTTTATCAGTTATGC[A/G]TTACTCAATTGCTATTCATGAGTAGTATTAAGTAT
2	AX-87973574	24931359	CTCCTCTTTCTCTATCTCTTACCTATGATGTTATT[C/T]ACAGCTAATTTTCAAATGTTTACAGGGATAAATAA
2	AX-88013763	24943297	GGGAGTTATGTGACCCTATGGATTGAGTACGTTTT[A/G]TATGACCACCGGCCTTCAGTGTGTGTTAGTATGGT
2	AX-87896908	24970306	ACCAGCTCTCCAACAGCGAGGTAAGGAACTGGGCA[C/T]TGGGTAGGAAGCAACATGGGGTGGCAGGTTCCCTA
2	AX-88106838	25077977	AAGGCAGGACCCACTGGACACAGAAGTCAATTCAA[C/T]GTATTTTCCACGTTGGCTCAACGTAATTCCGTTGA
2	AX-88221262	25092467	GCAGGCATATAAACACACACACAATTACAGTGCAG[A/G]ATACACAACACAAGCCCACGCATTCTCTTGCATGT
2	AX-87984909	25098157	GAAATAATCATTTTTAGGAGGTTCATTTCATTGGG[A/C]ATATAACTTTGCCCTGTACTTATTTTCCCATTCAC
2	AX-88206547	25103125	GAAACATCCCAAAAAATGACTTTGCAGATTCTCCT[A/G]CAGAGTCACAAGCAGGTAAGACGTGTTGACAGGGA
2	AX-88163350	25144597	CACCCGCTCAGGCCTTATTGCTTAAGTAAGAGATG[C/T]CATATTTCACATCATTCAATCTGAGGAACGGGCGA
2	AX-87976581	25150250	CTGATCTCTCCCTTGATGCCTGGTTCGAGACAGAA[A/G]CACTGACCTGTGTCTCCATGATGCGCCGCTTTGAT
2	AX-88220934	25181151	GCAGATGGTCTTCATAAATTGCTTTTCTGTTGTGC[A/C]TCTCATTAAATGTGTGGCAGTGTATTGAATTCTGG
2	AX-88103713	25190947	AACGGTTCTGGGCAGACTGAAGATTGAGCTGATAT[C/T]ACTTCCTTCTTCCCTTAGGTCTGTTAGCTACTTAG
2	AX-87976743	25232088	CTGATTTTGCAGGCTTGAAAATTGACACGAATCGG[A/G]ACTGAATGGCTAAACCTAGTTAGCTAGTAGTCACT
2	AX-88221648	25251455	GCAGTGTGTGTTGGAGGTGTGACTCTAGGAGTGGT[G/T]GGAGTAGCAACAGGAGTCTGGTTTATCAAAAAAGC
2	AX-88193804	25284277	CTCAAGCGTCTCTTCTCATTGCTCTAGAGTTTCTT[A/C]TCATGCTCGAACGTATACAGAAATGGATCTCAAAG
2	AX-88110765	25286400	AATGCTCTGCGTCTGCAATGTGTCACAGACCGTTT[G/T]TAATTTATGCACAGCTGACAGAGACCCTGCACTAA
2	AX-87897870	25350764	ACCCGGCACATCAACGGTGGCCCTTTACCCGACAA[C/T]GTTTCTTCCCCGCCGACGTGTTTTTGCCAAGTTAA
2	AX-88180427	25410278	CCCGGTCTGCCTTGGCCATGGAACAAGACCGCCTG[C/T]TTTTATTATGTGACCTTGCAGTGCTCTTAAGTCAC
2	AX-87934646	25443067	ATTTCGAGAAAGTTGCAGCAATGTTGTACCAAATT[A/G]GTCTTGCTTCGCGGACTCTCCCTCCAGTGCGCCAC
2	AX-88291936	25457199	TGGGCTTCAGGCCAGAAGGTTGAGGGTTCGAGCCA[C/T]GCTCCCTACCTGGTCATTACGGTATACAATGCATT
2	AX-88123954	25509141	ACTCCATGTTGTTGCAACCAAGCATGTAACCACAT[A/C]ATTTTATAATTAATGAAACTTGGTCAATTGTGTTA
2	AX-88036637	25592042	TAATTCTAAAACAAGGTACGGAAGCTAGCCAATAT[G/T]ACATTTTTGGGGACAGCCTAAATATAACCCCAGGG
2	AX-88289554	25656453	TGGAAAATCATCTATACACAACTATATGTATTTTC[C/T]GTTAGATGTTGAGGCCTTACATGACCGTTCAAAAG
2	AX-88175583	25685597	CCACAGACTGATGATAGGTAATAGTCAAGACTTAC[A/G]TTGATAAATGAACAATAACAGTTTGGGGAAACAAA
2	AX-88300935	25703953	TTACTGTAGGGACTGTATTTGGGTTTGGCCGGTTT[A/C]CCTGCCGCTCGGTCTTTGTGACGTCTGCTGCTGAT
2	AX-88117620	25726754	ACATGTGATTGCCTAACAAGTTGGAAGAGAAGACT[G/T]GTTGAAATAGTGATGTCTAAGTCAATTTGGAGTGC
2	AX-88257203	25776421	TAAGTTAATATTATGTCAAGTGGTTATTTAAAGCC[C/T]ATGTTCCTCAGACACAAAGCAGACCCTTTAATTTA
2	AX-87917950	25852863	AGTGACCGAAAAAGGTTGGAAACCACTGCCGTAAC[A/G]TAACTTAGCTAGTGTAAAAGCTAAGTTGAATAAAC
2	AX-88188105	25875931	CGCTGAAATGAAATGTGTTATTCTAGGACAGAATT[G/T]ATGCTCATTGTGCCAGAGTCTGGCCCCCCAGACTC
2	AX-88085527	25925387	TTCTTTAATAAAAACCTGACTCACTTTCACTTGGT[A/C]CTACCCCAAACCAATTTCAAAAGGCAGACACCCAA
2	AX-88087492	25950468	TTGGAACTCAATACGCTTCGCACTGCCCTTATTAC[A/G]CCATCTTGAACATGAATAAATGGAATGGTTCCCTC
2	AX-87987129	26049287	GAATCTGCGCTGTAGGTGAAGGCTTGTAGTAAGGC[G/T]GACATGTTGGTAAGGACCAGTAACCTCTAGCAGTG
2	AX-88055729	26084440	TCGGCGTTGGCCTGGACACAGTACACCTCTCGATT[A/G]TTGAGCCCTCCCCCACACAGGCCGGTCTGGTTGCT
2	AX-88162300	26114974	CACAGAGGTCAGCACCAACTCATGTCATCCCTCAT[A/G]ATCTTGGTCTCTCCTGACACGCACGAACATCATCA
2	AX-88177347	26181247	CCAGTGACGCCTCCCTCTCCCCCGCTGGCCTGCTC[A/T]TCTGGAAGGTTACTGACACTGCTGCCTCCTCCTCC
2	AX-88181100	26225081	CCCTGCATAATGAGCAGCAGAGGAGTATGCATTAT[C/T]GCTACTTCCCTTGAGCACAGTGTACACAGCTTGAA
2	AX-88192164	26237974	CTACTTTTGATATTTCCCCCTTGACCAGTAATGAT[A/C]AAACCAAAAAAATGGGTAATAACAGGCCATACATT
2	AX-88163566	26270894	CACCTCAAACTCACTTCAATGATCAGAATAATCTG[C/T]TTACTGTTGCTTGAAGGGACTAAGATACTCCATGT
2	AX-88171896	26324371	CATCTATATTGTAACTCTGCTGCACTGGAGCGGCT[C/T]TGCAAAGGCCCCTATAATCTCACAAAATAACACAG
2	AX-88161131	26343445	CAATTCTGCATTATAGCCAAAGGAACTCCAGTATA[C/T]TCCCCTTTCAGAGGAACAACAATCATTAGTACTCA
2	AX-88110529	26349793	AATGATCAGAGGATCAATATACAATAATTTTATGC[G/T]ATTTTATGACCAGTGATGATGAAATGAATGTCAGA
2	AX-88266191	26426274	TATCTGCTAAAGTCATTTTCTCTCAAAGTGTCATT[A/C]ATTTCTTGCTCAGGCAGGCCTGCATACATGTGGCA
2	AX-87966821	26443832	CGGGATCAAGAGTAAAAAACCCATTGATGTTGAGA[C/T]TTTCTTCCACTCCTGTGAGAAAAACATTAACCTGA
2	AX-87996459	26508603	GATGGACTGCATGAAGTCTGGGTTCATCTGAACAC[C/T]GGGGGGCATCTGGAAGCCTGGGGAGAGAGGATAAG
2	AX-88286907	26584720	TGCACGTGTGTGTCCTCTCTAAGATAGTATGTCCT[A/G]TCTAAGATAGTATGTCCTCTCTAAGATAGTATGTC
2	AX-88284120	26604214	TGACCTTTAGATTAACACATTCTGTTATTGAACAT[A/T]ATTATACATTCAAGCCGAGACCACTGTATGAGCAT
2	AX-88152673	26611834	ATGTGTGGTGAGTAACACGTATAGTGCATCAATCC[A/C]TGAAGAATGAAACAATTCACAAACATCACACATTG
2	AX-88012390	26623011	GGCTACTGGTAATTGCTGGTCCGTGTTGACACCGC[C/G]GGGAATCCTTGACGGCCTATCGAAGAAGGCCAGCC
2	AX-87971294	26732539	CTATGTAGCGTAGGTGGAACCATCTGTAATCAGAG[C/T]TTTGTCAGAACTGTTGATCCATCACGTGATGACAT
2	AX-88011362	26743439	GGCCACCACCGGACCAGAAAGCGGCGGCTCCATGA[C/T]GCAGCTCGTCCCCATCCCCACGCTGAACATCCTCC
2	AX-88145342	26780627	ATATTGCCACTTTTGGCAATTCAGGCATGGACATT[A/G]AGTGTCGGTCAACTCCTGCCCTCTCTTCCCTTCCT
2	AX-88069207	26786103	TGGATATTTGGTGCTAGCCATGGATATTTGGCTTT[A/G]CAGCCCACTGGGCGAATCAACGTTGTTTCCACGTC
2	AX-87903941	26791708	ACTTCCAGTATTCCATTAACCATTAACCTCGTCCT[C/T]TAGCAATTCCTGCTCGTCCATTTGACAGGCTATGG
2	AX-88186287	26835790	CCTTTCTATATCAATCTTTCCAGAAAACCATGTGT[A/C]CCCCTATTTTTAATTTAGGAGCTATGACCATCTTT
2	AX-88128665	26862354	AGACTTTCTGTTAGTCAGTCAAGCTCTCTGGAGAT[A/G]GACATTAACTATTAACCTCTTGGGTATGTGGGACG
2	AX-88256542	26895922	TAACTGATTTTACAGTTTAATATACAAAGTGAAGC[C/T]GCTACCCTGATCTTGACATGGGTAAGTGCTGTTTG
2	AX-88155899	27002572	ATTGTTGACATATTGTGCAAGTAGCGTGCGAATTG[C/T]ATCTTTATTGAAACTACAAACCGATATACAGACCA
2	AX-88069104	27009835	TGGAGTGCCACATCCTTGTTTGAGGTCACTACTAC[G/T]CCGAAGGGGGATGGAAGAGGGGATGTGGAGAAGGG
2	AX-88199562	27052843	CTGCCTGTTGGAAACCACAACAACACCACTGTGGA[C/T]TGTGTCAGCAGAAATGTTGTGGGTGTAGTGACAGA
2	AX-87897368	27113589	ACCATTCGGCCTATTTTTCTTTTCATTATACAGTA[C/T]ATTAACATACCTAAAGGTTTCTGGCATGGAACAAA
2	AX-88084050	27136358	TTCCTTCAGCTTTGGCTTGCCAACCTTAGCATAGA[A/G]GTCATCCTCTCTCGCTTGGTCTCTAGGAACCAAGC
2	AX-88219783	27146058	GCAACCCAGCAGTGAAGAACTACACCTGGTACAGA[A/C]TTGAGGGAAGTGAGAAGGACATTGTCGGGTCTGAA
2	AX-88029394	27172714	GTTAAACCCTCAAGGGCCTGATTGTGTCTCATATC[A/T]AACAATTTTAATGGAGAGTGGTGGCTGTTCAGTAA
2	AX-88030369	27186752	GTTCAGGTTGGTCATGATGTCCACAAACTCTTCCA[C/T]GCTCTTGGTCAGGCGGGGGTTAAACCTCCTCTCCT
2	AX-88053819	27200002	TCCGGACGAGCCACCAAGATCTCCCTTTCTATCTC[A/G]GTGGTGCCCGCGCCCTTCCCGTCACCGTCGGTGGC
2	AX-88108940	27224476	AATAGCAAACTCCCTTATCGCAATGTAATTTTTTG[G/T]CAATATAGCCCAGCCTTAACACCACCCCAAATGTT
2	AX-88177341	27228969	CCAGTGAATGCTACTGCATCAGTCACCTCCACCAT[A/G]TTTTTCTACACTGTTCCCTATTCCTGTACAATGCG
2	AX-88227478	27287902	GCTGAGGATGTCCATTAGAGTCTGTGGTGTCTTTC[A/G]TCTATTCGGGTCCCGATACCATGTGATGCTTAAGA
2	AX-88161351	27303393	CACAAATATGTTAGCAGATTCATGCCAATACAAAT[A/G]GAGGTAGAAAATATTTAGCATTATGTGTCAATTCA
2	AX-87903453	27416863	ACTGTCCCTGCAGGCTGGGTTTTTAACACAAAATT[A/C]AATTAAGTCTTTAGGGCCAGTTTCCCAGACACATA
2	AX-87908354	27468566	AGATATCATCAACTGATACGTTCCATTCATTTCCC[A/T]CCTGCTACTCATTTCATAGTGATTAAAGACACAGG
2	AX-88229640	27494577	GGAAGGAGAGCAAGGCCAGTAAACTCATGGCATAT[C/G]CACGACGAAGTGTTGTAGCTGTAACTCTAGCATGG
2	AX-87918001	27622286	AGTGAGCAGGAAAGTATGGAAAACCAGAAAATCTA[C/T]TTAGCTTCTTCTGAATTCGTATTCTGTTCACAATT
2	AX-88191298	27638496	CTAATTACCCCTGGATTACCCCTGCATGCCAAGTC[A/G]CTAATCCGGCCCTGTTCACTGGCCCTGCTCACTGT
2	AX-88287037	27647441	TGCAGAGGACGCATACCAACTCCACCTAGCCATGA[A/G]GTTATTAGCATTCTGGTCTTCTCATTCCTAACAGA
2	AX-88034587	27688915	TAACATATGCAGCATACCAAGGTAAGTGAGGCGCA[C/T]ATATATATATATATATATATTTGAATCTCTTGTAA
2	AX-87953605	27739353	CCACACAGGCGATGTAACCGAGTAGTTACGGGTTC[C/T]CCGGAATTCTCCTCTCTACTCACTGTCAAACGGGC
2	AX-87963461	27767782	CCTGTTAATGCACGCATACAAGTACGGAAATAGAG[G/T]AAAGTCAACGAAGTTGTTTTTTTAAACATCCATTG
2	AX-88035417	27786161	TAAGCCCAGTAAGCGCTGGGGAGAATGGAGATTAC[A/G]CAACTTTTAAATCGTTCAGATTTATGATGTGATGT
2	AX-87976367	27797032	CTGAGGGTTGGAGGAAGACTCATGCACTGGTTAAA[A/C]ATCAGCGCCATTCTGAGGCCCTCCCTTGTTTGTTC
2	AX-88102796	27946595	AACCATCATAGTCCTATCTAGGTTGCTGTTATACC[C/T]ATGATCTACTGCTCCAACCTATCAATGTAAGGAGA
2	AX-88306217	27986373	TTCTGTCACATGTGTTACGGTGTTCCGAGTTTGTT[A/T]TAACTAATTTATGAATGTGATTATGATATGCTATA
2	AX-88290906	27998063	TGGCCAACGTCATCTAATCTCAAAGAGACTAGTCT[A/G]GTACCGGCTTACTGGATATCCTCATGACCTGGTGT
2	AX-87971462	28002600	CTATTGCAAAAGTAAATAGCAAAATGCCATTATAC[G/T]GAGAAAGATGGATTAATCTGTGGACATCGGAGGGG
2	AX-87890039	28008579	AATTCGAGAACAGGAGTATGGTATGGGTGAGAGTT[A/C]GTTTTGGCTGCGGGTGTTCCTTCCCGTCACCATGT
2	AX-87875538	28099179	AAACACTTAATGTGTTCCCTGATTTGGCCAAGAGA[A/T]TCATGTGTAACGGGACCAGGCAAAGCACTTCAGGG
2	AX-88234568	28165007	GGCTTAATAGGGAGCTTCAGAACCTCATGTCTGTG[C/T]TGTGAGGAATAAAAGTTGTTCCAAATTATTCTTTA
2	AX-88022666	28206609	GTCAGGTCACCACAACATACTCCCTTATTTAAAAA[A/G]AATATTCTATGTGTGCCTGGCAGTTCCATAACATT
2	AX-87984212	28222127	GAAAAGAGGAACGCCTACACATTAGAGTGGAGGTC[A/T]GGAGAGCTAGGCTTCGCAACCTTGGCAGATTGAAA
2	AX-88299428	28311517	TTAAAGTTCACAGTTAGCCATTGTTATTTAAATGT[A/G]AAGAGAGGCCGTTAGGGCTTTGTATGAATACCGCA
2	AX-88102087	28362998	AACAGTTATACAATGGTGCCGGAGGAGATGGCTGC[C/T]GTTTTACGGTCCTCTAACTAATTGTACTATTGTGT
2	AX-88174266	28373175	CATTTGGCAGTCCAATGGACAAATTTAGATTTGTC[A/G]GATGCCAGGAGATGCTAACTGCCAACTGTAAGGTT
2	AX-87909379	28443138	AGCACAGCATGTCTTTTGTTGGTTTGAAGGGAAAC[C/T]GCGACTGAAGTAAGACTCCTTCCTGGTCTCCTTCA
2	AX-88125128	28466953	ACTGGGCGTTATTGGTTTATCTTGATAGGGTGATA[C/T]TTTATTCATGTTTTCTTCTTTGTTTCAACAATACA
2	AX-88269834	28533113	TCACATCGTGCTCTAGCGACTCCTTGTGGTGGGCC[A/G]GGCACCTACAAGCTGACAATGGTCGCCAGCTGGAT
2	AX-87886532	28627099	AATAACAAGCTAGAGTCACTAAAGCTAGTGTCACT[A/C]ACAGGCTCTGCTTTCCCTCTCCCTCTCCCTCTCCC
2	AX-88274593	28671523	TCCCCTCAATGCACCCTAAGCACTTCTCTACTGTA[C/T]GTTACTGACCCTAAGCCCAATAGTTTTGTCTTCAT
2	AX-87873669	28739398	AAAAAAGCACAATTTAAAAGCTGAAAGCAGTAACT[A/G]AAACACGTAACAGGACACAATATTCTGTGTAATCA
2	AX-88263097	28749520	TAGGATAGGAGAGGAGAGCCTGGAATGCTCCTGAA[A/G]GATGGATGGACACAAAACAAGGGGATAGATGGAGG
2	AX-87923130	28829463	ATATGGCTGAACTATTTTCCATTTGACTATTGCAT[G/T]GTTTTTGGTCGGTAACATCAATTGATACTATTCAC
2	AX-88143356	28866664	ATACTAGTGCACTTTATTGCATTGCTGGGTCTCGG[C/G]TGACAAGTAATTCAAATTCTATTACAATCATCGTA
2	AX-87952980	28915983	CCAACATGAGAACCTGGACCATGTTCATAGTTGTG[C/G]ATGAAAGATGGTAGCTCATGGGCCCAGAGATGAAA
2	AX-88130463	28969512	AGATCGCTGCTTCTTGAGGACAAAGTAATGAGGTC[A/G]ACGCACATCACAAGCTGCTCTAAGGAGTTGGACAG
2	AX-88101689	29000352	AACACTTTTGAGGTGCCAGGTCATGGTCATACAGG[A/C]GGTTGGTGTTGTGTATTGCCTTGGACATTTATAAT
2	AX-88071547	29130873	TGGTCTAGCTCTCAACTCCAGGCAGCATTACGTGT[A/G]ATGTTACAGTGTCATGAATAAGGGCTGGCTCTGGT
2	AX-88281005	29145165	TCTGTGGATCTGTTGGGACAGTATGCGAATTAGAT[A/C]TCACAGTCATCTGGAAAAATGGGCTTTCAAGCAAG
2	AX-88092085	29205047	TTTCTGTAGTTCACTATAGCCAGTCAGCAGATGCA[C/T]CTTGCATACCAAAGAGACCCATTGACTAACTGGAA
2	AX-87969803	29279115	CTACCTTTCGGTCTTCGACTGCACTGGGTCTGAAA[C/T]AGGAGGCTGGGGGGCAGGTTGATTTGGCGGTAAAC
2	AX-88223082	29365044	GCCATCAACAATAAGGGACATGGGCAGCTGTGGGG[A/T]GTAGGGTTTATTCTCTAGGTATTTAACTATTTTCC
2	AX-87934911	29496929	ATTTGCGCGCACTTCCTGCATAATGGAGTACTCGA[A/G]TGAACGCGCGAACAAAAGGAGGTATTTGGACATAA
2	AX-88124014	29521475	ACTCCGCTCTACGTGGAGAAATGTACTTCTTACAT[C/T]ACTCTCTGGGGTGAGAGATGAGCCAGTCCAACTGA
2	AX-88050306	29560989	TCAGTGTTAAGAATCAGTATCAGCGTTAAAGGTCC[C/T]GTGCAGCCGTTTTCATCTCATTATCAAATAGTTTC
2	AX-88002619	29595832	GCCTCGACGGTTTGAGGAAGGCCAATCCCGTCCTT[A/G]TACCTTGGATACACAGAGATCCCATAGGGATTGTA
2	AX-87874820	29610190	AAAATAACAGGTTAGACAGGCCTAACAATGGACCA[C/G]CTTAAAAGCAGTGGCTGACTGTTTTCCCTCCCTTT
2	AX-88312062	29750290	TTTCAATCGGTGTCCGTGTCACAGTGAGTAATACA[C/G]TAGCGGTCTCAACTCTGGGCTCTGGTGGGATGGAA
2	AX-88232248	29842916	GGATTTCATTTTTTTCAGCAAAATAGCAGCCCACC[A/G]TGTTGTTTTGGTATATGAGGGATTGGGTTGGGGAT
2	AX-88241316	29877884	GTACAAAGTGATGGAGTACCTTGACTTCAGTGAAC[C/T]GTGAGGTGGCGACTATGGAATCATTGAGACCTCCA
2	AX-88056424	29901369	TCTACAGCTTAAAAATGACATTACAGTTTTAATAT[C/T]GCTGGCCTAGAAAGTCAGATTCTTATGAGCAAAAT
2	AX-88130353	29988200	AGATCAAAGGCAATGCCTTCTGAAAAATGATTCTG[G/T]TTTTTATTTGTTTTGCCATATTAAATGCATCCAAG
2	AX-88240936	30016558	GTAACTGTGTCCTGCAGGGAGGCGCTATCAGGAAT[A/G]TGCGGAGGGAAGTGCATGGAAGTATATTATGAACA
2	AX-87932887	30095904	ATTCGAACATGAGCAGGCAATGGAACAGGACGGCA[A/G]GCAGGCTCAGGTCAGGTGGAGGTCGGTAATCCAGA
2	AX-88073937	30282016	TGTCCACAATATAATCCCTTATACCAATGCATAAC[C/T]GTAGGAGTAAGTTATTCTTTACAATGGCCTGTGTT
2	AX-88212330	30388287	GACTGTCAGCTAGCCTCATCAGTGATTAGCTCCTC[A/G]CTCAGCTGATATGCTTCTGTAGTAGGCCTACTGTG
2	AX-88287734	30422239	TGCCACGAGAGCGGGGGGTGGTAGAGGAGCGGAGG[C/G]CACTGCGGGCTGTTGTTGTGCTGCTGCCGAGGCGT
2	AX-88098351	30524283	AAAGAACCCTGGTTTGAATCCCAGAGGTGAAGAAT[C/T]GGTCCATGTGCACTTGAGCACCGTTAAGTCGCTCT
2	AX-87948168	30540735	CAGTGTCTCAAAAACAGGCCTCGTATGTACCTCGC[C/G]TCCTGCTACAAATACATTTTCACATAAATCATTCC
2	AX-88001768	30608451	GCCCCTTGTGATACCCTGTACTAACCATGTCTATT[G/T]ACAGTAAGTAGTGAGCAATCAAACTAGCCCTGACG
2	AX-88035057	30653462	TAACTCCTGACAGCATAGCCCAGTGAATAATTGAT[A/G]GCAGGGATGTGAAAGTTTGATGCGTGGCTCACGGG
2	AX-87899276	30656575	ACCTTCAGCATGGATGTTTGTTGCACATACATGGG[C/T]GGACTGGGACCAAGAATTTACCCTGGCATTTCTAA
2	AX-88004823	30737239	GCTATTTTAACACTACTGAGCCAAGCCTAGCTGGA[A/G]TGGCCTGGTTATTCACCCACCATAGCTGCTGGATC
2	AX-88255580	30777260	TAAATGCAGGTGGGACACTGCCAGATTGGAGAGAG[G/T]GGGTTATTAGAGGGCAGAGTGCAGAGGTACATGAT
2	AX-88281886	30804972	TCTTGTAATGCCTGTTTCACCTGTCTCCGCTCTTC[A/C]TGTGTTTGTATTAGCACTAAGTGTGTGTGTGTGTG
2	AX-88288898	30854411	TGCTCTAGTCTAGACTGAATCTATACAGTATAAAG[A/G]GATTCAGGCTTTTAGTCACGTCCCCAACGGTCCCA
2	AX-87993769	30864409	GAGGTGAGGGAGCAGGTGGGTTGTTGACCCTGTAG[A/G]AAACAAGTGGCTGGGGAATGCGTGGTGGGGGAATG
2	AX-87960859	30893692	CCTACCCAGTTTAAGCTGTCTACGACCAGTAACCC[A/C]AGCCAAAACCACTTAGTCCCCCCTCCAACCAAAAC
2	AX-87962886	30921573	CCTGGACAAATATACTTGACTCTCTAAAGAACAAT[A/G]TCAGCTAAAGCCCCACACATACAAACTAATATATA
2	AX-88275542	30924357	TCCTCACAGACCATCCCCTTGCATGGCACAGTGCT[C/T]TAAGAGCACACTACCCTTCTGTTAACCTGTCTGGG
2	AX-88010046	30943045	GGATCCAACCAGATTTTGACTTCCGCTTCTAACTC[A/G]AGGATTTGATACCAGCAACACTCTATTTGCCAGCT
2	AX-88005144	30968681	GCTCCGTCGGGGGTGATGGTACCCAGTTTGACAGC[A/C]AGAGGGTGTCCCGTCTGCTGGAAGTGCAGGAGGGC
2	AX-87910218	31022483	AGCCACCTGATCTCCAGAAAGTAATTTAGCCTCTC[C/G]GTAATTATACGTTCCATAATCTTACATACATGTGA
2	AX-87955264	31040166	CCAGGTATCCAGCCATGGCAAACACCTCTTTTTCC[G/T]TCCATCCCTTCCTCCCGAAGGAGAAAAGCCCAATC
2	AX-88256255	31205153	TAACCTATCCAAAGCTTCCTCCGGCACCTCACCAT[A/T]CATATGGCTGTATTTATTAAACTCAACCTGCAGGA
2	AX-88243858	31225952	GTCACCTCCCCCTCAGAACCTCCTGCCTCTGTGCC[A/C]TGACTCTCTGTGGCATCCTGCTGTCTCTCACTGCT
2	AX-88246258	31227567	GTCTGTGTCAGGGGGCACTGAGGGGGAAGGATCCT[A/G]AGTGCGAGCATTGTTGTCAGCATCAGGGTCAGCTC
2	AX-88008871	31390772	GGAGAAGGTGGAGGTGGACTAGTCAGTGACTGTGG[C/T]GAGAATCTCAATTGGATTTCCTTGATTTCTCGAGT
2	AX-87905387	31399156	AGAAGGTCTTGCCTCAGCCGGGCGTGGCTGGTAGC[C/T]GAGTCCTCAGGCATCAGTGTGTGTGATTGTCATCA
2	AX-88212605	31547230	GACTTTGTCTTATTCTGCTGATTGGGCCTTGAGAT[G/T]TATCCTATCATTACAACCTGGTGAAAGAAAGAGGG
2	AX-87894763	31608575	ACAGTGGACTCCTGGCTCCAAAACCTCCAACCAAG[G/T]TAATGTGTCATGAAATAAATAATGAATGATATGTA
2	AX-88262158	31655469	TAGATAGATAGATAGATAGATAGATAGATAGATAG[C/T]TAGGAAAAGAGTGAATAATTATCAGCTGTTTAGAA
2	AX-88023053	31714954	GTCCAACTTGCTGGCTCAGGGAGTTACTGGCCCAA[C/T]GCTTTTAACCACCAGGCTACCTGCCTTTTACCATC
2	AX-87960768	31828568	CCTACAAGTTGCTCTCATCCAGCCTGAGAGCCATG[A/C]TGCTCTGCAACTCCTCAACGTCCTCCTCTGTCCTT
2	AX-88018502	31850786	GGTTCTGCAATGGCAATCAATAATGAACCCCTAGG[C/T]CTGCATCCCAAATGACACCCTATTCCCTATTTATT
2	AX-88303874	32012171	TTCATATGTTGAGTCCTTAAGAACAATTAGGCTAA[A/G]GTAGATGAAAATGCTGGAATGGTTGCACTCACAAA
2	AX-88094832	32047881	TTTTTCAAAGAATGTGGGGAGCTTTTTTCATTACT[A/G]TAATGTAGTCCCAAATGGTACTCCTCAGCATTATA
2	AX-87894904	32089231	ACAGTTTATACCCATGAGGGAAGGAATAATTGTAG[A/G]TAGTCCTGACTAACAATTCAATAAGATAAACTGGC
2	AX-87893700	32119965	ACAGATAATCACAGACTAATGTGACATACCATTGC[A/C]ACAGCAACCAAAGACAAACTGAAGGCTCAGGAGAG
2	AX-88049591	32185072	TCAGCACAGTGAACTGTTGACCCCACTGGAAGAAG[C/G]AAGTGCACAGCCAGCTGCACGCCAAAAGAGAGAGA
2	AX-88270190	32197272	TCACGCTTGAGTAAACTTGCTGGGGAAAATCTATC[A/G]GATGTTATTCATAAAAAATAAGGAAAAGATCACAC
2	AX-88012139	32282917	GGCGCAGAGATAGCCCTGGAGGGGGGCAGTGCCCT[A/G]GACAAGGAGGACGAGCCCATGGAGCTGTCTCTTGA
2	AX-88050975	32346250	TCATGAAAATTCAGTCATAGGCATGAGTCCTTCCT[C/T]TAAGAGGGCTTCTTGTCTAATTGCTCCTTAAACCA
2	AX-88014567	32358233	GGGGACCCTTTTTGGCTAACTAGAGGCAAAAAAAT[G/T]TATAGCCTCTTTAGAATATCCTTAATGTGTATGGA
2	AX-88295321	32476817	TGTCCTCTTGGCCAGGCTTGAGAAGCTCTCTGGTT[G/T]CTGTTTGGGACCAGCTGCTTTCTACACGTTTCCCC
2	AX-88060220	32492955	TCTTCCTTTTTTCTGATGATCCAATGTGTACCACC[G/T]CGTTGCTAGCATCTGTCTTGACACCTAGTGCCTCT
2	AX-88161644	32508677	CACACACAAACTTAGAGTTTACAGAACTACTGTAC[A/G]CTCACAGTAACTCTCCCTAGTTCCTCTCTTCTAGG
2	AX-87888567	32523601	AATGAGATACACCATCCTTCATAGAAAGACATAAC[A/G]AGACATTATAAAGCCTCAAGCATGTTAATAACAAG
2	AX-87935285	32576167	ATTTTCTTATTACATTTTCAGACTCTCCTTGTACT[G/T]TCCCTGCTTTCCCCTTTGCACATATTCTGCCCAGT
2	AX-88159689	32581949	CAAGACTGTGCCCAGAAGACCACCGACCAGAAGGT[A/G]CTGTACCTACACTGTACTAACTAAAGAATACGTTG
2	AX-88174187	32603975	CATTTCTCAGAAGGAGAAGAAAAAAAACAGCAGGG[C/T]CGCAGCCTGGTGAGTCATCATAGGCATTCTCCTCT
2	AX-88138134	32683874	AGTAACAGTTGAGGTGCATGGTTGAGCAGGCCATG[A/G]ACTACAACCCTCTTGCTAGCCAGGCTAGAGTACAC
[truncated: 23,635 more rows]
