# Supplementary material for: Genotype Imputation To Improve the Cost-Efficiency of Genomic Selection in Farmed Atlantic Salmon
Source: G3 (Bethesda). 2017 Mar 1;7(4):1377–83. doi: 10.1534/g3.117.040717 (PMC5386885; doi:10.1534/g3.117.040717)
Supplement: Supplementary file 2 [file 1377FileS2.txt]

CHR	ID	BP	FlankingSeq
1	AX-88084857	43696	TTCTCTCTGTGTTTCAGGACAGTGAGGGGTATATC[A/G]GGGGTTGTTTCTACGGTAACGGAGGCAGTGGTTCT
1	AX-88057490	60967	TCTCCAGGTTCACAATAACTGATGTATTTCAGATT[C/G]TAATTGGTTCATTATCATCATAAAAAATCATAAAA
1	AX-88308528	61292	TTGGAGAGAGCGGGGATGTCAGCCTATCAGTATTA[C/T]TCTGCTGTCTGGACGCATATATAGCAGCGCCATGT
1	AX-88118257	61730	ACCAACTCTTCTGGATGGATTTATCAATATATAGG[A/C]TTTTTGGTCGTTTTTTGTGATAATTTACTCTTATA
1	AX-88073888	79107	TGTCATGTTTTAGGTCATCATTAGGTCAAAAGCTC[A/T]GAGGAAGACCGTGAGGCCGATATGTAAAGCTTATT
1	AX-87934051	79827	ATTGTTATAATTTCACAATTTGGAACAGTCTAAAC[C/T]AGGGATGCATGATATATCGGTGAACATAGCGTAAA
1	AX-88281957	119861	TCTTTAAATACAGTCAAGCATTTTAGTTATAAAAC[A/G]AACACATTTTACAATCACGGCTAAAGTGATTTAAT
1	AX-87901771	162529	ACTCACTTCTACATGCTCACCATCGACAAGGTACC[G/T]TCCCTGGTGTAGTACACTACCCTCCCTGGTGTAGT
1	AX-87972069	165720	CTCACTGAAGTCTTGGAAGTATCCATTAATCAACT[A/C]TAGTTGTTGGACTCAAGCTATTAATAATGTTTTCT
1	AX-88146169	167136	ATCAGCAGAGACATTCAGGGCAGTTAGAGGGACAT[C/T]TATTAGGTTACTTTGTCTTTTCAACGCCCCTGGTA
1	AX-87910383	168249	AGCCATTTAACCCGTTTAACGAAATGACTAAAAAC[A/G]TTGAGGAATTGAAACATTTTATGGTTGAGAGAGAT
1	AX-88312941	191117	TTTCTGCTTGTGAGGTTCAAGTAGTTCAGTCTCTG[A/T]GCTAGGAGAGACAAGATCCTACAAAACAACAACTT
1	AX-88222393	197655	GCATTTTTCACTGACTATTTGTTTACACTATTGTT[A/G]TGTTATATTGGAGTGTTAAGACTTTCTGCATCCTC
1	AX-88044541	197666	TATCCGCCTGTGCATTTTTCACTGACTATTTGTTT[C/T]CACTATTGTTTTGTTATATTGGAGTGTTAAGACTT
1	AX-88038313	198172	TACCATATTCCTAAAGAGTGAGACTTAGAAGAAAA[A/C]AAAAAGTGTATTGACTTTTATTTATTCGTAATATG
1	AX-88012505	202745	GGCTCAGGTGGCAAATAGAACCATCCTTGTGACAG[C/T]GAGTTCTGGTGTGGGCCAACGGAAGGGCGGATGTG
1	AX-88155394	202810	ATTGGAAACACTTCAAATCCAATTGTATTGGTCGC[A/G]CACATATATTTAGCGGGTGTTCCACGGGGGGCTCA
1	AX-88135017	228680	AGGAGTCGACTGAAGGGGCTGACTGGGAATGGTGG[G/T]ACCCATTGGATTGTCAATAACTAAAGACTGGCCAA
1	AX-88101827	307098	AACAGCAAGCTCTCTCCACCCCCAGCCCAAGAGCA[A/C]CCAGGAGCCGCCGGAGATGGCAGTCTACTGCGATA
1	AX-88115275	324259	ACAGAAGTTCTACAACATGTAATCAGAACAGATAG[A/G]ACTTCTTGGCCAGAAACCAATAATATATGCCATTT
1	AX-88076938	324273	TGTTCTAGAATCAGACAGAAGTTCTACAACATGTA[A/G]TCAGAACAGATAGAACTTCTTGGCCAGAAACCAAT
1	AX-88130231	523590	AGATACCGACCCACCGTTACACTGAGCTGCACTGG[A/G]GTCAGAACACAATCACAGTTACATGAAGGTAATGC
1	AX-88147047	530477	ATCCCGGCCTCTATTAGAAAAGGGGACCGTCTTAA[A/C]CAGTTAAACTAAAGTGTAAGTTCTTGGTCCATTTG
1	AX-88310067	565658	TTGTGCCACCACTCTGCATGCGAGTGAATATAATG[C/T]ATGTTTATTACGGAGCATTATGACAGATTCAGTGG
1	AX-87951094	565959	CATGTATGACCTGCGACAACGTGTAAAACAAACAA[A/G]CATTCGCAGCTAGTTGAGTAGCTATACGAACAAGT
1	AX-88219094	601273	GATTCGATACAGCCACCTTTTGTTTACTAGTCCAA[C/T]GCTCTAACCTAGTGGTTATGTTCTGTGTTCCAGGC
1	AX-88267128	763335	TATGTGTGTGTGTGTGTGTGTGTGTGTATGACCAA[A/G]TTAAGTGTGAGGCCAAATGTACTCTTGAGATGATG
1	AX-88017017	851405	GGTCGTCAGGCTTCTACGCCTTAGCCGGTTTGCAT[C/T]CAGCATCCATGTCATGCCTGCTCCAACTCCCCCTC
1	AX-87914637	853485	AGGGCGGACTAGACTACCTAGACTTTTTCAATCCA[A/C]AATTAATAATGAATCAACAAGCACAATAGCTGCCA
1	AX-88228741	853983	GCTTGGAGCCAAGCTATTAACAACAGAAGGACGGT[A/G]ACTTAAAGTCCAAGGTGAAAAGCAGACAAAATACT
1	AX-88243204	904300	GTATGTATAGTGATTTATTTATGTTTGTTTATTAG[A/G]TTAAGTTATGTTTGATCAGGCCCCATTTAGCAGAC
1	AX-87970046	906611	CTACTTCACTCTCAAGCCAGCAGCGAATCAGACTC[C/T]GTCAATAGTGGCTATCGAAGAGTCTAATACACCCT
1	AX-88201563	970205	CTGTATGAAATGAGGTTTTCTATAATAGTTAAGGG[C/T]TGATGTATGGTTAGTGGGATAACAGACAGGACACT
1	AX-87932478	1034656	ATTCACCAGCACGTTAGAGAGGTTATAATAGGATG[A/G]TGCGTTGGGTAGACAGTACCTCTGGAGAGCCCTGT
1	AX-88310340	1051810	TTGTTACATGATTCATTTAATCCCGTAATAACTCA[C/T]TTGATGTGATAAAATAGCCGTCATCACATGAATGA
1	AX-88103362	1070689	AACCTTAAAAGTTTATTGACCTTTCCTTCTCTGTT[A/T]CTCTTTCATGATATTTCCATCCTCTTATGAAATTA
1	AX-87904440	1080481	ACTTTTCTCTGGTTATAGGAGTAACAATATGAATT[G/T]CTGCATGAGGAGGAAATAATGCAGTGTGACTTAAG
1	AX-88122365	1114495	ACGTAAGCAAAATGCTTCGGGAAGAGGAAGGCAAC[C/T]TCTGTCCCAGCTCTATAGTACCTGTCCCAGCTCTA
1	AX-88260148	1170426	TACCTGGTAAAATAAGGGTTAAATATATCAAACAA[G/T]AAAAGGTCCGACGGCGCAGTGGCAGCAGAGACAGA
1	AX-88023775	1170776	GTCCTTTTGTGTAATTGTCAAAGGTTTCATTTTTT[G/T]GGGGGGAGACGCACAAAGACATTTAACACGTGGCC
1	AX-88112996	1181428	ACAACAGTTTAAAACACATGTCGGGCTTTTCTTTA[G/T]GCCATTGTGTTTAGTTTTGGATCATTGAATAAGTT
1	AX-88053262	1222228	TCCCCTCTCTCTCCTCATCCAGGTATGTTCTGAGC[A/G]CCGCGTACAGCGCTCCAAATCATTCTGTAACCACA
1	AX-88217386	1237122	GATCACGTGTGGCCGATGATGCGATCACGTGTGGC[A/G]GATGATGCTATTTGACCACAGGAATACTTGAACAT
1	AX-88088867	1338917	TTGTCCGAGTAAATAGTAATATTAGTCCAAGTAAT[G/T]TCCTACGAACACATAGGCTATGTTATCTTATTGAA
1	AX-88101471	1501314	AACACATTAGTACACTTGACCTTTCTTTATTGGGG[A/C]TATTAGAGGGTTTTATTCTAAAGTTGACTTTTATA
1	AX-88127361	1585707	AGAAGGCCAGGACTGAGTTTGGGAGACCCTGGTCT[A/G]AACTATAGAACGCATGATTATGATAACTAGGATAG
1	AX-87907029	1682402	AGAGAGACCTCTGCTTTCAGCCTCTGTCCTGTGTT[C/T]TTGTGTGTGTGTATAGTTGGCTTCGGTGAGCAATA
1	AX-87979754	1711743	CTGTCTGAAGGAAGGATCAGTCCCAGATAAGCTCG[A/C]AGTCCCCATGGTATATCTCCCAGGACTGGAGGCTG
1	AX-88001883	1761653	GCCCTCCAGCTATCACTCAGTGTCGCTCCCAGCTG[C/T]CCAGTCAGGTCTGGGAGCCACAAATCATCACCTGA
1	AX-88210346	1827515	GACAGGCCTGGCTGGTCCCTCCATACCACAGCAGA[A/C]CAGACATTTCCCCTCGCTGCTGCCACAGACAGGCC
1	AX-87983957	2192089	CTTTTTGCTATCAGCCAATGAGCGGCGAACAAACG[G/T]CAGGCTGTCATTCGGTGCGATGTGTTTTCTCTTTT
1	AX-87989498	2203282	GACCTTAAGTTAGTCTCACTAGTGAATTGATTAAC[A/G]CCTCAGCATTGTGGCAGGTGGCGCTGTGAATCATA
1	AX-88065157	2293243	TGATTTCCACTCCATCAGTGCAGTTGGATCACCAC[C/T]GCTATAAACACAAGAAATCCAACCTTATTAAACTC
1	AX-88201112	2309434	CTGGTGGTCAGTTTGCTGTAGCAATCCAATGCTGA[A/G]TACAGATATTATGTGAGCGAAGTGTTTGTTTGTAG
1	AX-87965720	2325560	CGCCCTGATTAGGAAACGGCACGGGGATTGTTTTA[C/T]GAAACGTGACAAATACAAATTGTATTTATTGTTAC
1	AX-88314557	2325590	TTTTACGAAACGTGACAAATACAAATTGTATTTAT[G/T]GTTACTGTTCCAGTACTCACTCTCCTCATCATCAT
1	AX-88251072	2336701	GTTACAGCGTTCCCCTTGGTTACAGCGTTCCCCTT[C/T]GTTACAGCATTGTTGTCCTTGTTTTGTGTGTGTTT
1	AX-88112231	2346346	AATTTAATCGGGTAACGATTAAACATAGTTGGATT[G/T]GATAATTAACAGTCATCAGGTTAATGAAAGTAAAG
1	AX-88310895	2362426	TTTAAATTTCCTGCTGGAAAGAGAGAGAAAAAGGC[G/T]CTTGCAGCTAAATAACCTCATCAGAACAGGAGTTA
1	AX-87943468	2362483	CAGAACAGGAGTTAATAAGTAAAACACGAAGCCAG[A/C]AGGTAATATCGGAACCGCAGCTGCGGAGGTACTAC
1	AX-88085642	2372711	TTGAAAACCTTTATCATTCATGTTGCCACTGCTCC[C/T]CCTACACAGTCAGACAGCCTGCCCTCAGGGTGAAC
1	AX-88167909	2374052	CAGGACGTGACACTGAGGCCTATTTCCCTTCAGGC[C/T]TGCTGTGTCATCCTTCCAAGGCAGTCTACCTCGAT
1	AX-88072138	2402542	TGGTTGAGATTCATGTCTATTTCGACGACAATCAG[C/T]ACACAGACACAGCACACACACACACCACACACACA
1	AX-88127355	2457184	AGAAGGAGGAGACTCCACCCCCAAAGTGACGTACA[A/G]ATACCACCGGCTATTGTAAACATGTTTTTGTCGAC
1	AX-88153893	2463376	ATTATAAAACCTTTACAGACCCTTTACAAATGGTA[C/T]CTTACTGTAAAGTGTTACCGGCTGCTTAGGTGAAG
1	AX-88261036	2463414	TACTGTAAAGTGTTACCGGCTGCTTAGGTGAAGCT[A/G]CTCAGAGGCAGATAGTTGTGAGGAACGCTTCTGTC
1	AX-88036350	2463892	TAATGCCTCAATCCAACAATACAGAAAATAATATT[C/T]ATCCATTTTATGATACATATGCGTGACTACTACAG
1	AX-88137449	2465918	AGGTCCTTGTCCCAGAGCTGCGTAGCCTGCAGGTG[A/T]TGGTCGTGTTCTTCCTGATCTCAGCCTATGAGGTG
1	AX-88053546	2465950	TCCCTGACATAAGATTGATTGATCTGCCCTGTAGG[C/T]CCTTGTCCCAGAGCTGCGTAGCCTGCAGGTGTTGG
1	AX-88313603	2466320	TTTGCCTCCTTTTTGAATGTCATTATATTTCCAAT[A/G]GATGTTGGATAACATTTTCATCAGCGCTCATTGAC
1	AX-88158361	2579904	CAAATATTATTATATTATTGCAGTAATATAATATT[C/G]TCGTTTTATAATGTAAAATGAGCAGACAAAAGGGA
1	AX-87944130	2586558	CAGAGAGAACCCTGATTCTGCTGTAGAATATAATT[G/T]ACATGGACCCTGATTCTACTGTAGAATAGAATCTA
1	AX-88066612	2595890	TGCCCTAAAACATGAGGGCTTATTTTCCGCAGTGG[G/T]ACACGTCATGTGTTAAGTTATACAATGCATTTGGA
1	AX-88227352	2626760	GCTGAACCCTCCGTCCTGGTTGTTCTGTAATGCTG[A/C]TGAACCCTCCGTCCTCTCTGTCTTGTCCTGCAGGA
1	AX-88162541	2631010	CACAGTGCAACAGCGCCATCTATTGGCTTGATGGA[C/T]TCACTAATGCTGAAGCATGTAAAATATACAATTTA
1	AX-88235092	2749405	GGGACTGGACTTGGGGCCAGGTAATCGAGCGTTAT[C/T]GGAGCGTACCTAGGAAGCACGAGAGGCTACACATG
1	AX-88060952	2755513	TGAAAATGTCAACGAAGTCACTCGACAGCTGGTCA[A/G]CGTATGCTCGGAGTACTCGCCCTGGTAATCCGCCT
1	AX-88104624	2845207	AACTTCAGTTCTGGCCTCTTCTCTTTCCGCCATCC[A/G]ATCAGAGATGAGACAGCTAGCTAATTAGAATGATG
1	AX-87914862	2848115	AGGGGGGGTCAGGTTTGTACCAGGCCGACCAGGGT[A/G]GTGGTGGTGGGGGGAAGGTCAGTGCAGACAGCCTC
1	AX-88053230	2878314	TCCCCGTACCAGACTTCTAGGGGCGGACCCTATCA[C/T]CTACTGTATCTCTGACTGAATACACGTCCTCATCC
1	AX-87878666	2940121	AAATGTTATATAAATGTATCACGGACCATCGGTTG[C/T]AAAAAACAAGATGGTGAATTTCTGGACTGTTTCCC
1	AX-88099826	2956007	AAATATGATTGTGTCATTCTGTCTCTAATTGTTTA[G/T]TAGTTTTAGTAGCAACGTCCGTCATTGGTAAGTCA
1	AX-88210476	2956264	GACAGTGGAAGTGATATTGTATGTTTTTGATAAGG[A/G]GACTATTCATATTTCCAAGCTGTCACACATCAGTC
1	AX-88298825	2957123	TGTTTCTGTAGTTTACTTGTGTTCTCTAGAAAATG[A/T]GATTTTTGTCGTCTTTCAGTTCACATTTTGTTCAA
1	AX-88145818	3014013	ATCAATTTAACCTTTTTTTACATTTTAATTCTTGC[G/T]GATATGAAATATACGGTCCTTATGCTTCCAAAACA
1	AX-87975525	3018927	CTGAAACAATTCTAAAGATGCACTGTGCAGGAGTA[C/T]GAGGTGTATATACAGGAAGTACCAGATCACTGTGG
1	AX-88231115	3026263	GGAGGAAAACACCGGTCAAGTTCATTTTGTCATGC[A/T]ACAGGATACACACGGTACACGGTACAATGAAAATG
1	AX-88161014	3043303	CAATGTGTGGTATTCAATGTAGGGCTACATTCCAT[C/T]CAACGTTTGAAAAGAAACATGCAGGACTTGACATT
1	AX-88216667	3045061	GATAACCATGCGCAATGCCAAGTGTCAGCTGGAGT[C/T]GTGTAAAGATCGCCAGCCACCGTTTGAACTCTGGA
1	AX-87876398	3045588	AAACTTCCGGCAACAACTTTACATACACGAATGTG[A/C]ACACCACTTCAAATTAGTGGATTTGGCTGTTAGCC
1	AX-88104810	3046072	AACTTTTTGGAGTTCATGGAAGGAAGTTCCATGCA[A/G]TCCTGGCAATGTATAATACTGTCACAAAGCCCTGA
1	AX-87946031	3079561	CAGGACCGTCCTGCCGAGAGTATCCTGGACCTCCC[G/T]GACCTGCCTGGCCAGCTCCTCTATTCTCCCCTGGG
1	AX-88049642	3080070	TCAGCATCACCGTCCTCTCATACGCCGTCTGAAAA[G/T]AATCAAGCTATTAGTACAGCACATTCCTTACAAAA
1	AX-88294886	3080238	TGTCACATAGAGTTAGATAGAGGACTGGAGGACCT[A/G]GAGGAGGTCTATCAGCTGTTTTGTTCTCCTCGGCC
1	AX-87906028	3086290	AGACAGTCATTCACATGTATAAGATCTGTAAATTA[C/T]GAATAAACCTGTTCTCTGTCCTTGAGCATCTTCTG
1	AX-88210074	3117038	GACACTTCATAGACTGAGATGGAGGAGGACCGTTA[A/T]TACTGTGCTCCTTTCTTCCAACAGTCACTCAGTGA
1	AX-87885966	3156755	AAGTGAGACAGATAAAGGAGGTCTATGGTAACCTA[C/T]TGATTCATAACCATCCAAATCATTATTTTATATCT
1	AX-87995446	3166572	GATATTTTGATTCCTTGATAAGACTAGAAGTTTCC[C/T]CAAGCTGTTTTTGGTGTGTAGTACTGTTACTGCAA
1	AX-88236096	3223125	GGGCTTGAAGGTCGAGGGTTCGAGACCTGCTCCCT[A/G]CCTGTTTCTTTACACTGGTGTCAGAAGGGATCGGA
1	AX-88123688	3223512	ACTCACCAGCCAGGTGAGAGATATACCATTACTCC[A/G]CACCAGAGCCGAGGTAGAACAGCTGACTGACTATG
1	AX-87910192	3226402	AGCCACAACGAGCAGGGAAACTCCTACAGCAACTG[C/T]TTCTCAGGTGAGACGCTCTGACACATGCCAAGAAC
1	AX-88089226	3238550	TTGTGGTGTCCTTGTCCAGTGATCCAGTGGAAGAG[C/G]ACTTTGAGGGCGACGTGGGTTTGCAGGTAAACGTC
1	AX-88168429	3246285	CAGGGATAAAACACAATGTTTTTTCAGACTAAAAT[A/C]AATTCTAAATCGTTATAAAGAAGCTCCACTTTAAC
1	AX-87941466	3253618	CACCCGGACAGCTGATTAAAAACTGATTAGTATTT[G/T]TGTCTATAATAAAGCCTTTTTGTGGGGAAAAACAC
1	AX-88308847	3254319	TTGGCTGTGAGCTTAAGGTCGTTGTCCTGTTGGAA[C/T]GTGAAGTCTTGAGCGCTCAGATACAAGTTTTCATC
1	AX-88016726	3281071	GGTCAGCACGACGCATCACCAGGTGCAATCTACCT[A/G]CCCCCCAGGACACCTACAGCACCCGATGTCACATG
1	AX-88040381	3298345	TAGACCCGGGAGAGTAGTAAGTACACTTCTCTGTA[A/C]ACTACTAAGTACAATAATCTGGATTATAACACACA
1	AX-88143266	3302030	ATACGAGTAGATTGGGTGCATTGCAACCCAATTTC[A/G]ACCAAATTCGTCTGTGTTTACTCCGTCGCCACCGT
1	AX-88007199	3303049	GCTTTTTGGCAGTCAACTTTTTGCCAATCAACTGC[A/G]CCACCCAGTCAACCATTCCCAGGGACAGCCTGCGG
1	AX-88046903	3306036	TATTTGGTTAGCCTACACAATCTAAAATAGCCATG[C/T]ATTTAAACATTACACAAAGAAGGTTACATTCTACA
1	AX-88258349	3317188	TACAACCTCCAGCCATCTGATAAGCTGTTTCATGA[A/G]TTGTTTCCCAGGAGGACATCAATGTGATGGAGATG
1	AX-88162077	3317525	CACACGTGAAAACATTGGGTGAGCTCGTTTTGCAT[C/T]GCCCGGTCCCCCTTCCTATGATTATTCGTTCATAT
1	AX-88232789	3318362	GGCAGTGTGAATAGAAGACCCAGAAAGAGAGAGAC[A/G]AGTGAACCTACGCAGGTCCTAGTGGTGTACGGTGC
1	AX-88214440	3333913	GAGCTAGTAGAACAAGCCAGAAGTACATTACACGC[A/G]TTAACGTACGATCACTAAAACTGGTTTCAGCCTAG
1	AX-87923718	3334297	ATCAACAACCTCCACATTTTAACTATGAACACCTC[C/T]GCCTCCTCATCCAGAACCTGCAGGTAACAATAAAT
1	AX-87971157	3358109	CTATGAGATAGGAGAGTACAGGTACCAACCACCAT[A/G]CTAGAGTTGATGTCCTCTTACCTGCAGGCCAAGTC
1	AX-88019153	3505782	GTAAAGGGCGTCGAATAGCCTAGATCATTTATTAT[C/G]GAGAAGATGAGCGTAAACCAGACTGGATATGATGG
1	AX-87883107	3506100	AAGAAGTACCGGGAAGCGATTGGCAAGTACCACCG[A/G]GCTTTATTAGAGATGAAGGGGTTGTGCCGGGTGCT
1	AX-88254523	3524715	TAAAAACGCTGTCAGTTCCACTTTAGGCATACTGT[A/T]AATCCCTATGACAAGCTGATGCTATGGCTGAAGTT
1	AX-88289900	3552391	TGGACAGGGATGGCCCTGTCCCTGTCTCTCTGTGG[G/T]GCCATAATGTACAGGTTAGTTGGTCTGTTAGACAC
1	AX-88257661	3584597	TAATCTCTGTAGTGGGTACCTAGCTACCTGCAGGA[C/G]TAAATCAAGAATCACAATTCCCATTTAGGAAATGA
1	AX-87988924	3590484	GACCACGCATCAACTCCTTTCACGTGACAAAGTAA[G/T]GATTACAACAAAACTAACAAAATGATCCGCCATCA
1	AX-88260078	3605823	TACCTGAATGGCTGGGCCTGCTTCTTCATCTCCAT[G/T]ATCATCATCGGCATGCTGACCGCAGTGATAGGAGA
1	AX-88195045	3609534	CTCCCACAAGGTCAAAAACGGGAACCCGAACTAGC[A/G]ACTTATCAGCCACAGGCCCAAGCTCCCAACCACCA
1	AX-88020627	3633732	GTAGATGAATTCATCATAAACCCATAAATTAGGTA[C/T]TCCTGTCAAGAGGCAGGAACAAACACTTGATAACC
1	AX-88254732	3636805	TAAAATAAAAAAATACTTCCTAAATTAGACTGGCG[A/G]GATGCTGATACTGTACCCCAGACCTGGAATGTGTT
1	AX-88190829	3767595	CTAACAGCCTTTCGCTAATGGCCTGGTACTTAGCG[C/G]TCTAATATCCCTCTAAACACTCTCCCAACACTTCA
1	AX-87884463	3768150	AAGCTCACCATAGATTTTGTTAACCCTTTACTGCA[A/G]GGGTTCCCAAAGTTTTTTGGGCCTACGATCCCATT
1	AX-87931771	3770041	ATTACCGGGCAAGAGGAGAGGACATGTAAAAGCGA[A/G]CCATCAACCTCCGCTTTTGATCGATCGGCCAGAAG
1	AX-87963891	3786500	CCTTCGTTTTCACAAAATTCCATTAATTTGACACC[A/T]AATTTGACATGCTACTATGAACTTCACATGTTGGT
1	AX-88278325	3792718	TCTATTCATGTCATATCTCAGTTTACTCACCGACT[C/T]ATGGCACTGCCTATCTGATCATAAGAGCAAAAAAT
1	AX-87955870	3879188	CCATCACCAGAGCAACAAGCAAACACACTGCAAGC[C/T]TCACATCACATACTGCAGTTAGCAGATGGAGCTTT
1	AX-88313608	3882634	TTTGCCTGCCACATTGTTCCCGAACACCTCTGATT[A/G]AATATTCTGTCACTGGACCAAACACAGCAGTGTGT
1	AX-87939475	3882656	CACAAAGCCCTGTACTGTAAAGTTTGCCTGCCACA[C/T]TGTTCCCGAACACCTCTGATTGAATATTCTGTCAC
1	AX-88137210	3895449	AGGTAGCAGTGCCCACCTTCGCCCGGACCCTAAAG[A/G]ACATCACTCTCACATGCAGCCCCAACACTTCACAC
1	AX-88312953	3911353	TTTCTGGCCCTCCCTTCTCTTCATTTTCACCTCTC[A/G]ATTTTGCGGCTTTTCTCTTACTGTCCTTTTTGTCT
1	AX-88055951	3912642	TCGTCCTACAGGTGAGAGAAGAAACAGGAGGAGAT[A/G]AGACCACCTGGTTAGGTGTGGTTACAGTACTGTTC
1	AX-87884041	3989906	AAGCAGCATATTGTCTGTAGCCCGGACGAGTGGCC[G/T]AATCTCCCGTATACCCATCCCCCCTAGAAAAACTA
1	AX-88135715	4005287	AGGCCTAGGAGGGTGAAACCTGGCATGATGGTAAA[A/G]AGGTCACATGGAACATGCAAACTTTGCAAGGTCAT
1	AX-88001238	4013523	GCCATATGGGATGCAGCCTACGTCTCTACTGAAAT[A/C]GAATAATCACATTTTTGTTTGGTGATTTATTGTGT
1	AX-88137456	4042793	AGGTCGGCTTTCTGCTCCTCCACCTTCTGGTCAAA[A/C]TCACTCACCTGCAATGACATGGGGGAAATTAAATG
1	AX-87925211	4046385	ATCCCTTCATAGTCCTCCTCCAGCTGGAGTCTCTC[A/C]CTGTCCCAGTCCTCCCTGAGCCTCCTCTCCGCTTC
1	AX-88078722	4046692	TTAAGTAAATACAATTAAGGTTTTCATGGACAATG[C/T]TGGGACCATTTAAGAACAGAAATGTTATGCTGATT
1	AX-88293138	4086526	TGGTGTCGGTGGTGTTATGGTATTGGCAGACATAA[C/T]CTACGAACAACAAACTCGATTGCTTTTTATCGATG
1	AX-88084315	4092351	TTCTAAAATAAACTTTCTATTTCTTAGGAAGATAG[A/C]CTATACCCATTTCAAGGCTAACTGACTCAACAACC
1	AX-88289266	4162252	TGCTGTGAAGGTATCCCAAACCCTGTGAATGAAGA[C/T]AGTCATGTGAGACTGGGCTGCAATGGACACATCCT
1	AX-88197338	4162398	CTCTGTCTGCAGCGAAGAGGAAGGCGTGAGAACAG[G/T]CAGGCCTTCTTTCCCTTCATTATGAACTAGCAGTG
1	AX-88170790	4163793	CATAGAAAAACAACTGTAAAAGTGTGTTTGTTATT[A/C]GATAAGCCCAGGAAAGCCCTCCGTGTTTCAGTCCG
1	AX-88296857	4165031	TGTGTAGCTAGCAGGTATTGTATCTTGACTGTGGG[C/T]CAACACTATAGTGAGGGAGTTGGTATTGTATCTTG
1	AX-87977140	4199342	CTGCCACCCACTCCTAAAGTCCTGGTGAGTGACCC[G/T]TGTGGACGAGTCTCTTGTGTCCCAAATGGCACCCT
1	AX-88021941	4210747	GTATTGTATATTACCTGTAACTAGAATTATAAAAT[C/T]CCATTAAGTTTCTAAAAGTTCTGGTCTCCTGAGTG
1	AX-88301725	4263174	TTAGTTTCCTCTACCAGAGGTTTAAACTCAGACAG[A/G]GACACCCTCTCCTCTAGTTTTAATCTTTTACATCT
1	AX-87892277	4265608	ACACAGAGACACACATAGCTTCATGTAGCTTAGCC[C/T]CAGAGTGTGATCCCAGAGGATTTTCTCCTGGACTC
1	AX-88196880	4296743	CTCTCTGGCATCCCCCTCTGGCCCGGCAAGTCAGA[C/T]ATGGACCAGCTCTACCTCATCAGGAAGACACTGGG
1	AX-88054242	4300575	TCCTCAGGTTGGTATAGTACTTCTTGTTGTCCAGA[C/T]CTGGGAAGATACTGCTGCTGGTAAGCTGAGGCAAA
1	AX-88277162	4303515	TCGTAAAGTGTTTTGCAATGAAAAATTTGAATTGC[C/T]GTTTTAGTCAAGATTTTTCTTCCTGTTTGGTTTGT
1	AX-88305197	4305027	TTCGATCACCTGGGTACGTTTTCCTATGCAGCCTT[G/T]CAATCTCCGAAACCTTTTCGGTGTCTCACTAGCCT
1	AX-87928039	4338868	ATGCAAAGGCTGTCTATCATGGCCTTGGTGCACTG[A/G]GAGTTAGCTATGTTGTAGGCACAAGGACTATTCAT
1	AX-87945921	4348575	CAGGAACGTGACTCACACAACAAGATGCTATAGTT[C/T]CGGTCTTCCCTTTGGTCACAGGCCTTGTGAAAATT
1	AX-87890478	4387657	AATTTGATTTGGACCAAATGTGAACCCATAATAGA[A/G]GTATTGTTCACACATTCGGACAGTAGAGTCCAATA
1	AX-88006699	4405117	GCTTCACCAACTGGCCAGAGTCAGGAAATGCAGCA[G/T]CAGGTTGCTTTATGTTTTGTATTACAGGGCAGTTA
1	AX-88219608	4405994	GCAAACCTGGTAAACAGCTTCCAGGCTCTTGGACA[A/C]ACACCACTGGTGACCACCAGAATTTGGCGGGTCAC
1	AX-88027426	4436890	GTGGGGTTGATGCGTATGAGGTGGGGATGATGGTA[A/G]AAGAGCTGCAGATAGTGTTGGACAGACAGACAGCA
1	AX-88179335	4438551	CCCATCTCACTGACACCTCTTTAACAGGACAGCCT[A/G]AAGTGCACAAATGGCGTGTTCTGTTTTTCTCACTC
1	AX-87873801	4441119	AAAAACATCTTGACATGTGCCAGGGCCAATAAAAA[G/T]AAGGGATTGTACAATATTAGGAGGAAATATATATA
1	AX-88031545	4451067	GTTGGTCTCTGTGGCCCTGGACTAAAGCAGTAAAG[A/C]CTACAGTGACCAGGGTTCCATTTCACACAGAACCA
1	AX-88260458	4451529	TACTAAATGGAATATATTTTTTTATTATTGCGGTT[C/T]TCTGACTGAAACCTGTTCCCCTGTAGAGTCTGTTT
1	AX-88234155	4451607	GGCTCATTTCTTACTGGGGCCAAACATATGAATAT[G/T]TATATGCACTACTTACTGTAAATCACATTGGATAA
1	AX-88315236	4459890	TTTTGCCCTAAAAGCATTGATTCCAATACTCAGAG[C/G]TTGATGACGAGTTGATTATTTTAAAATCAGCTGTG
1	AX-87972447	4466434	CTCATAGTTTCCTCAGCTTCATGTTGTAGCCTACA[C/T]TGTATTGTGTTTTGTTGTGTTATCTAATTGAACGT
1	AX-87996202	4471429	GATGAGTTGTGGACTGTTATGTCTTTGTCATCATG[G/T]GTAATCATTGTCAGTGGGAGGGGAGGCGGGGAAAT
1	AX-88237904	4472003	GGTAGCACGTTCCTGTCTTCACAAAACGAACAAGT[A/G]TTTAACTACTAATATTCTGTGCTTCTCTCGCCAGT
1	AX-88109535	4474162	AATCAATTTTAAAGCATCAGATAATCACATAATGG[A/T]AAAGAATCCAACGGTCTGTCTTCCTCTCAGACAGC
1	AX-88241040	4485018	GTAAGTAAAACATGTATGGTTGCAGGTGATGTCTT[A/T]CTCCTGGCTTCTTTGACCAAATGCTGATATGCTTT
1	AX-88302148	4492500	TTATCGACCAAGAGCAGCAATGCTTCCTTTTCCCC[A/G]GGAACAACTGCAATAACAACATACAGATCTAGAAA
1	AX-88157709	4493075	CAAAATTCAAGGGAAATTGAAAGGAATTGTCATGG[C/T]GGCAATTTCTTTTGAGTTTTGCTTGTTTAGTAATA
1	AX-88270765	4496768	TCAGAGATGCTTAATGAATATGGGGACCAGGAATA[A/C]GAATTGTTATGATGTCTCATTTCAAAAGGAGATCA
1	AX-87988995	4496792	GACCAGGAATAAGAATTGTTATGATGTCTCATTTC[A/C]AAAGGAGATCAGATCCCTCTAACACACGATTGGGA
1	AX-87950892	4497434	CATGGGAATTTGATGTGGCTAACTTTCTCAGACAA[C/T]GCATGGGGGGTTTTATCCGTTAACCAGCTTGCTAT
1	AX-88280057	4524218	TCTGAGTTGTGTTCAGTGGGCCCCGAACACTACTA[A/G]GCTATATCCCTCAGTATATATCTGAATGTGTCCAA
1	AX-88042661	4526037	TAGTGAACGTTCAGCATTCCTGCAGCTCATCCAAT[A/C]ACTGTAATAGACGGTGGACTAACTAGGTGTCGTAA
1	AX-88095582	4530288	AAAAACAGAGGCAACCGAAGTTTTGGTTTCCAGAG[A/G]CCTTATTTTTCTGGCTTGGTAATGGAAATGGACCG
1	AX-88127212	4549000	AGAAGAAGCTGCTCTGGAAAGAGGGCATCAGGGAT[C/G]AAGGCTGACAAAGGTTTTAAAAATTCCTTGGAAAA
1	AX-88108785	4549095	AATACCAGTAGTCTCAGACTGAGAGATACTTAAGA[C/T]TGCATCCCAAATTGGCATAGATTAGCATCTCTGTG
1	AX-88195148	4556178	CTCCCCCTGGACACTTATCAGTCCCCACTTTCACC[A/G]ACATGCCTGTCTCAGTCTCATTTCCTTGTCAGAAC
1	AX-88178606	4561036	CCCAACCAGAAAACTTCAGATGTCTGAAGACACAC[C/T]GCTATAAGACATGGCCTTACAGAGTAAGAATGGAC
1	AX-88065742	4567436	TGCAGCATGTTTGTGTGCTTGTATTAACTCCGCTT[A/G]TTTCAGAGCCTTCAAGCTAGATAACAATACATCTA
1	AX-88117069	4667197	ACATATTTTCTGCTGAGTTGGGTCTCTTTCTCTTC[C/T]TCTCTGATCACAACAAAGACTTCTGCTAGCAACAC
1	AX-88222239	4679422	GCATTCACAGTGTTCCTGGCATTGTCTGTTGTGAC[A/C]GGGATTGCTATGTTGGCCTCTCAAGTAGAGGTCTT
1	AX-88155436	4751079	ATTGGAGTGTGTGTGTGTGTGTGTCTTGTGTGTAG[C/T]TGAAGCGATTAAAAGGTGTTTAATCCCGGAACACG
1	AX-88263344	4907163	TAGGGACAATGTGATGCTTCCCCCTCAGGCCTCCA[C/T]TGTGGTGTCCGGTAAATGTTGTTTCAATGTTAGTT
1	AX-88276588	4915998	TCGAATTCAGCCCAACCCTGAGGGACCTACACCAT[A/G]GCCGGGTTTAAGTAAGAGCCTCTAATGCCCTGCTA
1	AX-87925744	4922517	ATCGTCTATCCTCAACATGTCCAGGCGGACACCTT[A/C]ACATCTCAGACAGATATAACAATGGGCCAATCCTT
1	AX-88039573	4923087	TACTGGAAAGATCCATACGCCAAGTGCAAGGAGAT[A/G]GGTGTAGATTTCAATGTTGGATCAGGAGCGAAACA
1	AX-87969217	4927107	CTAATGTGACTTTCGTACATTCAGACCTAATGCAG[C/T]TTGGAATGATCAGATGACAGAGGTCACATTTATGT
1	AX-88011284	4930938	GGCCAAATAATTTCATGGCAGCCCCAACCCTGCAA[C/T]AGGAGCCATACCAAGACCTCCTGTGCACACCCCAG
1	AX-88071723	4932117	TGGTGCAACAGGCCTTACCATTGAGGAGGCAGTGT[A/C]GTCAAAGGATTTCTATATCCAACAGGATATAGAAA
1	AX-88027044	4935208	GTGGATGTGGATGCAGTAATACATTCAGACCAGAC[A/G]ACAGACACATCTTCATCTTAGGCCAAGCCAAAAGA
1	AX-88249297	5011577	GTGTAATATTCTACATTTTGCTTTAGATAGTTGTT[C/T]CTAGTTATGTAACCCTAGAGACACTGCATTCACTG
1	AX-87902280	5011680	ACTCTGAACAAGTTAACCATTCACTAACTGACTGA[A/G]TATGGTGAACTTTGGGTTAGTTCAACTCTGTCAGC
1	AX-87877876	5034130	AAATAGTTAGGGCTGCAGCTAGATTACTAGAAAAT[G/T]ATCTAGCACAAACATCAGTGCGTGCGTGCGTGTGC
1	AX-87973272	5117262	CTCCGAGGAGTGGCCAGTCATGGTAACTGATCACA[C/G]CTTGGGTGTCACGGCAACCCCAGTGTTGCTGTGAG
1	AX-87928689	5121542	ATGCTGGGCCACCATCTTTCTTACACCAGTACATT[A/G]ATTTTAAATCCTTGAGGGAGAATCACCTGTCGTTC
1	AX-87883845	5122011	AAGATGTCGAAGGTGACATCCTTACCCATCATATC[A/G]TCTATAGCAGGCTTCACCACAGAGTAGAAGTCCCT
1	AX-87932927	5140628	ATTCTAAACAACAAGCTAACTTTACATCAACTTAA[A/G]TTGTCGTTTAATATATATTTTTTCGGTTAAAATAG
1	AX-87900498	5179985	ACGTCATTAGTTATTGATGTTTATTAGTTACGTTC[C/T]GAACAGAGGGTATTTTTCGTTGGGGATTTTCCCAC
1	AX-88103268	5181566	AACCTGAACTTCATCCATAGTTTGTAACCAACTAA[C/T]GAGACAGTCAACTTATTCTATTCTCCTACTGGAAG
1	AX-88069664	5199771	TGGCCAACAGTAGGTTACATTAAAAGTGCTACACC[A/G]TCAATATAGCCATGTGTTAGTGTGGATTTCACTGA
1	AX-88111231	5277897	AATGTCATGTCAATCACTGGATGAACTTATTTACC[C/T]TCTCAGTAGTGTAGTAGTTACACCTCTTAATAGAG
1	AX-87971991	5544697	CTCACCTCGAATTGGACAAAGACTTTTTCTGTATC[A/G]AGTCCGACACGAGGATATACTGGTTCTCTGAGACC
1	AX-88002158	5569387	GCCGCTGCCTCAGCGAGTCAGAGCCCACTCCACTT[G/T]TGGAGTAGCGGCGTCTACGGCCCTTTTCAGAGAAA
1	AX-87982823	5572677	CTTGTCTGACTGGATGGGGAGAGACATCAGGCTCG[A/G]GCGGTAGGAGGTGAGTGGCCTCCCTCGGGACGCCA
1	AX-87962445	5589568	CCTGACTTTCAAGAATGCTTGAATTGATTTTCTGG[C/T]CGGCTGGATGCAAGTTTCAACATCCAATTATTTCA
1	AX-88100719	5653533	AAATTCAAATTTCAATTCAATAATTGGAAAAAGTA[A/C]AACGATTTTCAATGAATTCTCAATAAACTGAAAAT
1	AX-88138225	5677487	AGTAATAATGGTCTGGCTGGCAGCTGGCTGGCATG[C/T]TGTGGAGGAGGACATATCAGTGTTGAATACAGTCT
1	AX-88134505	5677531	AGGACATATCAGTGTTGAATACAGTCTGATTAATA[A/T]GGCAGTAATACACAATTAATTGCTATATACAGCCT
1	AX-88046759	5722497	TATTTCACCTGCAGCAAAGACTTCAACAGCATGAC[A/G]TGGATCATCCTACTGCCTTCAAACCTGATATATAT
1	AX-88177569	5728005	CCATACCAGTCAAATTGGAATGAATGACAGTAGAG[C/G]GATCATCCTCATTTTACTTAAACTGGAGAGAAAAA
1	AX-87883246	5757599	AAGACAGATGACAGGTTCTGAAAGGCCTTTCCAAT[C/G]TTCTGGTACTCCTTAGGTAGAGCTGAACGCATCAA
1	AX-88046546	5828008	TATTGTACGACACACCACGTATTAATCCTGCACAC[A/G]CTAATTGACAAACAAACAAACCAAAACAAAGGCAA
1	AX-87925669	5828352	ATCGGCATTGTCAACACAGCCCTGCTACAGAGCAC[G/T]ATCATACGGCGCTCACACACCCAGTCACACACGCC
1	AX-88262067	5843904	TAGAGGTTAGAGGTTAGAGGTTAGAGGTGGAATGT[A/C]GAGAGACTGAGTTTCTATGGAATATATGACATATC
1	AX-88269368	5850198	TCAATCAGAGAGCGTCTCAGAGAACGTCTCAGAGC[C/T]CCAGAAAACGTAAAGAGAACCTCAGTGTCAAGAGA
1	AX-88170286	6006814	CAGTTTACGACAACCATCCATCTCCCCACCCCCAG[A/C]TGTAATAACCTTAAGGCCCGTCATCGGAACCCCAT
1	AX-88232953	6025071	GGCATTTAAAGTGAAGGATAAAAGGTCTATAGCCT[A/G]TGCAATGGGTTTGTTTAATTAAAAAGTGCCTTTGC
1	AX-87959472	6299015	CCCTTGGGGGAGCCATTTGAATGCACTGTTTAAGC[A/G]CTTCCCGAGAGGCAGTAATTTTAGTTTGGCTCAAG
1	AX-88058829	6407715	TCTGCATTGTTAGTCATAGTTTGGCTGTACTGATC[C/T]TACCAACTCGATATGAAATGCAAGAACAAAATAAA
1	AX-88059223	6691375	TCTGGTACCCTTTTCGGTGGTACTAAATGTGAAAA[A/G]GGTATTGATTGGAGGATCGAATGCGATCAGATCAT
1	AX-88116405	6691418	ACAGTACATGGAGGCTTAATCAAGCTAATTGGGTT[G/T]ATTATTTTCTGGTACCCTTTTCGGTGGTACTAAAT
1	AX-88059816	6691856	TCTGTTTTAGACAGATTTGCGCAAATATGAAAAGA[G/T]ATCTTAAAACATCTATCAATTTAGATCATACAAGG
1	AX-87948765	6696910	CATAATTTTTGCATCAAATTAAAAGAAAGCAATGT[A/C]CTCAATAAAGCAGTCCTGAAATGGGTTACTTACAG
1	AX-88049994	6702999	TCAGGGGCAGAACGATAGGTTTTTACCAGCTCGTC[G/T]GGGATTCGATCCAGCTACCTTTTGGTTACTGGCCC
1	AX-88192803	6716760	CTAGTTGATGATCCCCTGCTGTAGACAATTAGAAC[A/G]TACAAGTGTTTCTCAAAACAACATTTAACTTATAC
1	AX-87947903	6750903	CAGTGAGATGTAGAAATAGACTCCTGAATAATGTC[A/G]GTGAGGTATAGAATAATGTGAGTGAGGTACAGAAT
1	AX-88115642	6789166	ACAGATGGGAAACCATATCGTGTGATTGCTGTCAA[A/G]TACACAATGGCGGAATACAGTAAGAACCAGCTTGA
1	AX-88057610	6811543	TCTCCCTGGGGTACCGTGTGTAGGCAGAACTTCAG[A/G]AGCCTGACATCCAAATTGATTTCCCAGTTGATTCG
1	AX-87972249	6844639	CTCAGCCGGGACACCCGTCTTTCTGCTGGCCTGCG[A/C]GCGCGCCCACGACTGTGAGAACATGTGCATCAGCA
1	AX-88078865	6855920	TTAATCCAAGAGCCATCTGCACGTGTATTTTCAAC[A/G]AACTTTTTGGACCTATTAAAAATCATAAAATGTGT
1	AX-87935178	6856557	ATTTTAGCCAAACAGGAGATTCATTTCATTACCAT[C/T]CAATTCACTACCATCACCTCCCTTGAGGAGTGGTA
1	AX-88267473	6961799	TATTATGAGCTGTCCTCCCCTCAGCAGCCCCATGT[G/T]CTACACAGTAGCTAGAAACATAAAGTGTCACTTCT
1	AX-88126087	6962034	ACTTGACTTACTGCAGTTACCAATAAACAACTTAT[C/T]GGTTAGCTTTTCCTGTATTATTTTGGTCGTCTAAA
1	AX-88143935	6965845	ATAGCGCTTTACTTACCACTGTGGCCTTCAAGTGT[C/T]TGATTCATTGACAAATTGCTGGGTGCTGCAAGTCC
1	AX-88070408	6989672	TGGGAGGCGTCCTCGATGCCCACTTTCTCGATCAG[C/T]GCGCGGCTGTCGCGGAGGGAGCGGATCTCAAAGTT
1	AX-88047670	6994711	TCAACGTGAGAGACAAAATGCTGAGGGAAAGGATC[C/T]TGTCAGACAACTGGACTCCGTTCTGTTGCCTAGAA
1	AX-88124800	7006342	ACTGCAGTGGTCATGGACCTCACCCCTCAGGAGCG[A/C]TGTCCAGTCCAGACATGTGGTTGTTCTTGGGGCTG
1	AX-88002538	7020306	GCCTCAGGTGAAAACAGGATGGCCCTATTTTACCT[C/T]CCCGCTCTCAACTGTGTCCACACTGTAAGAAAGAA
1	AX-88023137	7036977	GTCCAGACAATATCCTCTGCCCTTTGAGACATTAT[A/G]GCAGAGAACCGCAACCCAAAGAAACACATTAGCCA
1	AX-88188584	7046209	CGGCAGTGACAGGGATACTACAGGGGGGTGACAGT[A/G]ACCACAGCCCCGTGTCTGACTCAAGGCCATCGCAA
1	AX-88116204	7078763	ACAGGGACTATACAAACCAAAAAACGATGGATTAT[A/G]GGCAATATCAACGCCGGGTTAAAGGCTAGAGCTAC
1	AX-87914089	7098043	AGGCTGATAGCTACAAGTAAACCAAACGTTGCGTG[A/T]AACAGATTGCACTAACAACCAGGGGCTATAACTAG
1	AX-88277853	7103552	TCTACTGCAAGGCTCATGGTTTGAGACATTTGACA[A/T]ATCAGCTCATTTCTTGTTTTGCTATCCTGCCTCAA
1	AX-87905409	7104523	AGAAGTATACCGCAAACGATTGCATGTAGTGTTGG[A/G]AAAACGATGCATTTCAGTGCATTACAAGAGCACTG
1	AX-88255432	7104892	TAAATAGATTTTATTAAATTAAAATAGGCAAGGGG[A/G]AAAAAAACAGTTGCTAAGGTTACAGTGTGACTCAT
1	AX-88209415	7245218	GAATTAGCTAGGTAAACTAACAGATAAATAACTTT[A/C]AATTTGCTATAGTGACTAATAACTCCCAGAAAAAT
1	AX-88161210	7347068	CAATTTCCAGTGCTGACACACAGACACTGGGATGT[C/T]TTTGGTGTGGGTGTTTCCCGTTCCCAGAAAACATG
1	AX-88219222	7387498	GATTGCTTCTGACAAATTTAAAGCCTGGTCCTGCC[A/C]GAAACCCGAAATTACTGCTCCTCTCTGTCTGTCTG
1	AX-88275573	7433951	TCCTCAGACACAGAAAGACTGTGTGTTTGATTAAT[A/T]CACTGTCAGTGCAGAGTTCTCAAATATCTTCCGAA
1	AX-88094456	7528746	TTTTGCTGAGTTTACATGTGTTTAAATCAGTAGCT[A/C]GGTCTGAATCCTAAGTCTCTCCCCCCTAATGAAGA
1	AX-88253627	7548466	GTTTCAGGAGTCCACCCTTCACCCATTGATTATTA[C/G]ACCAGAAGTTTTCTGTGACTCAGCTCCAACTGGGA
1	AX-88068810	7609250	TGGAGAAGGCAAGTATTTATCGTCGGCAATGAAAC[A/G]AAATGCCTTCCATATTTCACTTACAACAGCTTAAC
1	AX-87883492	7616436	AAGAGCAACATGTTTCTATAAAAGTACATGGTTGG[C/T]TTGGTTCTTACCCAGGCACTGAATTCCATCCAGAG
1	AX-88187974	7633541	CGCTACACTGAAAATAAATGTGGATTGTCAGTGGA[C/G]TATGAGACCTAACATATTTAGATGTAGAATTGAAG
1	AX-87948290	7657784	CAGTTAGGTGTTTGGGTAGCCACGCAACTCTGATA[C/T]ATTTTCGCACTTCAAGTAAATGGTATAATGTTGAG
1	AX-88098175	7657821	AAACTGACGTCCGTGGGAGTGGCCGAGCGTTTGCC[C/T]GCAGTTAGGTGTTTGGGTAGCCACGCAACTCTGAT
1	AX-87908496	7657845	AGATCCCGATTTATTGTGGAAAAGAAACTGACGTC[C/T]GTGGGAGTGGCCGAGCGTTTGCCCGCAGTTAGGTG
1	AX-88240892	7682100	GTAACGGTTTTGACACCTTGTATTAGAACCAATAC[G/T]GTTACGTCTGCCAATTTACTACTGGATAATATGTG
1	AX-88237322	7693960	GGGTGTTGGGGTTGTTGTATTGCCTCTCTCAAAAT[G/T]ATTTCAGAGTTCCTGATATGGTTTATCAACAATAT
1	AX-88039022	7744220	TACGTCGGTCCGCACATTGCTCACCTGTACCATTC[C/G]CTCATCTGGAATGTCTAGGAGATGAAAACTCTCCT
1	AX-88084481	7751428	TTCTAGTATGTCACTAAACCTTAGCATCTAAATCA[G/T]TCTTTATTCACCTACTGTAGGCCAAACAGTCAGCA
1	AX-88015635	7753097	GGGTGCGACTCCAGACAGGCTTTGCTTTTGATTGG[C/T]TTGTGATGGCCACAACAGTGACATTGTCGGTGCGG
1	AX-88228787	7753131	GCTTGTGATGGCCACAACAGTGACATTGTCGGTGC[G/T]GCTGTGAATGGTAGGTGCATCCCTGGGAGACTTGG
1	AX-88173612	7784771	CATTCCCTGGGCTTTGTGCAAACTTGGCGGAGCAC[A/C]ATATGTCGTGGGATCTGCCCCCGTTGAAGTGGGTA
1	AX-88075425	7789304	TGTGGCCTGCAGGTATGACACCACTGATGTAGAAT[A/G]AGCATGCCAGCTTTATTAATGCCTAAATGACACTG
1	AX-87986364	7843354	GAAGGAATAAGTCCATCTTATTGCCAGGGAAAAAC[A/T]GCGAATTCTCTGGATTTACCAGTTCGTAGTCTATT
1	AX-88311288	7850204	TTTACTAGTTCAGTTTTCTAGTTCAGTTTTACTTA[G/T]CTTTTATGCTGTTCTTGTGCCCCTATAAGGATAGT
1	AX-88020336	7857680	GTACTGCCTCATGAAGGAGCATCTTTCGGGGAGGA[C/G]AACACCGATTTGTGTTAACTCTGATTCCGTTGGCT
1	AX-88171970	7873939	CATCTCGATAGCTGTTATGTGTAATCAGTTATTTG[C/T]ATTGACTCGTTGACTTCTTCTTAAGGTTGAAGGTT
1	AX-88030762	7957168	GTTCTCGATAGTTTGGTAAGGAACGTTTGTTTCAT[A/G]ACTGCGTTACGAGGCGACTGCACTCTGACAGAAGA
1	AX-87979242	8054244	CTGTAGACTTACATTCCAAAGCTCCGTATGGCGTC[A/C]TGGAAAGAAACACACCCAGTAATGTAAGACAAAGA
1	AX-88224676	8060485	GCCTGCTTTTAGAAAAAGGCTGCCCCTTACCTAAC[A/T]GTTTATTTACCAACGCACCCATTTTAGTAGTCCTA
1	AX-87942722	8066496	CACTGAACATGCAGTTGGATATAGCAAGTTTGGTT[G/T]AGGCCTACCATTTACATGACAGCTCAGCCAGTTAG
1	AX-88280676	8071945	TCTGGTTGCTGGGTCGATCTCCACTGAGTTCTACC[A/T]CCCTCTACTGGACATCAAGCTCCAGAGTGAAAACA
1	AX-88198652	8071968	CTGAGTTCTACCACCCTCTACTGGACATCAAGCTC[C/T]AGAGTGAAAACACGGCCAGACATACTGTATCTCTA
1	AX-88291580	8073036	TGGGACCCCAGTAGCAGGTATAAAGCAGTTGAATG[C/T]CTGCGACTGCATTCCCTGGACAGAAGAAGCACCTT
1	AX-88000194	8073807	GCATGATGAAGCACAGAGGCCCGACATATAGGGGT[A/G]CAGGCTGTTGCCATGGTGAGGTGAGAGAAGTAGTG
1	AX-87883494	8095696	AAGAGCAAGGAAACTCTGGAAAACAATATTGTATA[C/T]TGCCTTCAGAAAGTATTTAAACCCCTTGATTTTTT
1	AX-87874579	8116507	AAAAGCCTCTGCATTCAGTGGCACAATATATAAAC[A/C]AAAAATTTGAAACCTATTTTAAAACAGCAGTGGGG
1	AX-88207738	8138285	GAACGTGCTGCCAAAAAGAAAAACAAAATGTGCTC[A/T]TATAGTCCTATAATGTACTGGGATGTTTACTGTTA
1	AX-88186459	8228791	CGAAAGAGAATCAGACGTTAGTACACTTTACTGTA[A/T]TGTGTGTAATTCACTGCTTTTGGTTGCGGTGTATT
1	AX-88198166	8229093	CTGACCATGGGCCAGTTGGACCAGCGCGATGAGAC[A/G]GACTACCACGTCAGAGCCCTCAACAGGGAGGGCTA
1	AX-88142400	8230577	ATAAGGGATTGCTGCTCCAAAATTCCACGCGTATT[C/G]TATGTGACTAGAACATTTTGAAGTTAGTTCATTTA
1	AX-88303271	8265709	TTCACATTAGAATGCAGACTTCACTGGAAACTCAA[C/T]CCTTCTGCTGTACCATCCTTCCTATCAAAGTACAC
1	AX-88154731	8286741	ATTCTAAAGCTGAAGAACCTTCGACCTCAGGATTA[A/G]GCCAACTACAGCTGCATCGCCTCGGTCCGGAATGT
1	AX-88124614	8288246	ACTGAGCCCGGTGGGGAGTTTCAGCAATGAGACAA[C/G]ATAGTAATTCAAATTGGGAGAAGGAAGTGGGTAAA
1	AX-88216607	8290261	GATAAACAATGTGCGTAATATTAGGAAAATTGAGA[A/C]ATAAATATGGTAAGCTGATGGGTTCCTCCTTTTTT
1	AX-87888302	8320205	AATCTTCACTATATTTTCGGTGGTAGCAAATCGCA[A/G]CAATGTGGATGAATGGAGGCAAGGAAAAAAGTGTT
1	AX-87908404	8380124	AGATCAAAGAAATTGATTAGTTATTGCGAGGAAAC[A/G]AAACATTTATTTCATTATCCAACTATCAGTTCACA
1	AX-88198631	8414026	CTGAGTGAAGGATGTTGACTTTATCAAAACACATA[C/G]TCCACAATCACTGTACTAACCAGAAACGGACTGGG
1	AX-88096285	8422422	AAAAGAAAATATGCATAATTTCTAAAACAAAGAAA[A/T]TCGCTGGTGAAATGTATGTGACAGGCCATTCATTA
1	AX-88312391	8444055	TTTCCACCCATCTCACACACACAGACAGGCTGTGG[C/T]GCATACGGCTATGGTGATACACAAATGGAACCAGG
1	AX-88078569	8445467	TTAACTCTGGAGAACCTGGACCTGTTTGGTAATCC[A/G]TTCGCCCATCCCAACCCCCTGGACCACACCATCCA
1	AX-88189210	8448333	CGGTGTGATTCACCACTTCTCAGTTTGTGTTGCTT[A/G]TCCTCCTCAATGTCACCAGACTGTTCAGAAAACTC
1	AX-88168867	8467899	CAGGTGAGAGTTGAAAAACAACAGACCTGTGTTGA[G/T]TTGCTCATGATTTGACTATAGTCCTCTGATGTACT
1	AX-88232091	8468415	GGATGTCTCTGGAGCTTTATTAAAGGGATGTCTCT[G/T]GAGCTTTATTAAAGGGATACAGTTGAAGTCGGAAG
1	AX-88233643	8477821	GGCCTGTAGACAGAGATTTAGGTCTTCACGGTGTT[A/C]ATTTATATGATTTACATATTGTTATGCCTTGTTAC
1	AX-87882063	8515565	AACTAGTGGGAGAGAGATCTGCTTAGCCATACAAA[A/C]TGGAGTCTAGAACATTACATAGAAAGAATACGGCC
1	AX-88110009	8562762	AATCTATACATAAATTATAACATTTTAAAAACACA[A/T]TAAAGGCAAACAAAACAGTGGAAATAAAGGATTTT
1	AX-88018444	8571384	GGTTCCTACGTACCTCTGAAGTGCATAAGAGCCAC[C/G]GGCTGGAAAGGCCCATTGGAATTAGGTGCATCCAC
1	AX-88067463	8584317	TGCTCATCACGCTCCAGTGACTCCATGTGGCGGGC[C/T]TTGTGCCTGCAGGCTGATTTTGGTCATCTGAACAG
1	AX-88041438	8584755	TAGCTATTAGCATGTGTTAATTTTATGTCCCATGT[C/T]CTAAAATAACTTTCCACCGACACTCATGTAGAACC
1	AX-88303465	8592985	TTCACTTTCCCACCTAACCGTAATGACTAAAAGTC[A/C]AAAGGTCACCAATAACAGGGTTCCCATGGCATGGG
1	AX-88271662	8600609	TCAGTTCGCTTTTTATTTGTTCAAACTTTTTTTTT[G/T]AAGACACATTATTCGTATGGCAAGTTAGACAACAA
1	AX-88036431	8649227	TAATGTAAACTGCTTAGACTGGGTGAAAAGAGCTA[A/C]ATGCAATAGGTCAATAACATAGATACAGAGAACTG
1	AX-88125706	8720826	ACTTAAAGCCTGCAGGTATACCGCATTGTGATACA[A/G]TTATAATGTGTTATCAGACTTGTCAAAGCATTCTT
1	AX-88267706	8732838	TATTCTGTTCTAATGTAATCCACTATATGTGGAAC[A/C]TTCTTCAAATAAGAGGATTGATGCTAAGATGTACA
1	AX-88095799	8757471	AAAAATCACAACAGCTGTGATGGGAAAAAAAAGTT[G/T]CGCTACAATTTGATAAATCCCGATCGATAATTTGT
1	AX-87885155	8758107	AAGGGAGATATTGATATTTAAAAATCAGTCAATAC[A/T]AATTATTATTTAGTGATTGGAATAATGGTAATGTT
1	AX-88114100	8758135	ACACACCCTTTCACCTTTTTACTCTCCCAAGGGAG[A/G]TATTGATATTTAAAAATCAGTCAATACAAATTATT
1	AX-88209241	8760518	GAATGCGGGTTATGAGCCAACCCGTGCATAACTAA[A/G]GTGTTGTACTTTACATCATAGATCATTTGTCTTTG
1	AX-88314470	8775931	TTTTAAGTTTAAATGTTACAACAACCTATAGCTAC[A/G]TTTTCATTATTTGCAGTTATTAAATTCTTTTTGAT
1	AX-87893890	8853862	ACAGCATTGTTGTGGACAGAATTGCAGAGCCTCCA[A/C]ATGGACGGAGTCTGAGGACAAAGTGAGGGAAATTA
1	AX-88219342	8876369	GATTTATTTTGGGAATAAACTTCCCCCAAAACTTT[G/T]TGACCGAGATACATTGTTCATGCCCTGGTCTCAGG
1	AX-88255983	8876710	TAACATAAGAAAATGTAAATATATGTAATCATTAC[A/G]ATTGATATTTTTATCCTGGTTAAGTTGATGTTCTT
1	AX-88205060	9064715	CTTTAAATAGGTAAAGTATTTGTCACTGTGAGCTA[C/T]TTCTATTGAATGATAACCATCAGCCTTTAGTATCT
1	AX-87899697	9099127	ACGATAGAGCTCAGATATAGCCCAGATAGAGCTCA[C/G]ATAGAGCTCAGATGACGCAGCTCAGATGAAAGAGC
1	AX-88261308	9150191	TACTTGTTAGTGTTCAAGACAAGGTAATCAATAAC[A/T]GATGATGTAAAAAAACTGCTGAAAAAGTTGCATGG
1	AX-88175260	9155549	CCAATCAGGGCCCAAGACACCCTTCATAATAAGCA[G/T]CATTCACAATTAGGAGAAGTGTTTGAAGATTTATT
1	AX-88100912	9206900	AACAAAACCGTTTGACATAGAAACACAGGATTTTC[A/C]GCGGGAAAAATAAGGTGTTAATTTGGAAATTATGA
1	AX-88026224	9374800	GTGCAGTCATGCATGAGCACAAGCAAACAGACGTG[C/T]CAGAGGGGTGTCTCTTCGGGCCCACTTCCACTGAG
1	AX-87981182	9418897	CTTATAGAGCTCGCCAGCTTGCTGTCATAAATGCC[A/G]GAAATGAGTTACCTCGGGTTTGTTCAGCCATTCTT
1	AX-88242579	9420100	GTAGTGAATGCTGCAACCGAGGAAAGACGGTTTTA[A/C]CCGCTTCAGCACTTGACGCTCTCACTCTGTGACCT
1	AX-88122599	9453237	ACGTGGGTGGTGTGTGTAGATAGTGGTGTTGTGTC[A/G]GTAGAGCCTGGGTGATAAGGGTGTTAGTGTGATGA
1	AX-88160935	9454950	CAATGGTCCATTACAGAGTCATGCTGCCTGTTGCC[A/G]ACAGGTCAGTCAAGTCCATGCGAGAGGAAACATTT
1	AX-88313462	9467554	TTTGATGAAGGCCAATAGGTTGAGAATTCAGTGTG[A/G]TTTATTTGAAACTTTTCAACAATGTGCGTTATAAG
1	AX-88046523	9481183	TATTGGTCTACCAACACATTTACAGCCTGGTGATG[C/T]TACCAGGAAGGCCAAAACTAAATCCCACCAAAACA
1	AX-88296731	9511606	TGTGGTCTCTCTCTCTCTCTCTCTCCAGGTCTGGA[C/T]GCCCCTCTTCAGCAGTACCCCTTCAAAGAGTGGCA
1	AX-88063805	9541965	TGAGGGCAGAGAAAGATCTTTACTAAACGGAGAAC[C/T]GTGGCCTTAACCTCCACTCACTAAGATTGGCCACG
1	AX-88188936	9553480	CGGGGTTCAAGCTGTGGCCCCACTGTGTCACCATC[A/G]GGACAAATTTGGAGACATCACCCTAGGATGAGCTA
1	AX-88108809	9587579	AATACCTCACCACCTTAATTATGTAGTCAGACCTA[G/T]TCAGTGTAAATAATGAAAGTCCTATCTTACTGCGA
1	AX-88307864	9702597	TTGCAGTGGGCTTGGAAAACACAGTCAAACCTGGA[C/T]TACATTGCACCCAAAGCTTTTAAAGTCTAAAACTT
1	AX-88251690	9705049	GTTCAACAGGGACAGCAGGTTAGATAAACTGGTAC[A/T]GTCCTGATTGTACCCCAATGACAACTCAATTCCAT
1	AX-88207497	9714010	GAACATGACCCTGGTTTAGCTTCACATACAATGAT[A/T]CAACCCTGTAAAGCTGGCGAGTTTAAGCTGACATA
1	AX-88233414	9777874	GGCCGATAGACTTGCGGAGAGAGGGGGGTGGAGCT[A/G]CCGCCCTGCTTCCTCTCCTCATTCTAGTATCTTTT
1	AX-87982016	9827182	CTTCTCCTCTTCCACCAATAGCTCATTAAGACACA[G/T]CCTCTCATCAGAGGACACACTTGCTCCACCAAGGC
1	AX-88206293	10007853	GAAAAGCCAGTAGTGTTTTCACCAACATTGACATT[A/G]TGCAAGGGTGGTGTTACGGTAGAGCAGGCAGTGGA
1	AX-88289153	10016990	TGCTGGCATTTTGTTTACATGACTCCTGCAAAAAC[C/T]TTTCCACTTCCCCTTTTAAAATTGTATACGGCAGT
1	AX-88001160	10024533	GCCAGTGACAGCCGTGATAATTACAGATGAGAACT[C/T]TGTTGGTAGATAAAAGAGACTGCAGCTTACCATGA
1	AX-88291668	10079188	TGGGAGGGCAGAACACTACCACTCAACACCCCCTT[C/G]AAATATTCTGCAGTAAAACCTCGCATTCCCAAGTA
1	AX-88302136	10208047	TTATCCTCCCTGAAGATAACTTTCTCACATCAGAC[C/G]ATACAACCGACCGGGCACTTTACCTCAGACACTCT
1	AX-88012794	10285597	GGCTGGGGAGTGAAGTGAAAAGGCAACGAGGCACA[A/G]ACAGTCAATTAGACGTGAGGCCATCCCGCCGCCGC
1	AX-88094739	10337645	TTTTTACATGTACTAATGATTGCCATGGGGTGGGT[A/T]AAAAAAAAATGTAAGTGGGAAAAATACTATTTTAA
1	AX-88149026	10347174	ATGAATGACTGTATTTGTTCAGCTATTTTGCTACT[A/G]GTCTGTTTGCCTGAAGGATTAGCCCGGCCGTGTTA
1	AX-88139744	10371453	AGTGAAGCCTTCCTATTGGGTTCTAATGTAACCAT[C/T]CCTCAAGTCTTACTACAGCCCACCACTGGTATGCC
1	AX-87937309	10373688	CAACCCTCTCACCAACATTGTGTCTCCTCATTCCT[C/T]TAAGGCTTGCCTTGTTGGAGTCTAGAATACAGTAG
1	AX-88142075	10552876	ATAAATTGTACTTTCACAGAGCAAGAAAGTCAAGT[A/T]CAAGTCATGGCCACCTAAATCACGCTGGGTTTAGA
1	AX-88003064	10553194	GCCTTCTCCAAACTACCGTTTAGCCTCAATATAGA[C/G]CAGGACCTGCAGGGCACACTAATGTCACAATATCA
1	AX-87928117	10605987	ATGCACTGCCTTACAGTAGTATCTCACTGGAAACA[C/T]GGTCTTGTCACTGTCTGCCACTGTAGTCATGAAAT
1	AX-88173610	10606211	CATTCCCTCGCTTAAAAGTCAATAAACGCCACCTA[A/T]CAGATTCCTTTTATGCCTCTGCAATCCCATGGTGC
1	AX-87910077	10606213	AGCATTCCCTCGCTTAAAAGTCAATAAACGCCACC[A/T]ATCAGATTCCTTTTATGCCTCTGCAATCCCATGGT
1	AX-88076854	10647808	TGTTCCATTGTTACTGTAGAGTGGTAAAAGTATCA[A/T]TGTGTATAATACAATTCATTGCAGTAGCTGACAGT
1	AX-88059243	10739851	TCTGGTCGCCAGGGTGGCCGCAACGCATGTCAGCA[A/C]CCACACTCAATGCGAGCCAGCCAGGGATGATGTCC
1	AX-88274388	10812463	TCCCATGCAGTGAGACTGTGTTGAGTGCCTAATAT[C/G]ATTACAGACCCTGCAGGCCTATTCTCTGGGACGAC
1	AX-88211056	10944971	GACCCAGGGTTGGGGTCCGTGTCGTCAGCAGCCTA[A/C]TCACAGCGAAACAGAAACAACACTTAGAGAGATTA
1	AX-87964928	10968870	CGAGATGAGTTGCATGCTAAAAGTAAACACAATAT[A/G]GGGTGAATTTTGGTAACAGCTAAGAGCGTTGAAGC
1	AX-88267917	10987799	TATTGGTTAAGGAGGAGAACCTCTAAAAGCTCGTG[A/C]ACGCAATGATTGGTTTTGGACATTGTCAATTACCA
1	AX-88008924	11089904	GGAGACATTCAAATCACATGAAGGTTTTAGGCAGG[C/T]GACAAAAGGGGAGATTCCACCAGCTAAAATCAGCT
1	AX-88141175	11099126	AGTTCTTAACTACATAATTAGTGACCTTAATTCAT[C/G]GATCAAGTACATCGATCAAGCTTCTATTTTTAAAA
1	AX-88020353	11101735	GTACTGGGGGGATCCGTGACATCAAACATTAAAAT[A/C]ATACAAATTTGAAGTAAAATGCTAAAAATCTAAAA
1	AX-87902340	11120542	ACTCTGTCTATCAAGTGACATGTGAAAGTAGTTTC[C/T]CTACTCTGAAGTTTGTAAAGAACAGACTAAGAAGC
1	AX-88104865	11157380	AAGAAAATTGAACAGTGAGCTTTCTTTGGCCATTT[G/T]AATAGTTTTTTCTAGTCACGTTGACTAGTGAGTCT
1	AX-88257680	11221499	TAATCTTCTAGCAATATTTGTTTTCTTTCCTTGAT[C/T]AGCTGATGATTGTCGACAATATCCCTAGACAACTA
1	AX-88201730	11264928	CTGTCATCACTTCAGTGCTGAGCTGGGAGGCCTTA[C/T]TATAGTTTGGAGAGGATTCTTGACTCAATGTTACT
1	AX-88048225	11294864	TCAATTTGTTGCTCTATGTTTTGTAAAAAAAATCC[A/G]CGTCAATGCCCAGTAGCTAATTGAATATTTATTAA
1	AX-87921702	11298721	ATAGACAGAATACGTTTTGTTTAGAATAGGACCGC[G/T]TGTCTAGTGTTTATCATCATGTTGGAGGTTAGTGA
1	AX-87874340	11302292	AAAACCTTCTCCCAGTTTGGGAAGTTGGAGCGGGT[A/C]AAGAAGCTGAAGGACTATGCCTTTGTACACTTTGA
1	AX-87934526	11312045	ATTTCACCGGATGTTGGTCAAATCGATCCAATTAA[A/G]GGGATTTGAGCCATAAGAAGTTAACAGACACCAGC
1	AX-88061666	11314266	TGAAGGGTTTTTGTAGCCAACTATCCAGCCTAGTC[A/G]GAGTTAGCCGCGTTGCGTTCTTTTAGCTATTTAGC
1	AX-87932445	11319824	ATTCAATGATTTAAAAGTACAGTATGGTCAGACCG[C/T]TAAAAGTGCATTAAAAAAACAGAAATTGTGTTGAA
1	AX-88115989	11343645	ACAGCTGTTCTGGGTAAGTCGCTTAAGGATCCGCC[A/C]CTTAAAAAAAATAAGGCCTAAAATGGCATACCCAA
1	AX-88218331	11386495	GATGGAGAAGGAGAAAGAGTGGCGGGAGAGAAAGA[A/G]AGAGCCGGAAGGGGCAAAAAGATAGGAGAATATAC
1	AX-87889329	11386693	AATGTATTGGTTCAAAGTGATCACAGTACTGCTCT[A/G]CTTAATTCATTTTTTATTTAACCTTTATTTAACTA
1	AX-88186743	11389343	CGACCCTCCCTCACGCATGCACAGGCCAGGCTTCC[A/C]GTGGTTCATGTAGGCGTACAGCTCATCTGAGCTAC
1	AX-87947433	11395613	CAGTAGCATTGTATCTGGTCCACAAAAACAATCCC[A/G]CAAAAGTTTGCTAAGAGCCGGCAGCAAGTGATTGG
1	AX-88045255	11397229	TATGCTGACTTTTGATCATTATACTGGAAAAAAAA[A/C]CCACATGTAAGGAGATAAAAGATGACAATGTACAT
1	AX-88075419	11406253	TGTGGCCCTGTCTCCCAGGGGCCGGCGATGAAGCC[A/G]GGGGGCTGAGCAACACCAGGAGGGAGCTTGGACCC
1	AX-87969649	11412994	CTACCAGATTCTGTGGCTACGATCTTGGCGATCTG[A/G]GAGCGGAGTCTGCTCAGCTCATCCTGCAGGGAAGT
1	AX-87922841	11420123	ATATCATTCATATTTAGCCATGGCCGTCCACTGAT[G/T]TTAATTGGGATTTATTTATCTGTATCATGTTAAAC
1	AX-88261709	11431341	TAGACAGCCATACCCCTCTGCCCAATGCGGTAGCG[C/T]GGAACAGGAGTCCACTTGTTGACGATACCTAGAGT
1	AX-87934668	11562076	ATTTCTACCTTTTGACTGAGAAGAAGATGAGGGTC[C/T]TCAATATGGTTCTTCTGCTGGTTTGTGCAGGTAAA
1	AX-88076341	11587870	TGTGTTTCCACTCCACAGGAAAATATCAGACAACA[A/G]CTGGAGACCATTTGTGATCGAATTGGCTTCCTCCA
1	AX-87977214	11635515	CTGCCCATAAGAAGTTAAAGGAACCAAAATAAAAT[C/T]TTCTCAGAACCTCCCTGCAACGTAAAATGAAACGT
1	AX-88194865	11744947	CTCCAGCAGACTCCAGGAAGCTTTGCTTCAACTTG[G/T]CTCTCAATCTGTAGCGTTTTAAGCCATTTGATTGC
1	AX-87895411	11744951	ACATCTCCAGCAGACTCCAGGAAGCTTTGCTTCAA[C/T]TTGGCTCTCAATCTGTAGCGTTTTAAGCCATTTGA
1	AX-88029400	11745083	GTTAAACCTGCAGGCCTTTTGACCACACATTTCAA[C/T]AGCCTTGAGGACTAACACAGATTGGTTACAAGCCC
1	AX-87965174	11745194	CGATCACAAATGGCCTCCAGCTGTTGTTTGATGTT[C/T]TCCTGTAAAGTAGAAACATAGTAAATATTGTAAAC
1	AX-88114840	11787782	ACACTAAAAAACAAACACAAATATATTATTTTCCC[A/C]AAAAACGTTATGAGGACCAAAATTGTAGGAATGAC
1	AX-88155131	11787887	ATTGAGAGACAAATTGAAGCAAATCTTCCTAGAGT[C/T]TGCTAAGTGGGTCCTGAGGAAGGTGAAGTACATGA
1	AX-88031185	11977474	GTTGATTGATGTGTTCAAATATTTTTCATCAACAG[G/T]TCCAGGAGAGAAACATCAAGAATGGATGATGGAGG
1	AX-88168760	11995336	CAGGTAGTCGCTCCCTGTTTCAGTCAGTTTTGTGC[A/G]GTTTGGTGCCTAATGTTGTGCTCTAACTGCAGCAT
1	AX-88220068	11995546	GCAATGTTCACCTCACAATTTAAAATACATATCTC[A/G]GTCTTTTGTCTTGAAAGCAGAAACAATAACATGTT
1	AX-88309033	12089447	TTGGGGTGACTGTTTCAAATGTGTTAAAGGGCATT[A/C]TCCTTTAACTGATGTTTGGTTGTGCTCTGTACCTG
1	AX-88267598	12107091	TATTCATTGGGCTTTTAATTTGGATAACAAATACA[G/T]TTTTCAAAACTTTTCAATCTCAAATTCTTTATGTG
1	AX-88107406	12144667	AAGGTTGAATGATCCTCTGGACATTTTGATGGGCC[A/C]GTCATGTTGTCTTTGCAAAAGTGATCGTTTCCTTG
1	AX-87884523	12150398	AAGCTGCGGTTTTGGCGGATGAGCATGTTTTGACA[A/C]ACAAGTGGCTTTGTAGAGCCCTGTATTCGGAGTGA
1	AX-87976184	12150501	CTGAGACCCTCTGGTTTACGGGCAGAGCTTCATTC[A/T]TCTAGGGTTGAGCCTGGCTCCTGTGGTAAAGCTTA
1	AX-88036543	12176461	TAATTAAATTGAGGAGTTTAGCACAACAGCCACAG[G/T]CTTCATCACGTATCCTAACCAATCCACATCGACGG
1	AX-87903616	12176874	ACTGTTCACTCTGCTACAGTTCGGGAAAACGGAAA[C/T]GGAGCATCAGCTCTAGGACCAACAGGCTCCAAAAC
1	AX-88289451	12177467	TGCTTGTAGAGTCAGCATTTAGGATCCAAACAAAC[C/T]GTTTTATAATTCCCTATCCTCCATGACAGACGGTC
1	AX-87920399	12220670	ATAAGAAAGTTTGCTGGAGTGTGCAGTTTTTTCGA[A/G]TGATAAATCGTTGCAATGACAAATGCGTTGGATAA
1	AX-87978780	12221660	CTGGTATGATAAAGGTGTTCAATAATAGTTTTGTA[A/G]TCTATAGAACAATAATTCAAACAAAATAGGGCACA
1	AX-88254744	12221784	TAAAATAACATAAGGTAGAACAAAAACACCCCAGA[G/T]ATAGAAATAGGAAATAAGAAGAGCCCGAGAAGTAA
1	AX-88141335	12303788	AGTTGGTGACCCAGGGAAGGACATCAGTTCATTGA[C/T]GCGCATTCACGTGCACGGTAGCTGTGTTCCAAAAC
1	AX-88068988	12318020	TGGAGGAGAGCAGCTGCTCCGAGCTCTTCACCAGC[A/C]CCTGGTACTCCTGGTCAATCTCCTTTCGGGTCATC
1	AX-87996253	12333202	GATGATTAATATCACCTAAAAACATCTGCAGCCGG[C/T]CCAGTCTAATCCTTTGGTCTGAATTGATACCAATG
1	AX-87977733	12339780	CTGCTGTTTTTTCTCTCCTGAACAGGCTTAGGGCT[G/T]TAGCAGCAGATTCAGAACAAACCTTTGACCTGTTG
1	AX-87934968	12342615	ATTTGGCGAAAAGACCCAACACACGCATACTTAGA[C/G]TGACTGGCTCTCGTTCAGGCAAATGATAAATAAGT
1	AX-88157677	12379122	CAAAATGGAAATATCAGGACCCAGAACTGGTTCTG[C/G]TTTGAGAAGAATATTGGTACTGCTGCTGCTTCATG
1	AX-88002462	12399204	GCCTATATGATGTCCTTCCACACAGTCGTGACATG[C/T]TGGAGTGATGCTTCTATGCAAATGTTGATAAAAAC
1	AX-88108407	12407625	AATAAATAAAATATCGGAACCAAATTACATTGACT[A/G]TTCTCGCTGTGATGTTTTGATGTACGGCCCTTTTT
1	AX-87944653	12506569	CAGATGAAGTCTTTCTCAAGGGAGACCTGTTCAAG[A/G]AGGGCAGCTTTGCAAAACAAAAATCTGTAGACATA
1	AX-88118324	12507658	ACCAAGTTATTTAGTCACCTCAACTTGCTCAACAG[C/T]CACATTATTCATTACCCAACATCTAAAACATAGGG
1	AX-88247967	12508185	GTGCGGTGAAGTGTTGCTTTATCTTTTATTTTTTC[A/G]CATGCTGTTCATGTGAGCAATCTTTGATGGAAGGG
1	AX-88075874	12789483	TGTGTGAAAGAGGTCAGCTTTAGGCAATGTCTGCA[A/G]CTGTTTTGGGGGAATTATTCAATATAGTGACGTTC
1	AX-88283138	12809012	TGAAGTATGTTTATAAGGTGTGCATGTGTGCGTGC[A/G]TGCATCCTATGTGCATGCCTGTGTCTGGAATAGTC
1	AX-87885355	12817218	AAGGTACTCTACGTATTTACCCATGAAATACTGCC[A/G]CAGGGGTTTAGCTACCGCTAACATTTGCCTTGACG
1	AX-88142986	12896777	ATACATAACACTCGACCAAATTAAATCCACAGATA[A/T]TACTGGCTCTCTCAAATCAAATTGAGTGGAATATT
1	AX-87929333	12897422	ATGGCTTGGACTAGAGTCTGACACCAGTCACAAAT[G/T]TTATGACTTGAGACTCGACTTGACAGAAAATAAAA
1	AX-88246253	13002831	GTCTGTGGTTAACCTAAACGCACCATCACACCAGG[C/T]CTGGATTCAACAGATGTGTTGTACATTTAATGGAA
1	AX-87927217	13055900	ATGACACCCGCTCAACTCTTTTCTGAGATTTCTGA[G/T]AGGTTATCAGATAGACACAGCAGACTGTAAAGGAT
1	AX-87910434	13276894	AGCCCATTCGAATAAAATAAACTGTAAAAGGTCTG[A/G]TTTGCTGTCCTTTTTCCCGCCAGTCAGTCGGTGTG
1	AX-88306747	13394510	TTGAACAGCTGATTTCCCCATCCCCACTCCTGCAA[A/G]TCGCGCCAACTCTGTCTCGTTAATCATGTGATAAT
1	AX-88254321	13421606	GTTTTGGTTGGCGGTGTGTGACTATGGCCCAAAAT[G/T]AATTTTTTTCCCCATACCATGTTGCTTACAAAGTG
1	AX-88018345	13592141	GGTTATGGATCTATGTGGCCTTGATCTCAAGACTT[A/T]AAAAAAAAACACATTCTATATTATCAAACTGCTGC
1	AX-88271066	13631538	TCAGCCTGTTTTGGTGGGATGGAGTTTTGGCCTTC[A/C]ATGGAGAAATCATCATGCAGTAAATTAGTTAATAG
1	AX-87905960	13729127	AGACAGCCAGACATGGTGAACAGAGGGTGAGGCAG[C/T]CCCGGGCATTGGTCCACACGGGGGCCCCAGCCTTC
1	AX-88131650	13776226	AGCAGGCCTAATTGAAACGGGAATCGTACAGTGGG[A/G]AGAGAAATTGAGATGTCACCGACTTGTTCTTATCA
1	AX-88054165	13780722	TCCTATTTTCTCGTCCTCCTTCTTCCTCAACAGTT[C/T]CCCGCTCTGGCCGGGCGGCTGCAGGTTTCCAAACA
1	AX-88102572	13788493	AACCAAATGTAAATGAAAACTAGATGTTGAACTGA[A/T]GTCTGTGCCCACCTCAGGCCCACATTCACATTCAT
1	AX-87895260	13810079	ACATCAGGCTTTAAGCTGAATCTGATTATATTGAT[C/G]TATATCTGACTATTATAATTGCACCACCTGCCAAT
1	AX-87875501	13810390	AAACACCTGCAGGCAGAGTGCACTTACACCTCACC[A/C]CTCCTTCCCTCCTTCTGCTCCTCCTCGCTCGCCCC
1	AX-88126715	13874182	AGAAACTCAGAGGTACTTTAAGGTCAAACAATGGT[A/C]ATTTATTTGTGCGTTTTAATGCCATTGTAATACAG
1	AX-88142462	13927832	ATAATAAACATACTTTTCCTTTGAGCTCAAAAGTT[A/C]GCCCCTTTGTTCAAAATGTGCCATTATTTAATTGA
1	AX-88239709	13940638	GGTTAAGTAAGTAAACGGCCCTGTCTTGTGAGGTC[G/T]GTGCACTGAGGTAGCTGGGCAGTCACATTAACAAA
1	AX-88220815	14099463	GCAGACTAGCCTACCCGTACAGTTGGCTAGAGTAG[C/G]CACATTTGCTGTTTTATAATAGGCACCTCAGGGCT
1	AX-87947427	14107560	CAGTAGATCAGCACAGAGAGGAACGCGCCGCAGGG[G/T]GTGTGTGTGTGAGCCAGCCAGTGGTCCTTTCTTTG
1	AX-88032411	14116224	GTTTCTGCGGCCAAGAGGGCCTCTAAAACCGTGCT[A/G]TTGGCCACGCCCACTACTAGCTTCGCTACCAATGT
1	AX-88207286	14116289	GAACAAGGCATAAGCAATGGAAAAATGTGTAGCAT[A/T]GTAGGAAATTGACTTTAAAACGGCAAACTGTTTCT
1	AX-88233196	14124312	GGCCATGCAAAATGTTGCTGAACGTTCATCCTTAC[A/G]TCAGAACATGGGCTTATGTCAGAACTGGAAAATCT
1	AX-88173451	14158682	CATTATGTTTACTTATCACTATGTTTAGCCAACTG[G/T]ACCCAGGTTCTACCGGTAGCTTTCAAAGTTAACAT
1	AX-88233704	14181801	GGCCTTGGAAACAGTGGACATAAAATATGTCTCTG[C/T]GTGTGTTGACAGAGAGGCAATTTTTTTGTTACAAA
1	AX-87919857	14232435	ATAAAAAGTAGGGCCCATCAACTTTCTTTAGGCTA[A/G]GGCTACTATATTTATTTCTCAACTTTCCTGATATT
1	AX-87928340	14240062	ATGCCATGTTGACGTCTTTGACCCCGTTTTATATT[A/C]CTCCATTGATGCCCCCTCCCCTCTTTGCTAGTCTG
1	AX-87960634	14257386	CCTAACACACCAATACCTGTCACACTAGCATGCTG[C/G]CGTGGATCTTTCCATCACGGTACGGCTCGGCTCAG
1	AX-88298052	14278769	TGTTCCTTCCAAAGCGAGATAGAAAGCTGCCGTTT[G/T]TACCTAAAGATGAGGAGATGGTACTGGGAGTGTCC
1	AX-88234940	14342290	GGGAATTTAGGCTTGCACTTTCTTTTTAATGTGTG[C/T]GGCTTTCAACCCGTTTATATAGAAAACGATTTACT
1	AX-87939936	14344504	CACACACTAAAGAGCTCTATGCCCTATTTTAGCCT[G/T]TTATTAGCCTGTGCAATTCAAATGGGTCCAGGAAA
1	AX-87951972	14402282	CATTGATGTACTGACTGTGATTGGGGCAAAAAATG[A/C]TAAACAGCATCAGCCAACTTTTGGCTAGCCCTAAT
1	AX-88217659	14436218	GATCGAAGGTGGTCTAGTTGCTTTCTAAGAGACTG[C/G]TGATTTGGTGTTTTCAATCTGCATTTCAGACACTT
1	AX-88173287	14463824	CATTACAGCATTCTAACAAAGATACACACACACAG[C/T]CAATCCACTGTAACCATCTGTAACACCCTTATGTC
1	AX-88239258	14464039	GGTGGCATTAAATCTACTCCCTTATAAAGGTTCTA[C/T]GTACCAGAGGGATTTCAGGCCAGTTTGACAGGAGT
1	AX-88054772	14495161	TCCTGGATCTGATTGGTTGAACCTTAACAAACCTC[A/T]TTAGAACAATACACATGATTGGATGAAGGAGGGTG
1	AX-88113295	14508140	ACAAGCCCAAGAAAGGTATGACGTGTGTGTGTGCC[C/T]GCCCACCAATGTATACACTACTGATAAGGTCACTG
1	AX-88094009	14562168	TTTTCAGCGGGTTTTCAGGTCTTGTAGTAAACAAG[G/T]TAACCATGTGGTAAGGATGTCAGCGTTCATTGGTC
1	AX-88244247	14567783	GTCATACAGGTTAGGAAGTGCAGCTCAGTTTCCAC[C/T]AATTTTGTTGACAATGGGTACATATCCTGTCTTCT
1	AX-88085649	14591014	TTGAAAAGCTAAAAACACAGGGGAGAGACTACTGT[C/G]AAGATAACTACTTTTCCCTTTTGTTATCTGGGTTC
1	AX-88096400	14594693	AAAAGCCCTCTAAAAGCATAGGAAAATTATGATAA[A/T]AGAAAAACAGGAATTACTTGCACTTTAGTCCAACA
1	AX-88110806	14687963	AATGGAAATTGAATGTGTTTATGCAACAAATAATA[C/G]TGCATCAAAAGGGAATCGTGTCAATTTATTCTCTA
1	AX-87941723	14693810	CACCTCTGTTAAAGCAACCTATAGAATAACAGGCT[C/T]TACATGGTCCAGCCATATGGAGTCAGCCTGCCACG
1	AX-87876938	14713486	AAAGCGTCAAGTCCACCAACTGAATTGTTGATTGG[A/G]TCAGTAAGAGGAGGAAGGCCCAGCTGTTTTCACCA
1	AX-88109966	14731091	AATCTAAAAGTAAGTATCTTAGATAACAGCTTGTG[A/G]GTAGAACACGTCATGGCATATAAAGCAGATAGAAA
1	AX-88149064	14732084	ATGACAAACAATGTTTTCATACTCCACTATAACCT[A/G]ATCCCCATGTACACTCTCACAGTCACGTATACACT
1	AX-88093377	14756723	TTTGTTACTTGTCGTGTTTCATATTTTTGTGTGCT[C/G]CAGGAAGAATAGCTGCTGCTTCGGCAAAAGCTAAT
1	AX-87916025	14771201	AGGTTGGGCGCCACACAGATCTCATAGTCATCCTC[A/G]TCCCAGCAGCTGACAGGCCTGGTCTCCTCTAGAGG
1	AX-87932237	14773081	ATTATGGCCACACAAGGGTGTCGATGACGGGAAAT[G/T]CGAGGCCTGAAGTACCTGTAATATAGTCCATTATG
1	AX-88186734	14785878	CGACCCATAAAATGTGATCTTGTCTCTAATCTCTA[C/T]GTTACTCCTTGGACCCAGGGGCACATACCAGACTC
1	AX-88146627	14828727	ATCATTGAGAAGCACGCGGAGGGGCGTGGAATTCA[A/T]TGACATCGATTTGGTGTCCTTGTGTGTAAAACAAC
1	AX-88032973	14845987	GTTTTTAGCGGTGGGATTGGAAAGGATGTGGAGTG[A/C]CGGAGCGGTGCGCAAGCACCTCTCCGTGTGCGATG
1	AX-88013559	14997904	GGGAGAGAGACTAAAGAGAGGCTGAAGAGACTGCC[C/T]CCCTCCCTGGGTAAGACCACCATCTCCCTCTCCGA
1	AX-87977261	14999380	CTGCCCTGGAGCAGCTCGGAGATGCGTCCGTTGAC[C/T]GCTCTCAGAGGCAGCTTCGCGGCCAGGCCTCCCCC
1	AX-88313165	15004047	TTTGAACGGTAGTGTATGTGTTATTGCTTTTCAGC[C/T]ATATAATTGACGCCACACTCCAAAAAAGCAAGTCC
1	AX-87894626	15012618	ACAGTATTCTATAGGTCTAAGGCAGCATTTACACA[C/T]GCAGCCTGATTCTGATCTGTTTTACACTAATTGGT
1	AX-88172722	15015697	CATGGCCTGCCCGGTCTGCATACAACAGCAGAGAA[C/T]CATCCTTAACTGGGTGTCACTGCTAATGTGTGTGT
1	AX-88195655	15140489	CTCCTGAAAACCCCACCCTTCCTCTCTTTCCATCT[G/T]GTTATCTGTCGCTCGGCCACTCTTTTCCCTCCCCT
1	AX-87895603	15144495	ACATGCTTGCATTCAGTTCGTTCAGTTTCTAAAAT[G/T]TGTCTGTTACATAGGCAAGGAGACACATTGTCTTT
1	AX-87977164	15147093	CTGCCAGATTAATGTTGACTTGAGAACAGTGCAGG[A/C]AGGTAGAAATACAATATATAGAATGGAGAGGGATG
1	AX-87919999	15155254	ATAAACCTTATGTTTGGGGCCAATCCAACATCACT[C/G]AGGAACTGCCTCCTTATTTTCAAGCAAGGTGTGCC
1	AX-88020632	15155813	GTAGATGGGTAACAGTAACAAATCAGACAGGGGTG[A/C]CAGGTAGCCTAGTGGTTAGAGTGTTGGGCCAGTAA
1	AX-88222313	15156336	GCATTGGCTGGTGCATTGGCTGGAGGGAGTTTCCA[A/G]CAGTGTAAAATACATTTGAGAAAGTGTGCAGATAT
1	AX-88247089	15193590	GTGAGATTTTACTCTCCACAGATCTATTCTGCTCG[G/T]GACTTACTCTTGAAATTTTATATCAGCCTGGATCT
1	AX-88042311	15194383	TAGTAAACCCCATCAATGCTCCAAATGTGGGAGAG[A/G]GTTCACCAAAATTGTTTTTTTTCAAAAAACATCAG
1	AX-88267041	15207358	TATGTCCGAGAGACGGCTAGTTAGTTAACGTTAAG[A/G]TAGTAAAGTTCGTTAGCTCAAATCAGAAGTAAAGG
1	AX-88178743	15239881	CCCACAGCAGCTTCTCTCTGATGCTGGAGGATGGG[C/G]ATGACGATGCAGACACTGTACCACTAGAACCCAGT
1	AX-88240475	15265573	GGTTTTTGCATTAGTTTCAACAGAGCACTTCACAT[A/C]CTACCCTGTTATAAAATTAATGTTGGTCAATGAAC
1	AX-87931152	15289461	ATGTTGTAGTGACCCTCTAGATCGATAATGTGTTG[A/G]GCTCATGGGGAAAGTATGGGAGGAGGAATTGCCCC
1	AX-88262606	15295016	TAGCCTAATGTAGTCTAGTTGGATTTACACCATCC[A/C]AGCAGCCATCTAGAAATATAACGTTGCTTCTCAGA
1	AX-87945453	15338218	CAGCGATGAGGACCACAGATTGTCCAATCAGGGCT[C/T]GGAATCCTGCAAGGCCGAGCCCCTTCTCACACCCG
1	AX-88313799	15346638	TTTGGCTCTGGGACTGGTTCTGATCAGAGGGGCCA[A/C]CGTCTCCAGTGATGGTTCTGAAGTGTGTGCTGTCA
1	AX-88007666	15409858	GGAACTGACCTGCACATCAGACACCTTACCACTCA[C/T]CCGAGGTAGGCTGCCATGACCTGGGACCGGAGACA
1	AX-87945711	15411042	CAGCTGATCAGGCACTGTGACAGACGGCCCGGGAG[C/T]AGAGGGGGGGTTGGAGGACCCCTGGGACAGACTCA
1	AX-88254746	15475018	TAAAATAACTTGTAGCATAGGTTTACACGGTTAAC[A/G]GTCCTATACTGTAATGTAGTAATCTAATGGTGCGT
1	AX-88075881	15685819	TGTGTGAAGTCTTACAGGGGGTCAGGGTGCTGCTG[A/G]TGGGGCCATAATTTCACATTTCCATGTTAGTCATT
1	AX-87880742	15685956	AACCACATATCACAATCATAGTAAGTGGATTTTTC[C/G]TCAGTAAAGTAACTATCAGCAAAGTCTGAAAGATC
1	AX-88253478	15846223	GTTTAGGGTTTGAAAGAGTTTCTCACAAAGCAGTC[A/C]TGGACAGAGAAAAACAAGAGATGATCAATCAAACA
1	AX-88220239	15929766	GCACAGCCACAAACCCCCCTAATCCAGATTAAAAT[C/G]TGTTTGGGATTAAGGGAAAGGCAGAAGGGAAGAGG
1	AX-88125660	16108699	ACTGTTTACAGGCCGTATACAGCGTTCCTCACTGA[C/G]TTCCCAGAATTCCTAGCGGACCTAGTCATGGCAGA
1	AX-88226466	16372784	GCTAGTAATTGTTTTGCATTGGCCTAGATATTGCA[C/T]CCCTTTTGAAACAGGATGTGTTTTGGTACAGTATG
1	AX-87978251	16373360	CTGGCCCAACTCTCTTAAATGTTAGGCTACCAAAC[A/G]CCAAATGTTGATTATGACAATAAGTTCTCTGTCAA
1	AX-87940774	16391751	CACATATTGCAATATCTTACTTTAATACCCTCTTC[G/T]CCTCTCTTCCTTTCTTCCTCCTTCCTGTATTCCAT
1	AX-88136337	16520118	AGGGAGGGGTGGGGGGGACAGGTTTGGGGGAACCC[A/C]CCCTCTGCTCCGCTAGGACCAGGCCGATCCTCAGC
1	AX-87890564	16529052	AATTTTTATGTGACGGCGTTGCGACTTGTGTTGGG[G/T]GGGTGGTGGTGATATCATTGTGTGTTGTGTAGATG
1	AX-87879440	16555380	AACACACATGACAATAAAACACATCTTTGGCTGAG[A/G]TTGGTAGTTAAATACAAGAGTAGAGTCATAAAACA
1	AX-88181329	16555627	CCCTGTTTCCCTTCTATACGTACCTGCAGGAGAAA[G/T]ACAATTGGGAGAAAACTGCAATGTGGGAGATTTGT
1	AX-87909427	16555834	AGCACCAGATTAACCGTTTCAGCACTGAGCTGATC[A/C]CTTCTGCCTGGTGTCGGGGAATGTGAGCCCATCCC
1	AX-88214266	16582535	GAGCCCTACCCCCGTGCGGTGGACCTCCAGACCAG[A/G]GCAAATCCCACCGATATCTCTCCCATGTCTGTCCA
1	AX-87956224	16595950	CCATGGTAACTGGTCTTGCTGTGCACGCTGCCAGC[C/G]TTGCTGCGGGTGGAGGAGGCGTGGCCCAGTGAATG
1	AX-88170048	16620949	CAGTGTGTGTAAAATGATTGAATAACATGTATGTG[C/G]ACATTTATTTAGCAACTCTCGCGGACGCAACGTGG
1	AX-87949486	16629098	CATCACAAGCAACATGCAGTAGTCAAAGCTAAAAA[G/T]TAGATGACAGTAGGGCCAAGAGCTTCTCTTTGCTC
1	AX-88129458	16635528	AGAGCTGAGTGAAGTGGGGCAGCATTTAACCACAA[A/C]TTTTATTAAGCTCAAAAACATTCTAAAATGTATGA
1	AX-88003976	16648446	GCGTGCATACCGGTAGGTGGAAGACGGAGGCATGA[A/C]GTTAGAAGACGGAGGAACAGCTGGAGCTGGTGGTG
1	AX-88128892	16670071	AGAGACCTGTACCCCATCCTGGTGAAAATGTTGCA[G/T]TCTACCCAGCAGCTCTGGCCCCCTTCGGATCCCTT
1	AX-87977362	16692972	CTGCCTGTTCATAACACACATGGCTTGAAGTTACC[A/G]AGGACAGACATGGAATGTAATTTTCTACATTTAGC
1	AX-87910433	16693390	AGCCCATTATAAATGGGCCATAGCATTGATTTTAT[A/G]AAGACACATAACACCACTAATCCCAGGCTAATGAC
1	AX-88303756	16777355	TTCAGTGCCCTGTACACTTATAAATACAGATACAG[C/T]TTATAAAAATGAAAGCTTCTAGGAAATGATCAAAT
1	AX-87915326	16784345	AGGTAGCTGTAGAGTGATGTCCTGCCAGTTATCTT[C/T]CCACTGTCCAGACCTCTCCCACACCACCCGGGACG
1	AX-87929688	16803675	ATGGTCATGTAGAATGCTCATTCAAATTATGCTAA[A/G]TTATGTGGATCAAACAATGGAATGTATTTTTTGTA
1	AX-88232648	16817968	GGCAGCATGGCACGGCCACCCTTTCTGTAGTAGCT[A/G]GCCCTGTGGAGGAGAATGAGTCATGGTTAGTGTCT
1	AX-88194363	16834553	CTCAGGGTTCTGTGTTTCTGGCTGGACATGCTGGA[A/C]TCCTTGTGGCCATCTGATAGGCCAAGGCGCTGGCG
1	AX-87902324	16873953	ACTCTGGGGGTTTCGGACGACGCGGAAACACCACC[C/T]TCACCGTCCTCCTCCGTGATGAGGTCATCTGTGTG
1	AX-87907000	16875997	AGAGAGAAAATAAGCAATGCTTTCTAGTCATTAGA[A/C]GATGGATTTTGACATGTAAAGTCGTTGATAGTGAT
1	AX-87981148	16935277	CTTAGTGTAGTTACATACACACAGAGGAATAAAAC[A/C]GAAACCACAAAATGTCTGTGTAGTGAAGTGGAATA
1	AX-88267511	16947833	TATTATTTTATGCCTTCCTGAGCGATAGAGGGCGA[A/G]GTACACGAAATCGTCTCTGTAAACGTGCCTCGAGA
1	AX-88240156	16957540	GGTTGGGACATCTTGGGAAGATCAGGAGTACAATT[A/C]TTGTATTGTGAAAGATTCTACACATACAGTGCATT
1	AX-88253068	16971335	GTTGTCAGGTGATGTTCGAGGTGGAGGATAAGGAC[A/G]TGTTGGGTTCCCAGCTGTTGGTTCTAACAGGCCAG
1	AX-88120333	16980591	ACCGTCACTTCCATACAACTACATCTCAGCCATTT[C/G]TGCTATAGTGATTATGAGGACATCAGAGAGTGCAT
1	AX-87935068	16980622	ATTTGTGCTATAGTGATTATGAGGACATCAGAGAG[C/T]GCATTCTGCCCCCTTACCTCAATGAGTTCAAACAG
1	AX-87970673	17030261	CTAGTGTGCGCAACATTGTCAATAGTGTACGGTTA[A/C]ATTTCTCCACAGGATTCCCCTGTGGATGATATGGA
1	AX-87969850	17034416	CTACGGTTTGAAGCAGCCAGGAGGTGCGAGCACAA[A/G]CAAGAATCCCATCAATGAAAAAACAAGTGTTCTTG
1	AX-87874510	17060100	AAAAGAGCTTCTTTATTGTCAAAAAGTAAAACCAA[C/T]GCGTTTTGTACCTTGGCCTAAGGGAATTACAGATG
1	AX-88213164	17100605	GAGACTCGGGCAGGTAGAGACAACCATAGTTATGT[A/C]TCAATCATGCAATTTTAATCTCTATGGAAAAGAAA
1	AX-88012016	17100853	GGCCTGTGGGATGTGGTTGGTGGCTGGATGAAGTC[C/G]TAAGGTAAGTCCCTTTAGTCCAGTACCGTGACCTA
1	AX-87932645	17110870	ATTCATTAAAATTAAGAATTTCTAAGCTAGGCATA[A/C]AATTTGGAAAATGAACTTGAACACATTAACCACTA
1	AX-88168701	17133306	CAGGTAAAATCTGTTCATATCTGTCACAGTGATAT[A/T]TAACATAATTCACACATTGCTCATGCAGAGCTGTA
1	AX-87950595	17157334	CATGCAATGTGGAAATGAACAAATTTTGAACTTTG[G/T]AACTTATATTGGGAACTTCATTAGGAACTGTGAGA
1	AX-88092081	17158557	TTTCTGTAATTGGAGTAGCGATGAGCATTCAAAGT[A/G]CTTCTACACCTGCATTGCTTGCTGTTTGGGGTTTT
1	AX-88312866	17179093	TTTCTCTGGCAGGTTAGATTGGACCACAGTCCTTG[C/T]CTGTGTCACATCTTCATCTTTAGTGACGTCTAGCT
1	AX-88286395	17179410	TGATTCTTCCAAAGGGGAAGGAAGTGAGGGCAGCG[G/T]TATCCATGCCAACGATGTATAGAAGTTATCCAATA
1	AX-88251916	17207471	GTTCCAGTTTGGAGTAGGAGGGCCAGACACTGGTC[G/T]ATAGAATGAAAACTGATGACACAGCAGATGCTGTC
1	AX-87893135	17207497	ACACTGGTCTATAGAATGAAAACTGATGACACAGC[A/C]GATGCTGTCTGCTATGTATTATAGATATCTTTCAT
1	AX-88063586	17224852	TGAGCTATGGTAGGCCTGAGGACTTGTCTAGTCAC[C/T]ATGTTGGGAGATGGGAGGTAGAGGGATATGTGTGT
1	AX-88204544	17231418	CTTGATTACATTTCCAGATTTTTTGTCACTCCCAA[A/T]GTCGGTTACAGTAATTAGATTTACGGCTGAAACTC
1	AX-88301532	17238238	TTAGGTTCCTAGGAGACGATGGATATGGAGGCGAG[A/G]TGACGTAATTTGGCCGGGTGTGTGAAGCGCAGACT
1	AX-88018626	17238718	GGTTGGAAGGGGAGATGTTCCTATTTGGCTCAACC[A/G]CTCTTTACTAGATGTAATGCCTTTTCACACTCCAT
1	AX-88004332	17239163	GCTAATTTTCCCCTTTGTCTTAACGATTTAGTCAC[A/T]AAATACAACCCTTCAAAGTATTATTATTATTTTTT
1	AX-87937094	17318995	CAACATCTTTAAATGAGTGATTGAATTTATGAACG[C/T]ACCCATAGCTAAACAATCAGCTGGCTAATGGTTCC
1	AX-88076507	17327901	TGTTACATATTGATTTTCGTTCCAAAAAAAAAAGA[A/G]ATGTTATGCTTAGAAAAATTCATAATGATTTTTCT
1	AX-87918451	17331752	AGTGGGGGATTCCTAATTACAAAGCACTATACCTC[C/T]GGGAGTACCTGTTTGCTAAACAGAGAGAGCATAGT
1	AX-88252206	17360030	GTTCTCTCTCTCTCTATACATAGATTATGCTCTTT[G/T]ATGTCCTCCACCCATTATTAAATATTCCTGCCTTC
1	AX-88119597	17364172	ACCCCAAACTTTTGACCGGTAGTGTAGTACTCAAA[G/T]AAAAAAAGCCACTTCTGTTGACTGGGTACTCTACT
1	AX-87946797	17369812	CAGGGTCATGGGGCTGTGCTCTCTGACAACCTGGA[A/G]GGAGGAGACTATGAGGAAGGGACAGAGGAGAACGG
1	AX-87920622	17404369	ATAATATGGTCTGAGAATAACATTATTGACAATGC[A/C]AGGCATATAGCCAATATGCTGTGAAAAATGTATTA
1	AX-88092237	17584021	TTTGAAAAACAATGTCTAATTTTTTATTTAGTAGT[C/G]AACCATTTAAAAGCACAGAAAAGGTTAAATGGGAA
1	AX-88055697	17601335	TCGGCAGACCCATGGCTCTTTGCCTCACTCAGCTA[C/T]GACGGCAGACTGGTCATCAACAGGGTCCCCCGCGC
1	AX-88135133	17602638	AGGATCCACCCCTGTGCTCTGCCCTAGGATGAGAG[C/T]GAGAGACTGACTAACCATCATTACACAACACCTTA
1	AX-88015232	17604941	GGGGTTAGGCTACACCACAAAGATGGAAAAAATGC[A/G]GATGTATCTGCTGTGTGTGTGTGTGTGTGTGTGTG
1	AX-88220214	17610016	GCACACTTGAGCACGTGTAGTAGCTGCCTACCTGG[A/G]CTGCTGCACGCTAATCTAGGAAAGTGCCCATTTGG
1	AX-88039890	17611933	TACTTGACGCCCAGCATCATATGACGGTCATAACC[G/T]TGTCCTAATATGTCATAACAGCTGACATAACTTGT
1	AX-88293124	17628121	TGGTGTCAGCCCCTCTGACACCCTCAGAGCTGCAA[A/G]ATTCGGAATGGCATGTTTCTGTATCTGTTTCTATA
1	AX-88251682	17632831	GTTCAAATGTCCTATGAATTAAATTATTATTATGC[A/G]TCTCTAGATCACCTACAATCAGGGTTGGGAAGGTT
1	AX-87962333	17634156	CCTGAAACTGTAGGGGTTCCACGACCTCCTGTTTT[G/T]ATCCTTTTCTCTGCTCTTTTCTCCTTTGTTCTTTT
1	AX-88220145	17676975	GCACAATGAAAGAACAAACACACCACACACAGAAA[C/T]AAACAGAATGGTGATTATCTTGTTGAGATACTCTC
1	AX-87888357	17704875	AATGAAAGAAACGTAATTCTAATACATTTTCTATG[A/C]TGAAGTCTTTTTTTGTATGCTGATATGGATATGCG
1	AX-88094826	17710865	TTTTTATTTGTCATAGTTCCTGCGCATACATGGCC[A/C]GTAGCACCAGGCTGGTGTCCGTCCTCTTCCTTTGC
1	AX-87937141	17715016	CAACATTGACGGGGGAAATAAAAACCAATCAATAA[C/G]TTGCAAATATTGTTTTTCACATTTGATTCACTTTT
1	AX-87969965	17715539	CTACTGAGAGTCAATAACTTCTGAAATGTGTATAT[G/T]GTGATAGCATACCTGTGTGTGTGAAATAACTTGGT
1	AX-88156407	17722859	ATTTCCACTCCATCGCCATCTGCCTGTCTTGGCCC[A/C]AGAGCTTACCTGGAACAGCTTCTGCTTCTCCTTGA
1	AX-87910662	17725209	AGCCTATGCCCAATGATATGATTATTTGGATCAAT[C/G]CAGTGGCCATTACTTTAGCAAACTCCATCTCATAT
1	AX-88300433	17757220	TTACAGTGCCATAAACAGAGACTGGATGTGAATTT[A/T]TTTATTTGGTGAAATGCATATTGCAGTCAAAGGAC
1	AX-88184977	17804587	CCTGGATTTCAAAGATTGGAGGCATTATCCTGTGA[C/T]GCCAATAATGAGCATAATTTAGTTGAGAATCACTC
1	AX-87942836	17883622	CACTGCCAGAACACGCATAATGTTAACATAATAAT[A/G]ATTACAGGCAGAGAGCAAGGTTTGCTATAGTGATC
1	AX-88117836	17946101	ACATTCTTACACAAAACATAGATAGCTAACGTTAG[A/C]TAGCTAACACTGCAAGTGTGCAAATGCAAGCTAGC
1	AX-88057556	17957934	TCTCCCATATTGCCCTAAGTCATTATATTGGAACG[A/G]GGTGGGCCTTTGCTGACTGTGCATCTCATATTTCA
1	AX-88147943	17991021	ATCTCAGATATGCTGTTTTTTGAGGACTTCCCCTC[C/G]AGACGTCCCATTTCCACTTTCATATTTATGCCATT
1	AX-88155693	17994731	ATTGTATTTACACAACCCTGTGAGCTGCTTTGTGC[C/T]ATCTCCTCAGGGACCTTCCACAGCACCATACAGAC
1	AX-88076865	18004554	TGTTCCCCGGAAACGTGTCCCTGACCAGGAGCTAT[C/T]TGGAGGGCGAAGTGGCTAGCGGGGTGTCCAGTAAC
1	AX-88139919	18022087	AGTGATATTGTCACCATCACACTATTCTCAATTTC[A/G]GATTTTCTTTAGTTTTGAAATTAGTTTTCATATAG
1	AX-88069199	18040627	TGGATATTATCACTGATAGAGTTCAACTAAACAAG[G/T]TATTGAAAGTGATGCATCATGATCAGGTAAATATC
1	AX-88007542	18044182	GGAACAGAGCAAATGGAATTCCGCTCCGGCCATTA[A/C]CACGAGCCCATCCTCCCCAAGTAAGGTACCACCAA
1	AX-88291897	18087988	TGGGCTAGGGCTTTAGCCTTGGTAGTGGAGAGGAT[G/T]AAATAATGGCCTAGGCAGGATTCCCCATGGTAGCC
1	AX-88132718	18102711	AGCCTGTTCTCGGGAAAGCAGTATGTCCTTCACGT[C/T]GGGCTCGTGGGATTCGTTAAAGGAAAAACAGGATT
1	AX-87954291	18224762	CCACTGAGCAATAATGCTCTATGTGCTCTGAAAGG[C/T]AGAGCTCTCAAACATCTAGCCAGTTATGACTGTGT
1	AX-88139095	18248452	AGTCAGGCGCAGGAGAGCAGGTATTTGGTAGCACA[C/T]GGAGCCTTTTATTCAGGCCAACCAAAAGCACACGG
1	AX-88063860	18249644	TGAGGTACTGGGCCAACATCAAAGCTGAGATATCT[G/T]CTAGGCACGCAGAGATGCATGTCACCACTGGGGTG
1	AX-88271823	18263908	TCATACGCGACACACACACACATACTCTCTACACT[C/T]CATGTCTCTCATACTCTCACTAAGTGGCCTGACAT
1	AX-88010977	18267835	GGCAGGACCTTGGACTAGACCTGGAGAGTATTGCC[A/G]CTCGCCGGAGGAGATAGAGGCAGCGAGAGCGGAAC
1	AX-88179683	18390521	CCCCATGTAGTGCAGCCACTGGGATCAATTTGGTC[A/G]CTAGAAAGAAAACAGAAAATCCCACCCTATGAGTT
1	AX-87888463	18398426	AATGACAATTTCAATGGTTGAAAAATGTTCTTATG[A/C]CACCAAGGCCTTTTGGTTGGTTTAAACACGTTTTA
1	AX-87922616	18406019	ATATAGAAGGAAAAATATATGTTAATGAGTGTTGA[A/C]AGTTATTCCAAATGGATTGTGATATGTGTATTGCT
1	AX-87939766	18461139	CACACAACTCAGCTGCTCTGGTGTCTCAGTATGCC[A/G]TAGACCTAAAGGCATGTCACTTAGGAGATGCAGTT
1	AX-88068721	18466571	TGGACGTAGTAGAGTTTGGCTCCAGTGAAGACATG[C/T]GCGACAACAGCCGCTTCGCCCACCAACCCCACTCT
1	AX-88056530	18501657	TCTACGTAAACTTGAACCTTCCAGGTGACCTTTAA[C/G]CTTCTCTAGCCTCTCTCTCCCTTCTTGCCGCCATA
1	AX-87993774	18521164	GAGGTGATCACAGGAGCTAAGATCTTACAGATCCC[A/T]TGTGCCGTCCAGGCTGCTATGGACACCATGTCAGA
1	AX-88248612	18521905	GTGGCCCATGAAGCCACCACCTGTAATGGAGAGCT[C/G]TACGTCTCTGGAGGGTCTCTGTTCTACCGTCTCCT
1	AX-87886822	18537965	AATACATCATGTTGAATCGTTTGTGTTATTCTCAT[C/T]TAGCTACACTTACCAAAGGCACTCATCACAAGGCT
1	AX-88018931	18541331	GGTTTTCCAATGGGTTCATGTACTGTAGATACCAG[A/G]GTCTCTCTTCTCTCCCAACGTCTGTTTGTCTTGTG
1	AX-87960533	18543686	CCGTTGAATCATAGCTGGTCGTCATGTAAATCCAG[C/T]AAGACTGAAAAACAGCTTCTGTCTCCAGGCCATCA
1	AX-87941622	18543688	CACCGTTGAATCATAGCTGGTCGTCATGTAAATCC[C/T]GAAAGACTGAAAAACAGCTTCTGTCTCCAGGCCAT
1	AX-88125446	18545037	ACTGTCCGCCTTGCCATCTAGATAGATAAACTATC[A/G]CAATCAATCTCCCGGCAATTATGATGACCAGCGGC
1	AX-88236578	18572391	GGGGGGGAGCACATCTTATCCTTATAATCTTACAA[C/T]GGCGGTTGGCTATTACAGTGGTTGACACGCACGCG
1	AX-87987300	18574554	GAATGGGTTGAGTGTTAATAGCCATGGTGTGGACC[C/T]TGCAGTAACATCCTGCGAGTACAGAGTTCATCGAC
1	AX-88291915	18587144	TGGGCTGATACAGCCACCACTTCAACTCAAATTTC[G/T]GTGTTTTTATTTTTACAAGCCCACATTGTCTAGCA
1	AX-88232963	18594124	GGCATTTTGTTTGTTTGATAAACCATAAGGACTCC[C/T]TGTCACTCACATCTGCCCCCGCTCCCGCTCCCCGT
1	AX-88197104	18618731	CTCTGCCCCCTCTACTTGGAACGATCTAGAAAAAT[G/T]ACTTAAAGTACAGGAAATCATCTCCTTACATCATG
1	AX-87952735	18648928	CCAAACCAAATTCTAAGAACAATGGACTATTTTAA[C/G]CAAATTTTGACAACAATGAAATATAGCACCTTTTC
1	AX-88073966	18648950	TGTCCAGCTCGCTAAAAATCACCCAAACCAAATTC[C/T]AAGAACAATGGACTATTTTAAGCAAATTTTGACAA
1	AX-88295218	18698454	TGTCCCCCAGGACCAGGAGAGGGGTGAGGGGACAA[A/G]GAGGGCCCCGACTGAGGTGGTGGTGCAAACTGGGA
1	AX-88161827	18718383	CACACAGAACAGACTGTCAGACCTACACCAGCAAG[A/G]CACTACACTGCTTTCAGTATAGTTTCAGTATAGTG
1	AX-88012792	18720016	GGCTGGGCTGGCTGTTTGCTGCTGGAAATATCACT[C/G]TGTAGAGAGCAGCAGCTGGGCTTCTTCACTGTTAG
1	AX-88223794	18721172	GCCCTGCATGGCCCCGGTCCTCTGCTCCAGACCCA[A/G]CCAGCTACAGCCTCTGACCTAGCCCTAGCAGCAAC
1	AX-88195711	18809181	CTCCTGGGGGGAGAATGGAGGAGAGGTGGATCGAA[G/T]CACTCTGCTAGCTTTCCTGGTGGGAGGTGGACCGA
1	AX-87974555	18847472	CTCTCTATTGTAAAACAAACACACAGGCTCGCGTG[A/C]ATGCATACACACTCCTTTTGTATTGGAACATTGCA
1	AX-88198639	18883689	CTGAGTGCTGGTCAGCCTGATGGATGGCTGAGAGG[A/G]ACACATCAATTACACCAGGAAGTCAGAGCGGACCG
1	AX-87951500	18884055	CATTAGACTGGAGTGGAAATGTGGCTGTGGCCAGC[A/G]TCCATTCTTCCACTGGTGAAGACCTCTGTCCTTTC
1	AX-88222591	18890926	GCCAATGCCCACCTGGCCCCTCCCCTGCATCCCCA[C/T]TGGGTATCGGTGTGGAGTGGGTGATCCGTATGGCT
1	AX-88190330	18990245	CGTTGAAAACTACGCTTACAAGCCAGCTTAATCGA[C/T]TCCCCTCCTTGAAAATCCACATCTTTTTGATGTAA
1	AX-88041681	18999491	TAGGAGAGGAGAATGCCCGGAGACAGATTCATGAC[A/G]TTGATTGATCTGAAGGGAGAGTGAAGCGTACCTCC
1	AX-87934011	19010706	ATTGTGTGCTTTAGAATATATTGGATAATACGGTT[G/T]AAAAAAAACCCATGGAAAGCTGCATCCTACTGTAC
1	AX-88010720	19011572	GGCACAGAAGTTTCTTTAACTTCAGCCACACAATC[C/T]CCTGCAGGTGCTGAACAGTAGCATATGCACTGCTG
1	AX-88066590	19025870	TGCCCCTTCAGTGTTACGTACAGATATATTTTACC[C/T]CCTGCTGCTTGTGTTTCCTGTGTGTGTAGGTGGAC
1	AX-88118551	19046742	ACCACCCAGCCAGCAGCTCTGGGTCTCTGCGTGAG[A/C]AATGATAATTACACTGAGACTCAGCTGTCCCACTA
1	AX-88283426	19046937	TGAATGTAGTGGATATGTTTCACCCACACACTAAC[A/C]CAGACCAAAGCTCCTCCATATTGCAGCTGAAAGGC
1	AX-87916071	19051858	AGGTTTCACCATGCTTCTTCCTGTGCTTTCAATTT[G/T]TATGAACTGGTCTCATGTTGAGAAATTGTTCACTA
1	AX-88214574	19091185	GAGCTGGTGTCAGCTGTCAGGCCGTCCACTCCACT[C/T]TCAAAGGCCTCGCTGCCGTCCTTATACCTAGGCTC
1	AX-87968594	19121016	CTAAACGGCTATAAATTGAAGCCTTTGAGGAGATT[A/C]ATGTGTTGGTTCAAATTGAATTGTGTTTCTTGCGG
1	AX-87965631	19152795	CGCCACCATTAAGGTGTTTGCGGCAGCAATTTCAG[C/T]TTGTCATGAGCGGTTTGGCAGAGACACTGTTTTCA
1	AX-87934088	19275487	ATTGTTGGAGGTGCAGTTATCGGTGTTGAGGTGAG[A/C]ACACATGTCCTTGTGGCCCTCCGGTGCTGAGGGAT
1	AX-88289095	19277286	TGCTGCCTATATACATAGACTAGAAATCACTGGCC[A/T]CTTTAAATGTTTTAATTATCTTGCATTACTCATCT
1	AX-87910971	19291848	AGCGCTAAGGCCCTGAGCCCTGGTCCTCTGAATGG[C/T]CTGTCAGCTGCACAACACACACACAGAGCACTTTG
1	AX-87991636	19298989	GAGAGGCTGCCCCTGCATAAGCTTGTGTACAACAA[G/T]CAGAGGTTATACACGTCAATGCGCAGAATGACTTC
1	AX-88260411	19302767	TACGTGCTGTCGTAGGCTCCGACAAAGTTCTGTCA[G/T]TGTCAGACATTTTGAGCCTTTATGGTGTTGCTGGT
1	AX-88096371	19303277	AAAAGCAAACTGCCCTGCCCAGTTTGACAGAGGCA[C/G]AAGGAAGGTGACCCCCTCTAACCTTCCAGAGCATT
1	AX-88280021	19308621	TCTGAGGGCACTGTAGTAGGACAATGCAGAAGTGG[A/G]TTATAATTTCCTGCTGAGCAATAGCTAGCCCACCA
1	AX-87941089	19314166	CACCACAAATACAGTTTCAACTCTTCAACAACAGG[A/C]ATAATTCATGAAGAAGGCTAGGCTATAATGACAGG
1	AX-88118220	19320251	ACCAACATGAGCCACTGTCTCCTGCGACAGCTCTT[A/C]CAAACCCTCCTCCAATTAATATTGAAATGATCTCC
1	AX-88177528	19332819	CCATAAGTTGGTGCATTCACTGCCATCTCACTACA[A/T]TGTCACAGGTTGTATTACACTGTTGTTTTGACTGT
1	AX-88306789	19333426	TTGAACTCCACAGTAGAATGCATTCCCTACCACCT[C/T]CAGCTGTCTCCAGAGAATGCCTTACAGCTCATCCA
1	AX-88016100	19333797	GGTAAGGATCTAGTTACATTTTAGTCCCCACATCC[G/T]AACTGGATTTACATCGATGACTGACTAGTAAATGG
1	AX-88272782	19335859	TCATTGTACTCCTCTAGCTATATAGTTACCATTTG[G/T]AAGATATGGAGTTAGTGAGGAGGATATAGATACTG
1	AX-87945168	19336281	CAGCCAATGATGGGAGGTGGAGTTGCTAGGTAATT[A/C]TTTTTCCAACACAAAAATATACTGTCATCGTGAAC
1	AX-88089490	19337114	TTGTTCCAGATTGTATCATTTTTATAACCCCAATT[A/C]ATTGTGAAGGGGATGCAGGGTAATATGTGTGTGTG
1	AX-88314031	19337842	TTTGTATGATTTAGCGATAAGGCAAATTGAATCTT[C/T]GTTTTCTTCGATTGTTGGGAGTTTTTGGAGAAGTT
1	AX-88131156	19339417	AGCAAGAGAAAGCAAATTCACTGTAAATCCTAAAA[G/T]CTTAGTTGTCTTTTTGTGGTTCAATTTCAAGTTTC
1	AX-87907942	19391124	AGAGTAACCCAAAGTTAGACCAAGTCCCTTCCCAC[A/G]GTGTAGTGTATCCACAGCCCCTGCCTAGTGCACAG
1	AX-88089523	19396352	TTGTTCTGGATGCTCTAACAGCGACGTCTCAGTCT[C/T]GTGTGTTGATCTAGCTAATTGTGTTCACTTACTAC
1	AX-88163070	19421073	CACCAGAGGCTTACAGTACTTCAGGGACAACTTGA[C/T]TTGGTCCAGTTTAGTGATCAGCAGGTTGATAGTAG
1	AX-87959495	19446870	CCCTTTACAAAATATTTACTAAACCAACTTGACAA[C/T]TACATCAGTGGGAAACGTCAAAAATATATGGAATA
1	AX-87873757	19468687	AAAAACAAACACTCCAAATCAACAGGAGAGGAAAT[A/C]AAGCTGGAGAGAGGTGGGGGGGGGGGGGATGAGAG
1	AX-88054973	19494828	TCCTTACAGAATGCGGACACCATTACAAGAAGCAT[C/T]AGGGAGTTTTTGGGGGTTTTGTTTAGTTGGTGACG
1	AX-87959642	19505354	CCGACCAAGGCCTGGTTCAAGCCTTATCTATAGAA[C/T]CCCTCTGGTTTTCTCCTAGCCCGCTGCCAACCTGC
1	AX-87948075	19543202	CAGTGGGGAAAAGCCAGACATCTTTCATGTCGTCC[A/G]TCACTCCTTTTCAGTAAGCCATTTGTAAGTCACAC
1	AX-88094782	19626207	TTTTTATAAGGGTTAGTTCCTTCCTTCTTCAATGC[A/G]AAGCCCCCAGTGACTCGACATATCCAAACATTAAG
1	AX-88031072	19728085	GTTGAGAATACATTGGCAAAGTGGTGGTCTCCACA[A/T]GCAAAGCACACTGGAGGCCTATCAAGTTACCAGTG
1	AX-87909218	19834657	AGCAAGAATCACAGCTCTGATTGGCCACTGTGGTC[A/G]TGGTGGTCCTGTGCATAAATGATTGAAATGGGACT
1	AX-88225871	19851396	GCGTGGAGGACAGGGGTGGAGACACACACAGCATC[A/G]TGAGGAACACAGGCCTGTTGTCTGAATGGATATGT
1	AX-88266950	19851462	TATGTACCATAGTAAGATACAACATAAACATCTTT[A/C]CTTACAGTGAGATAATGTACTTATACTGTCTTATC
1	AX-87920481	19925434	ATAAGGCCTTATTTCACAGATATCAGATAGCCATC[A/C]TAGCCAGCAATAGCATGTATTGCTGTATATGTGCA
1	AX-88073680	19949524	TGTCACAGCTGAATACACATCCACAAATCAATATG[C/T]CTCCCCTACGATAACTTCATAGAAGACAATTTGCA
1	AX-87938063	19987975	CAAGGAAGTTGTTTACACTGCATCTTAGAAAAAAT[G/T]ATAATAAAGCAAATTCTCTCTGAATTGTTGTCTTG
1	AX-88111229	19989793	AATGTCATGGAAATTGTTGTTAAATGTTTTTTTAC[A/G]CTGTTTATACACTAGTTAACATCAGAATTATGGGT
1	AX-88161616	20020447	CACACAACACCTGTGTCCATGCCATGCTCGGACAC[A/C]CCTCCACTCCTACAGGATCAACACAGAGCTGAGCT
1	AX-88271617	20038910	TCAGTGTGAATGTTGCCTGTAATCCATAACATACC[A/G]GAGACACGTCAACCAGGCCCAGACATGGTTTGACG
1	AX-87896661	20094751	ACCACGACCAGGGAGGACAGAGCGTTAGAGCAATA[C/G]ATCAGGCAAGACTCATCTCATACACACTACACCAG
1	AX-87927465	20127633	ATGACTTCCACTGTGGAGGTAGCATAGTAGGGAGC[C/T]GTGTGTCCTGTGCTGCCGTTCCTCTGAAGCCCTCC
1	AX-88005942	20167231	GCTGCTGCCTGAGCTTGGCTTTGATCCACAATGAC[A/G]CTTGTCCCCTGATTCCCCTTTGGCCACCCTTCCAT
1	AX-88108338	20171510	AATAAACAACGTGTATGAACTGTGTGCTGCCTGCT[C/T]GAGTGAAAGGGTCTGGACTTGGTGTGCGTTGCCAG
1	AX-88147602	20174412	ATCGTACAGAACCACCGGGAGGTCATGACCTTTGA[A/G]GACTTTGCCTCGCAGGTCTTCTCCCCTTCAACCAG
1	AX-87984598	20175112	GAAACTGAATCTGTTATTGTGTGTGTCTTGGCTAC[A/G]TGCGTACGAACATGTCTCTGTGTGTGTATACATGC
1	AX-88242614	20181946	GTAGTGGAATTCTGGAGTTAGACTGTGCTTGTAGG[A/G]TTGGACTTGGGTTAGGCCTGCCCACACGTTTACTC
1	AX-88054090	20185055	TCCTAGCAACAGGCAGGTTGGCTCTGTGCTACCCA[C/T]GCCCCCTCCTCCTCCCACCCAAACCTGCCACTTTA
1	AX-87904902	20185180	AGAACAAAATGAAAGAAAAAGGAGATGTACAGGTA[A/T]GGTAAAGTAGTGCAACAGACAGGGACAGTGTTGCA
1	AX-87986984	20185481	GAATATGGGCCTACGGTGTTGTTTGGACCAGGGTA[A/T]GGATTGTGTCTTACTCAGACTGGTTCAACTCATGT
1	AX-88298139	20185788	TGTTCTCTGTGTGGTTTGTTTGGGTCTATTGATTT[A/G]AATAGCAGTGGAGCAGAAGTAGATTTCCTTTAAAC
1	AX-88119717	20229538	ACCCCGAACCAGTAAAAGAAGGAGTAAAATTGCCC[A/C]AAAAAAAATGGCAATGGTGACAGAGATGGGGGCGA
1	AX-88307664	20233747	TTGATTATCTATGGTGGGGTCTAGGGCCATATTGC[A/G]GCTGTTCTTTGCTCACAAATGGTTTATAATGTTGT
1	AX-88005652	20235051	GCTGAGTCCACCGGTGAATTACATATTTTTGGTGG[G/T]CCATTGAATTGAGCAGGTGTGGCTGGGTGGGTGTC
1	AX-87895359	20238920	ACATCCTGTATAACAGGACGTCATTGCCCTGTGCT[A/G]CTGGCTTGGTCCTGTATGTCACGTGGGGCTGTTAA
1	AX-88095218	20245395	TTTTTTTCGCTGGAATACACAACTCTTCGCTCTTT[C/T]ATGATCAGTCTGATGCATCCACTAATCACACTAGT
1	AX-88087039	20288388	TTGCCCACCCCAGACTTCCTGAGTGAAGGATCTCG[C/T]TGTGACCACATGATTCTGATTGGCTTCCCTTTCAC
1	AX-88238293	20305126	GGTCAGAAGTCAGTGATATAGGGAAACTGGTTGAC[C/T]GTGACATTGGTAGAAGTTTATGCATTTTTACAGTT
1	AX-88210098	20340555	GACAGAATCAAAAACAATGTCTCGACAAATGCAGC[G/T]CAACATAATGATAATAAAGCCAACAAACCAAAGGC
1	AX-88041905	20356371	TAGGCTACTTATCTGAATGATTGAAATTAAACCAC[A/C]TATTCTTGTCCCATTGAAAAGGGGCGTGACACGGT
1	AX-88061866	20356714	TGAATATGACATTTAAATACTTTAGTGGAAAAAGC[C/T]GTCACCTATTGCCCTCACCCCACTTACCTTTTCTC
1	AX-87930539	20358879	ATGTGAACAAGGACTACTCTGTGTGTCCCTCCTAC[C/G]CCCCTGCTGTTATTGTCCCTCACTCCATAGACGAT
1	AX-88315679	20361975	TTTTTCGACCCCACTTTATCAGTGTTTTCAACTTG[A/C]CCCACGGCACTCAATGACAAGGTTCCGCAACTCCT
1	AX-88060283	20393025	TCTTCTGCCAGTTGCTTGGCAGAGCGGGAAACGAG[C/T]TGGAGAGGGAAAACAGGGCGTGGGGGTGTGACCCC
1	AX-88109248	20395100	AATATCTTTTGTTTAATCTTTGCCCTCCTTTGCCT[C/G]TGCTTAGTCATGTCATTATGTAGTAATTGTCAAAA
1	AX-88252618	20409697	GTTGATTTGACTCCTACTAGTAATTAGTAGGAGAT[C/T]GACACCCAAACTACAAAACACAAATAATTTGACTG
1	AX-88264384	20422062	TAGTTGAGCCAGGTGCAAGTTAGTGTAGCTGTGAC[A/G]CAACTTCATAAGCACCATAAGAACTTACTACTAGC
1	AX-87924168	20439159	ATCACTGGAAACTGACATAAATTTACACAGCAACC[A/G]CCTCATACACACACATACCCATAAGAACACACACA
1	AX-87981766	20458661	CTTCCTAACAATGCAGAGGAATTTACATTTTTTTC[A/T]ATAAAAATAATAACACAAAGAATAAATTCACAATG
1	AX-88209585	20468731	GACAAAATGATGCATGTATATCAGTTCCCCTTAAT[G/T]AGGAGAACACCTAGGCCATGTCAACATAAGTAATA
1	AX-88213392	20487296	GAGAGAGGTGACCATGCTGTGAGCCTGGTAGAAAG[A/G]CTGAAAGCTCCATTTGGGCATCAATGCATGCTAGT
1	AX-88049924	20499824	TCAGGCCTAAAAAGATGTTTAAACACGGCATTGAA[C/T]AGCAGCAGGCAAAGGGCTCTGTCTGTCCCTTAACC
1	AX-88220661	20510039	GCACTTATTTTTCTAAGAGTGTACTGTAGATAATC[A/G]CACTTAAGCCCAAGCACTGCAAATGAGCCTAAATA
1	AX-88192560	20697315	CTAGGGCAATCACTTCTTTGGCATTTGATTCTACT[A/C]TGCAGAGTTGTTGGGACCTGGTTTGGTTCTCAGGT
1	AX-88083867	20778348	TTCCTCCCTGCAGGGAATGAAAATGAAGGGTTAAA[A/T]AAAAAAAAAAAACAATGCCAAAAAGTAGTGAAGAA
1	AX-88217371	20778786	GATCACCAAACCACACAGCTTAACATGAGTGAGCT[A/G]AGGACCAGAGGCTTTGTAAAACTGAAGAGATGGAC
1	AX-88097071	20822724	AAAATGTTTGTTTCTAGTTTCAACTCCTTGTTAGG[C/T]TTTAAAGGGCAGTCACGTTGTTGCACTTTTCAAAA
1	AX-87954554	20826723	CCAGACTAACAAGGTCCTGACAGTTAATACACTAG[A/G]TAGTGTTGTTTTGGACCCAATACTTATTGTATTGA
1	AX-87917551	20829475	AGTCGTCTGGGGTGACCATGCCTACCTTCTTTGGC[C/T]GCCTGCCAGAACTCAAACGCCACTCTGAAGGCCTG
1	AX-88196063	20839748	CTCGTTATGTTCAGAAAGAGCTGCGTTTGTTCAAA[A/T]AAACAAACAGCCCAAAAGAGCACTGTGTATCTAAT
1	AX-88059388	20840262	TCTGTAGTTCGGTTCAGGACTACGCGACAGGTTGC[C/T]GGATGCCTGGCGACGGCAAAGGAGAGCAACAGTCA
1	AX-87995324	20858492	GATATCTTCAAAATGAAATCTCCAAACTGTCAAGT[A/C]AACTATCAAAATTAGCACAAACCAGATTAGACAAT
1	AX-88042199	20925324	TAGGTGAAAGTTACTGTGGCTATAAGAAGTTTGAT[G/T]TAGATGGAGCAAATTCTCTCTGCACTGCCTGCAGG
1	AX-88094676	21030007	TTTTGTTTTATTTTGACATTCTTTTTTATCTTTGT[A/G]TGTCATTCTATCCCCTACCCAGCAACTCCACTCCA
1	AX-88299391	21034392	TTAAAGCGAGTTCTCGGCAGACGAACCATGCTTAA[C/T]GTGTTTTACCTCTGTCCACGCCGTCACCGTGTCAC
1	AX-87922485	21230158	ATATAAATGTGTTCTCAAAGAAGCAGGAAAACTAG[C/T]CTGTTAGATCTGTCTTTATAACATTCTTTTGCCTT
1	AX-88106450	21244771	AAGCTGTCCATCAAAGGGGACTCACCGGTAAGTGA[C/G]TTTATTCACAAAGCTACCGAGTAACAGAGAACAGA
1	AX-87882650	21250340	AACTTAGTTGAGCCCTCCATCGGCAGGCTGGAGGA[A/G]AGGAGGGGGTAGGGCACAGTTTGGCCCTGGAGTTT
1	AX-88145842	21277923	ATCACAATCTCTATCTTATCACAACTACGACAACC[C/G]ACATTCAGGAATGCACAGGATCTAATTCCACTCAT
1	AX-87952190	21301716	CATTTAAATTGGAACAAAATGACAACCAAATAATG[A/G]ATCAGAGCAAAGCTGGTCGAGGCATAGTAGGCCTC
1	AX-87964429	21351425	CCTTTTTTGACCATAATGGCAGCTTGTTTTAGGTG[A/G]AACTGTTATAAGGCTTTGCCTTTTGAGTATGTGTT
1	AX-88178818	21365321	CCCACCGCTCCACCGGCTGCCGCGCCTACACTTCC[A/C]ACAACCGCTGTGGCCACACTGGTGAGTCCTGCAGC
1	AX-88085850	21383334	TTGAAGTTTTCACAGACTTTTTTTTTAGCTGATGT[A/G]CAATCGTCGCGAATTGAATTATGGAGAGTTTCAGG
1	AX-88052953	21418795	TCCCAGATGAATCTCTTTTCATACAAGAAATTACA[G/T]GTCCAGAGAGGGGATGAGAGGAGGGGGCGTAGCTA
1	AX-88172559	21501644	CATGCGGTGTTCTTCTTGACCTCATATAATGGTGT[A/T]TAGGATTGATTTCAGTGTAAATTCATGCTGGCAGT
1	AX-88235819	21570446	GGGCCGTATGTCAAACTGGTCATGGGATTCCTCTT[C/T]ACCTCGCTGGCTTTCATGGTGAGTCACTCTCATAG
1	AX-87897699	21622825	ACCCCAGGTAACTAAAGCTAGAAATAAAAACAGTT[A/T]AAAAAAAACTGAGAAAAGAACATCTTACTGCACGA
1	AX-87957656	21628100	CCCCAGAAGTTTAAATTCCTGCAGGTAAACCATAT[C/T]AAAATGAATACCAGCTCATTCTGATGGTGATTCAC
1	AX-88272487	21650070	TCATGTAGCCTGTCAAATTAGGCCTACCTCACATA[A/G]TTCTAAAAGCTTGATCTTTATTTGCCTGGAAACCC
1	AX-88280521	21650599	TCTGGCTTGTAGAGGTCGTGAGTGGAAACTTTCCT[C/G]ATTTAAACGCTCATTTCTGCCCGGTGTAGAATTCA
1	AX-88215644	21650610	GAGGTCGTGAGTGGAAACTTTCCTCATTTAAACGC[G/T]CATTTCTGCCCGGTGTAGAATTCAATGCAATTCAA
1	AX-88130709	21673091	AGATGGGAAACAAGGGAAGGTGAGAGGAAAGACAT[A/G]GAGGGAAGAAGACTGTTAAAGCATATGCTTTGGGT
1	AX-87983715	21693654	CTTTTAACTAAAATCTGATGACATGGTTAACATTT[C/T]TTGATTTCATGTTGAATTCATGTTAGTTGACAACT
1	AX-88076156	21795852	TGTGTGTGTGTGTGTTTGAATCAAGGGTTGAAGGA[G/T]AGGTTAGGAAGGATAAGCAAACCCCAATGAATTCT
1	AX-87973594	21808135	CTCCTGCATGTAACTTCGATACTTTTGACATTCAA[A/C]TTGCAACACACACTGGGGTGTGATCAGTCCAAACA
1	AX-88112367	21818851	AATTTGGTCCTCTAGAGACTTGCATGACATTTCCT[G/T]TCTGCTGTTACTGCTGAATAAATGTGTGACCTGAC
1	AX-87984206	21861181	GAAAAGAGAAATCTCTTTGGAGGTGAAAACTTTGC[A/G]GCGAGAATTAGGGGTGGTGAGGGTGCTGTATCACC
1	AX-88185060	21881792	CCTGGGATAGAGAGAGAGGAAGAGATGGAAAGAGA[G/T]AACCAGGCTTGCAGACAGGTTGTTTCCAGTCTCTG
1	AX-88136866	21885784	AGGGTAGGTGGAAGGCTAGCAGCTCTGCCACTCCT[G/T]AAGAAACAGAACACCCAGCCATTCTTCCCAAAGAC
1	AX-88053998	21885789	TCCTAAGGGTAGGTGGAAGGCTAGCAGCTCTGCCA[C/T]TCCTGAAGAAACAGAACACCCAGCCATTCTTCCCA
1	AX-87961892	21908064	CCTCGCTCCTCTTTGTCTATTCTTCCCCGGTCCTG[G/T]GGGATGCAGGGGCCACAGGGGACGACATGTCTCAC
1	AX-88238202	21932561	GGTCAAACTCAATCATCTCTACAGCTTGATCTGCT[A/G]CATAGAAATCACAAAGCTGGGCTCTCTCGCTTTAG
1	AX-88220461	21953510	GCACGCACTTTGACAGAAACTGATTCTGACTGTGA[A/G]TGCCTGAGACCTGACTATGAGATGCTGCTGTCGCT
1	AX-88072715	21977842	TGTACAGTATGCTGGCATGTTCATTTCTACAAGAT[A/C]AATTCTGTGCAGTGCAATAAAACTCTGTTGATGAT
1	AX-88126659	21999512	AGAAACACGAGTTTAGCTAGAGCTATAGGATTATC[C/T]TTATTTTACAATCTAAGAAAAAAGGAGATAAGTTA
1	AX-88239893	22001006	GGTTCACAATAAGGCTACAGTTTACAGTTCCCTTG[A/G]ATTTCAAGTTTGATATAATGCACCAATGCTAGATT
1	AX-87978913	22001306	CTGGTGCTGCTCCCTCACTGGGATGGGTGCTGGCC[A/G]GGTTGGGCCTGTGCAGGTCACACTCAGGGTACAGT
1	AX-87882601	22009401	AACTGTTTATGGGTCACCTTGGGGGGGTCTGGTGG[A/G]GGCCTCTGTGGGTGCTGAGGGGGTCTGAAGGCAGG
1	AX-88089603	22040821	TTGTTGGGTATCTATGACAACTTCCTCTGACAACT[C/G]AGTGATCAGGTCATTGGCTTGTTCTGTTGGGGTCC
1	AX-88144940	22045902	ATATGAGATAAGATATTATTTCAGTAACTTGTTTC[C/T]GCATACATTTGTCTTGAGCCATATAAAACAATCTC
1	AX-88054788	22122806	TCCTGGCCCTGATTCTGCTTTAGAACTAAATACGT[G/T]AAAAGATCACAAGATCCCAGTCTCAGCTCTGTATG
1	AX-88130417	22122845	AGATCATCAGGGGAGAAGTTTCTGCCTTGAGATGC[C/T]GTGTCCTGGCCCTGATTCTGCTTTAGAACTAAATA
1	AX-88167451	22123340	CAGCTAGGCAGCTAGGCAGCTAGGCAGGGCTCACG[A/G]AGAAGTTGGAAGTCCAGTGGAAGTGTGAGAGTGTC
1	AX-87933614	22123586	ATTGGAGAGGTTGAACTTTTTGGGGGTTGAGAGAA[C/T]TGTAGATTTTGTTCAAATTGTTATTGAAAAAATAA
1	AX-87883279	22157123	AAGACATGGAATCCATTTTTCATATTTGATTATTT[A/C]TCCTACTGACATTAACCACAAATAAATGATGTACT
1	AX-88029415	22184979	GTTAAAGCATATTTTGACTGCTTGATTAAATGTAT[A/G]AGTAAAGAATTTATATAAAGGAGTTCTCCAGGATT
1	AX-87983016	22188649	CTTTAAGGTCCTCTACTAACTACACTAATGCTGTA[A/T]TGCTATTTGCAATTGAAATATAATCCCTTCAATCA
1	AX-88089520	22191303	TTGTTCTGATCTCATGATTCTCCATGGTTCACCTC[A/T]TAGATCATTAGTTGTCTCTGTTGGTTTCTGGGGGT
1	AX-88096242	22194791	AAAACTGAAATACCAGGCCTCTTTCAAAGTGACAC[A/T]CTCACATATCCTGATCAACAAATTCATTGATAGAG
1	AX-87969181	22200184	CTAATGATTAGCTAAATAGGGTAAAAGCAGAAAGG[A/C]AACACCATGCTTCAGCCTATTTATTTGCACTTTGC
1	AX-88156350	22223656	ATTTCACCTACAATATCCTTCCTGTACTGTTGACC[C/G]AACTACACGTCCCAGAAGGCCTTGTTTAGTAACAA
1	AX-87955103	22242408	CCAGGCAGTCTGTGTCATTAAAAAGAAGATTAAAT[A/G]TAAAAAGGAGAGTATGCAAGAGAGTGTGTCAGAGG
1	AX-88232278	22292866	GGATTTTTGTACTGTCTGTGGTGGAGTAGGGGCCT[C/T]AGGGTACAGTGTTGTGAATGTATTAGAATGTTTTT
1	AX-87901015	22303070	ACTAATTTCCTGCAATGATAAAATAGAAAACAAAA[C/T]GGAACTTTATTGATCCTAAATTCCCTTATAACCTC
1	AX-88123898	22304023	ACTCCACATGAAAAAGGTTGCCGACCCCGGCTTTA[C/T]GAAGCCACACTTGTGGAACGGCGCGTAGGCCCACA
1	AX-88056694	22385060	TCTAGCTCTCTGAGTAAGATGTTACATAACAGGTT[A/C]ATTCCATTCATAACTCAGCAGTGTCAAGACCGTAT
1	AX-88063129	22413986	TGACTTGGCCACAATTTACACCCAAGTATCAAAAG[G/T]GCCCCTAATTTCTCCATGCGTGTGCAACTGTGGTC
1	AX-88080032	22441162	TTAGAGCTTGTAAAATGGGAGCAAATTGTGAACTA[C/G]ATAAGTGTCAGTGAGGTATTGGTCTTGGATCAGTT
1	AX-87999683	22444812	GCAGTCCAAACCTTGGATTTCTACCACAATTCTGG[A/G]CATGGAGCAACAATCAGGCGGGTGCTGGGTGATTC
1	AX-87990641	22472225	GACTTTATGTTCTGCACATGAGTAATCGCCATCTG[C/T]GTCGGCCCTGGTTGCATCCTTATCACATTGGCAGC
1	AX-87992277	22504396	GAGCCAATATCGAAAACAAGACTGCCAAAAAAAAA[A/C]CAGACAAACCAGTAAACAGACCAACCAAAACATCC
1	AX-88158149	22524193	CAAAGCCTGTAACAATGTTAGTAAGTGATGTTTTG[G/T]TATTTTTCTATTCTGCTTTCTGGGCCATACACGTT
1	AX-88207719	22524872	GAACGGTCGGGTTACCCCCCTTTGGTGTTCAAATT[C/T]GTCAGATGAGCTGGTCCCCCTCACTGGAGCAACCA
1	AX-88265513	22554909	TATATTCTTACACATCCAAGTGTGAGAATGTTCTT[A/C]AGCATAAATAAGCAAACTAGGTATCCAGAGGAGGG
1	AX-88071615	22560645	TGGTCTTGGAATTGAAGCCACCATGACTACTACAG[A/G]GTGCAGCAGGAGGCCAGGCTCACCTCAGAGTCAGG
1	AX-88062525	22700062	TGACCAATTATTTCCTGGAAACCTCAGAAAAAAAA[A/C]CCCCATGAACCACTCTTCTTTCCCTTCTTCAGATA
1	AX-88177718	22803145	CCATCAACAAATCAAACTTATTCCATTTAATGGCA[A/C]TGTTCCTCCTACTTTACTACACACAGAACCAGTGA
1	AX-88121194	22858398	ACCTGTTGCCATGTCTGCCCAGGTAAAGTACCTTA[C/T]ATCCTCCGCATCTGTCATAGGCTGCTTTACTAGGA
1	AX-88292650	22865520	TGGTCACAGACAGGCCATTGATCTATGGGCCTATG[C/G]CTATGCGACACAGAGATAAACCTGAGAGTTAACTG
1	AX-88145516	22874247	ATATTTTTGCCTGTTGAGACTGGCTGTTCAGTAAA[A/G]CTGCTAGGATAGTTTAGAGTCTCAGGCCCTCAATG
1	AX-88253160	22874780	GTTGTGCAGACAGAGGTCATGATAAGCAGAGCTGG[A/G]TACAGACCTCCAAAGACAGGAAGTTGATGAGGGTT
1	AX-87986550	22879521	GAAGGTCGACCAGCTTTCGGCCATATGCCTCCCAG[C/G]TGACCTCAGATTGGGTTCACCATATTTGGCTAGAA
1	AX-88159047	22882168	CAACCAATACACCATTACACCTGAGCACAAATACA[C/T]TCCTCATCCATAAACCCCGACTGTAGGAGGCCCGT
1	AX-88030584	22941047	GTTCCTCATCTATAGACTCCAGTTAAGACTTTGGT[G/T]ACTGAAATGTTGTGATGTGTGTGATGTTTGTCATC
1	AX-87873657	22941164	AAAAAACGTGGAAACATATCGGCCTATAACTAAAT[A/C]AACCAATATACATTATAGATAGGCCTTCATAATAT
1	AX-88063657	22949004	TGAGGAATTGTGAGCAGCCGTCTGCCGCGCACATT[G/T]CCCCGTCCCCCAACAATCCCCGCCCAACATGTCTT
1	AX-87954645	22951700	CCAGAGGTATGCAACCAGCCAGGTCAGAAAATAAA[C/T]AACTCCTCTGTTACACAGATGACATGTTGTTTGGT
1	AX-88207351	22966961	GAACACCCTTTAATGTGCCTGTTTGAGACAGGGGG[A/G]TTTTAAGGAGCGAGGGATCTAAGACTTTTAAAAAA
1	AX-88019596	22967572	GTAATACTGTTTCACTGTAGTAAAACTTTTACACT[C/G]TAGCAATACATTTACACTGTATTAATACTTTTACA
1	AX-88294105	22995656	TGTAGAAGATGTACCCACCCCACCCTGCAGGAAGA[C/T]TCCAATAATCCCCTGCTAAATTTGCTGAAAGAAAT
1	AX-87898012	22995677	ACCCTGCAGGAAGACTCCAATAATCCCCTGCTAAA[C/T]TTGCTGAAAGAAATCCTAGGGGAAACACTAGTGCT
1	AX-88020661	23025240	GTAGCACTATCCAGTAGGAGTGAGTTTGGCAAGAT[A/G]ATAATGTTGTCTTAGGTTCAGTCCACTCTATAGCC
1	AX-87979141	23114491	CTGTAATTAATTAAATGGAATATGTGAAACGGGAT[G/T]TTCAGTGGCTTCCCAGAGGGCTCTCTGTGATGTGA
1	AX-88219740	23133023	GCAACAGAAAAACACATGTGCCAATTGGCTTGTTA[A/T]GTGTCTCTTTAAGGAATTAGTTTTTGCCTTAGTCT
1	AX-88276994	23144270	TCGGATTAGGACTTAATCACATAATTGTGATCGAT[G/T]TTTCTTTAGGCACTATGCACAATCCCATCAAACAA
1	AX-88138211	23211411	AGTAAGTCAAACCCTATCTAATCAAATAGAGCACC[A/G]TGTTGCTATTGAACTGCCATGGATATAAACTGGGT
1	AX-87978477	23212623	CTGGGAGAGTGGCCTGTAATAGAGTTATCGGGTTA[G/T]CATACACAGAGTGAAGTCAAAAACAATACCATTCA
1	AX-87997506	23262004	GATTTCAATGGCCAAAACATGTGCTTGGAGGAAGT[C/G]AAATAGAACATCTGACCTTTTACTGTGAGTAGAGC
1	AX-87902737	23263945	ACTGATTTCTCTACAGTTTTTCTCTCCGAAGAGAT[A/G]TCCTCTCCTCTGTTGTCAACGTCTGAGCGGTGACA
1	AX-88117623	23323599	ACATGTGCTGACCACCTGAGTTGGAAGACTACCTG[A/C]GCTTCATACAAATGGACAGGAGGAACTCCAGAGCA
1	AX-88197367	23426724	CTCTGTGGGGACAGACAGGGGCAGGCCTCCGACAG[C/G]AACAAGAAAAGGATTGCCGGTAATCAGGGTGACAA
1	AX-88102602	23426799	AACCAATATTTCACACAATATTTGGAGAAAGCCCC[C/G]TTTCTGTCAGCTATGAAGAGAGGCGCCTAATGGAG
1	AX-88281730	23436229	TCTTCTTCCTACGACAGCCGTGACACCCCCTCCTC[A/G]ATTTTGAGGGCCCCGCAGGTACGTAGGAACCGTTC
1	AX-88227704	23525206	GCTGCCTTAATCGACATCAACGTCTTCAGCGCCCG[C/T]GGAACAGTGGGTTATGAGCAAATTAATTATGTAAA
1	AX-88075831	23525339	TGTGTCTCATACTCTTTGTCAGGCACTTGAGTCAC[C/T]AACACAGGAACAAAGTCCACTTCTTCACTGGATCC
1	AX-88073150	23536538	TGTAGTAGTCTAGTTTACCATAGGATATTTGGAAT[C/T]TGAAACAACTGACCTAGGCCTCCTGAGCGGCGAAG
1	AX-87925055	23552730	ATCCCAAACAGGTTTTAATTCAATGCTGCTTGCTG[A/G]ACCCCTTATAATGCTTGGTGATGAACATGGAGTCA
1	AX-88224549	23595828	GCCTCTTGCCCTTCTGCTCCACTTGGTAACCTTAT[A/C]ACACCGTTACGTTTAACTTTGATGTGTTGTTAGTT
1	AX-88310137	23627697	TTGTGGGCAGCAGTGATAAAGGGTGGGTGGCACCA[A/G]TATCCAAATTGCATTTAATCGAGTAGTATCTGTTT
1	AX-87899594	23636901	ACGACTCAAACAGGCTGTTCTCGCCTCCCAGGGTC[A/C]CTGAGCCCCCACTCCCCTGTCTGGGGGGACCGCCC
1	AX-87958355	23636982	CCCGATCACTGAGGGCACTGGGGTTGTCCTTGGGC[C/T]CCTCCAGCACTGCCACCCCAGCGTTAGTGCAGTGG
1	AX-88106260	23637159	AAGCGATGGGCTGTGTAAGACTGTTTATATTTTAC[A/G]TTCTGGTGTTATAGTTCTTCATGTACTGTATAATG
1	AX-88182837	23641345	CCTACCACACACACACACACGCACACACACTCACT[A/G]ACGCACGCACTCAACCCTCCTGCCTGCCACACTGC
1	AX-87990770	23641733	GAGAAATGCTGGTTTGCCTGGTTTTCCTCTTGGAT[C/T]AAATGGAGAGCGGGACCCTGAAGCAGTGGAGACTC
1	AX-88054896	23653693	TCCTGTCTGGTGTTTTGGGTGATCCAGAGGGTGAG[A/T]GTCAGAGATAGGACCACCTCCCTATGTTACTCATT
1	AX-87975807	23660744	CTGAATGGGTACTGCTGATATACGGAGAACCGGAA[A/C]CACACTACAGATATCCCTGCACACTTGTTTGACAT
1	AX-88266338	23694740	TATGAATATACTGTACATTTTGTGATAAGCCCAAT[A/G]TGTTCTGTTTGCTGAATACCACTGGCCAGAGTACA
1	AX-88102495	23752181	AACATTTAAAAACACCCCCACATATGCTCTCTGTA[C/T]ATTTCTGTTGCTGATGGTGACACCAGAAGAGAGAC
1	AX-88071812	23760277	TGGTGGGAAAAAAGGGAATAGAGGGATCAATCTAT[A/T]TTCTGGAGGTCAAAGACACTGCCTGACTCTCAGTC
1	AX-88033820	23779121	TAAAGGAGATGAGGCTATGCAGCTGATATACACTA[C/T]ATGATCAAAAGTATATGGACATAGAACTTCTCGTA
1	AX-88128106	23783510	AGACATGTTTGTAGCTGTAGTGGCCAGAGGGACAT[A/G]TTTAGACAGATGACATTACCCACTAAACGTCAACT
1	AX-88040659	23818033	TAGAGGGCAGTAGATATTTATAGTTTGAATCCTTG[A/G]GGAAACGACTACCTGATAACAAAATCCTATTTCTC
1	AX-88215357	23818035	GAGGGCAGTAGATATTTATAGTTTGAATCCTTGAG[G/T]AAACGACTACCTGATAACAAAATCCTATTTCTCTA
1	AX-88211085	23858915	GACCCCCACCAGTCTAGTCTATAACTAAACACTCT[A/G]CGAACACACTTTCCTTCCCAGTTCACACGTTACAT
1	AX-88167112	23874388	CAGCCATTATGTTTTTATCGGATTGTCAAACAAAT[A/C]ACTTCAAAAAGTAGATTAAAGGAGAAGCTCACTAT
1	AX-88065095	23895155	TGATTGGGATCAAATAATTTCACCTTGTCATGGAG[G/T]TCCCGTAGCTGGCGTGATTATATGTGATAACGGCC
1	AX-88084641	23897662	TTCTCATACAACCTGTGTGATGTATTATCCCTAGT[A/G]ATGAATGACATAGAGACTGTAAGTGCAGAGCTAGC
1	AX-88167127	23902133	CAGCCCAGCCCCACTATTGCTGAGCCAGCTGGGTC[A/C]CTCTCTGCTGCTAGCTACCTCATGCCATGTAAAAC
1	AX-88024463	23927161	GTCTGAACTGCATTATCCCTGTCCACAGGGACATA[C/T]ACATCATCAATCATCAGCTTCTACATTCTACAGTA
1	AX-88243999	23927309	GTCAGAGGTGGGTGATTTAATTGCCGTAGTGTTGG[A/G]GAGTTTTGATTTGTCAATCTTACCTGAGCACTGAG
1	AX-88247397	23927404	GTGATGACTGGCATAAGGTGTCAGCGAGAGCTTTG[C/T]TGTTGGCAGCCGTCATCTCTCCCATGGGTGTCTGT
1	AX-88220041	23968866	GCAATGCTAAGCCTGCAGGCTGCACCATCTCAGAC[G/T]GCTTGTTCCGCTCAAAGCAGCTGTAGTCAGGATTG
1	AX-88123612	23975546	ACTCAACATGATCTCTGTTTATTTGCTCAGGCTTT[A/T]AAAAAAAATCTATAAACTCACATGCCCACAAATTG
1	AX-87901540	23976124	ACTATGCCTATCCCTGAGTCCCTTTACTCTTATCA[G/T]CAGCTTTGATTTGAAAGCAGCTTCAGAGACCTGAA
1	AX-88285363	23977636	TGAGTCCAAGACACATAATGTCTGTGAACTTTACG[C/T]GTGATGAAACAATCTATACGGTCAAGCAACCTGTC
1	AX-87909247	24100480	AGCAAGGCCTCATAGTCCAAAAGTTAACATTTGAA[A/G]GGGGAAACGGCTACATGTTTTTGATAATTGCCCCC
1	AX-88117258	24116230	ACATCTAAACAACAGGACAGAGAGACAGAGAGAAG[C/G]CCAGTTAACTACATCCCTGAGCTGTAGCAGAGGAC
1	AX-88310142	24164033	TTGTGGGGTCTGGAGTGGCTACTGCCGTTCCCGTT[G/T]GCGAAGGTGTGTCCATTTCCGTGCCCATACCCATT
1	AX-87897374	24208721	ACCATTGAAAAGAGCTGCTCCATGGCTGAAAAACC[A/G]TGAAGATCAACATGTAGAATGAAAGGAAACCACGT
1	AX-88189026	24269190	CGGTACAGTACTGTCTGTGCACAATTATCCTGTAA[C/T]GGGCTAGCAGACAAACAGATAGACTTCCCCTCAGG
1	AX-88002354	24269361	GCCTAAGAATTGGAACATTGTCAGAAATTGATGAT[A/G]TCCCAAAGGATTCCTATTGATGAAGATGATTCTGT
1	AX-87936351	24269400	CAAAGGATTCCTATTGATGAAGATGATTCTGTGAA[C/T]TCATTGAATACATCATAGATTATCTTCACACGATA
1	AX-88172498	24269642	CATGCCAAGACTGAGGGACTGAACCCCTGTTTCCG[A/C]GTGCTTCAAGATGCCTTCGCCTAGCCCTGATAGGA
1	AX-87946142	24277343	CAGGAGGAGTTGGCTCGCCTGCTGCAGTTCACCAC[C/T]GGCTCCTCCCAGCTTCCCCCTGGGGGCTTCAACAC
1	AX-88157130	24284258	ATTTTGCAGGTATTACCAACAAAGGTGATTGCCTA[C/G]CGTAGGCCTACTCAACAAATTACAGTAATAGGCTA
1	AX-88059619	24294006	TCTGTGGGACTGCCCTAAACTCTAATCAATTCGCC[C/T]AATACAACAGGGAAAAGCTTATTTACAAGCCCTTA
1	AX-88011589	24294668	GGCCCATAGGACCATCTGTGAGTACTCCTGCGCTT[A/G]AGCTCTGCCATAAGCGCACTATTAAATTCAACAAC
1	AX-88090683	24299399	TTTAGTTTAGATAATGAGATAAAAGTAATGAGACC[A/T]TTTAAGAACCTTGCCAGTTCATGCATATGTCATCT
1	AX-88128502	24299612	AGACTCATCTTTATCCTGACCTAAACACTGATTAG[G/T]TACCGGTGTGCCTACTTAAAATGTGTGGGGGAAGG
1	AX-87995579	24299667	GATCAGGCAAAAAGCAAGGGTGCACTTTTTCCAAA[C/T]ACTTCACTCCTACTGTCACAGACTCATCTTTATCC
1	AX-88194776	24299698	CTCCACAGCACCCACCTTGAAACCACAAATGGATC[A/T]GGCAAAAAGCAAGGGTGCACTTTTTCCAAACACTT
1	AX-87991840	24302618	GAGATCAGATGTGGCAGAACAGAGTACTCATGTTG[A/G]GGTGTAGGGTTTGAGCATAACCTGAATTTCAAGAA
1	AX-87914730	24303888	AGGGGAAGGAAGTACCACCCCTGCAGGGCACTAGC[C/G]GTTCTGGGTGCTCTTGTGACAACAATTTTGGACCC
1	AX-87955998	24304279	CCATCGTAAAAATAGCTCAACGAAACTAAGGGGAT[A/G]TGTGGGAGGCAACGCAATGGGCGTGTCTGCAAAAA
1	AX-88134240	24312411	AGGAACTGAGAAACTTACGCAGTAAGAGGCCTGCT[C/T]TTCTTGATTTCAAAAAACTGTGTTCCCGTGTGATT
1	AX-88170391	24315511	CATAAACAAATTGCTTACACAGTACAAACCTATTT[C/T]GAATCTGAACACAAAAGCCCAGTCCCCAGAACTAA
1	AX-87890935	24317666	ACAAATCTAGTCAAATACCAGTTGCTTGTTTATTT[C/T]AAGTGTCACAAAGCCGTACAGGTGATTTCTGGTTA
1	AX-88285245	24347259	TGAGGTCTCAGTTAAATATACACATGCATCTCCTC[C/T]GAGGTTTACAAGACGTTCCATTGACTGGAGTAGGC
1	AX-88144876	24347830	ATATCTGGGTTTATGCCCTCCTCTTGGTTCTTCTG[G/T]CACTCCTCCAGCTTCTTCTGCAGTTTTCCAAACTC
1	AX-88120500	24351536	ACCTACCTCACTAAAACAGCAGAGGGAAGAGAGCA[G/T]AAGAAAATTCAGCATGCTTTACCAGTATTGAAATC
1	AX-88196585	24400250	CTCTCCTCATCTGTTTATCCATCTGAGAAACAACC[A/C]TATGTCAGTGTTCTCTACAGCCCAGAGCCACTGTT
1	AX-87917000	24465989	AGTATTGCTCAAACTAGATGGCGGGCACTTGACTG[A/G]CTGAGGTGAGAATGCCATTGGGCAAAAGTCTTCAG
1	AX-87977141	24504135	CTGCCACCCTGACAGAATCAGAATACATTTAAAAA[G/T]ATTAGATTAAAGTGAATTCATGGAATTAGTGAGGA
1	AX-88097251	24561498	AAACAAGTGTTTTTAATAAAGTGTAATAAAATTTT[A/T]ACTTGGGAGTCTCTCAAATTAGCAGTAGCTGGGTC
1	AX-88221114	24582128	GCAGCGCCTTAGACCGCTACGCCACTCAGGAGTAT[A/G]CTGTATTTATGCCCAACTTTCCATACAATGATTAA
1	AX-88001038	24648240	GCCAGCGCAGCCGCTCTTTCTTACACTGTCATCAC[A/G]TAATTATGACTTATGCCAGCGCAGCTTATCAAGCT
1	AX-88243775	24671060	GTCACAGAGAAGGAGAGCCCACAGTCCTTGGTAGC[A/G]GACCGTGTTGTTGGCAGTGTGTTATCCTCAAAGCG
1	AX-87973440	24674776	CTCCTCATTCCAACCGCTCTCAGTGGTGAGGGTGC[C/T]AAACTCGATCACCATCTCAGCGACACTATTGGAGC
1	AX-88097669	24681035	AAACCAAAACAACGGTGTTATTCTTAGAATCACGT[C/T]GAAATGAATCCATGAAAACGTTATTTAAAAATACA
1	AX-87991649	24698808	GAGAGGGAGAGGACAAATCAGGTGCCAATTTACTC[G/T]CAGACACTCACGCTTACACACACACAAACTGTCAT
1	AX-88259305	24701303	TACATGAATTACCCTAACCTGCTGAATAAGTTATT[G/T]CAACTTGCTGATTTCTGTTCATAGCTGTATACCAT
1	AX-88231007	24705995	GGAGCCAAGTTTAGCCTGTAATTTTAGTTTTTCCA[A/G]GTTTCCAACGTTCATAATAGGCATTGAATAGACAG
1	AX-88115821	24732552	ACAGCCAGTCTGAGCTGAGCTTGGCCCTGGCCAGA[A/G]AGTAGCCTGCCTCCGAGGCGGTATGCAGGCTGGAG
1	AX-88118621	24758966	ACCACGCTTTACATTTTTCCTGCCTGGTGATGTCA[C/T]AGTACACACACAATGTATCCATAGTCGTAATAGGA
1	AX-88261268	24762757	TACTTGATTGTGAATCTGAAGCTAAATGTGTGGTT[G/T]TTGCTCCTTAGGCCATGTTGGCTGCTAAGGCCATG
1	AX-88234959	24800387	GGGACACCACCCTTCTAATTGTTTCACAAAAAAGT[G/T]ATTTAGTTTAGACATCTGAAGGAACCGTCTTTCCA
1	AX-88090504	24825661	TTTAGATGAGAACCTCCTGTATATCAGTTTGAATT[G/T]CTATCTTTATTTTGTTTGTCTATATACTATTTTAT
1	AX-88007234	24851335	GGAAAACACCTGAATGAAGTAATGAACAAAATCAC[A/G]TCACCCAACATAAAAACAGGGAAACGAAAATAAAC
1	AX-87892441	24942888	ACACATCCATTGAAATGGATATGTGAAATAAAATC[A/T]AAGGAAAGCTTAGAAATTACAGTAAAATTTCCATA
1	AX-88030980	24973105	GTTGAAGGCTGTCCAAACTAGGTGGTAGGCGTTCC[A/G]AAGGTCCAACTTTGAAAAGATGTTCACCCCCTGGA
1	AX-87899104	25005104	ACCTGGGTTTAGGCTACATTCACTGTGAGTATAAT[C/G]TCAAATTAAAAGTGACCATTTAAAAAAATAAAATG
1	AX-88059859	25042651	TCTTAAGAACTGAATAGGAATACTGACTCAAACAG[G/T]TTTCTTCCTTTAAAAAATAATGTTTATCCATCTGC
1	AX-88278609	25076403	TCTCATAAGAAAAACCCTTTGTACAAAATGTGTGC[G/T]AAATGAAAACTCACTCATCTGGTGTCAGGGAAGAT
1	AX-88128820	25087329	AGAGAATTTGGCCTGGTACAATTGGGACAATCTGC[A/C]GTTTTTTTGTGGATAAAAGATGGGATGCCGAACCT
1	AX-88278421	25100932	TCTCAAGAATGCTTTTGCATGAAAGTTCAAAGGTC[A/G]GTTAGCTGGCACTTTGCTCCTTCGGCCTTCCTTTG
1	AX-88066962	25107956	TGCCTTTTTTATCAAAACAGGGGGACATAGAAATA[A/C]ATTTTACTAGTAGGATTACAGTAGGGGAAATCTTA
1	AX-87971425	25138878	CTATTCTACCTGCCTGCAGGCACTGAGAGGGACAG[C/T]CTGTTAATGGGGGCACCCCCCCGCCCATCCCTCCC
1	AX-88311469	25192874	TTTAGCTAATATCAGCCGATTCCAATATGCTCACC[A/G]ATATATTGTGCATTCCTATTGAATAGCATGAAACG
1	AX-87992075	25206254	GAGCAAGCACTCGAGGAACAGCACCAACAAAACCT[C/T]AGACTGGTAGCAGATGTAGCCCAGTTGAAGAACGG
1	AX-88217194	25332367	GATATGACCAAAATAAAAATAAATACAGTTTACAG[C/T]TAACTGTAAAGCTGCCTCAATACTCCTTTTAAAAG
1	AX-87950411	25332849	CATGACATTTGTTGTAAAATTGCAAAAATGGCCAC[A/T]TGGCAAAATGTGTAGAACTATAGAAAATGTGCTTT
1	AX-88113260	25355910	ACAAGATAGAGGATAGAGAGAGTTTTCCTGATGCC[G/T]AAAACAGAATGTACATGTTTTCTGAACATGTACAT
1	AX-88285288	25428046	TGAGGTTTTTGGGGGTGATGGAGGGGTACGGGGGG[A/C]TGACGTGGTGGCCTGGCACATTCCTCATGTCAATG
1	AX-88188506	25429067	CGGATCTGATAGAATCTAGCCCGAGAAATCAGATT[A/T]GATGGTAAATTAGCCAGCCTTAAAGGCCCAGCGCA
1	AX-87928728	25429123	ATGCTGTTCCACCTCCGACACTGGCAAAAAACCTA[A/C]TATGCAGATATCAGCTCGCACGGATCTGATAGAAT
1	AX-88122382	25441607	ACGTACAGTATGTACACATTAGCTGAGATAAATGA[A/T]GATAGAGTCTGACTAGTACAGTTCATACAATCAGG
1	AX-88223654	25443482	GCCCGTCTGCATCTGCACTGGCACCCACCAGGCCA[C/T]GGGACCCTGTTAGAGCAGGTCCTGCTAATGGCAGG
1	AX-87957550	25481152	CCCATTTGTTTGTACTGTTCCATTTTTGGGGTGTC[C/T]ATTTTGAATTACTGTGTAGATTATTAGTGTCAATG
1	AX-87992307	25483189	GAGCCAGTTAAGTAGTGGTTCTTCCATATTAACCT[C/T]TCTCTCAGCGCTGTTTTGGTTATCTGACCTGAATA
1	AX-88012184	25488628	GGCGGACTAACCGAAGATTTGGCCCTTATATATTA[C/T]TACAGATATAATACTAATTCCTGGTGGTGTATTTT
1	AX-88313670	25516229	TTTGCTTTAATCCTCCCTTGTTTGTGCACATCTGC[C/T]AGCACTGCAGCATCAGCAGAGAGCGACAGACAGAC
1	AX-87926726	25517394	ATCTTGTATGGGGCAAACGGAGAGACCCCTGAAAG[C/T]CCAGGGGCGTCCATAAAGGGGCCTAAATTGTCAGT
1	AX-88116117	25528727	ACAGGATGTGCCATCAAGCCTAAGTCAGTTGACAG[G/T]TTATGGTGCTTACCGATGGTTGGAGAGCACCATGC
1	AX-87996082	25529491	GATGACAGCGTGTGAGTCACTGTGTGATGGGCCAA[G/T]CACTCTGCCTCACATCACCACTACAGCACAGAGGA
1	AX-88247432	25529514	GTGATGGGCCAACCACTCTGCCTCACATCACCACT[C/T]CAGCACAGAGGATGGTTGTAAATGGTTTTATAAAT
1	AX-88027518	25577676	GTGGTAGCATCTTAACAATTTCATTAAATGATTTA[A/G]TGGGCTCTGCGACACAAACAAGGATCTCTTAATCA
1	AX-88306652	25578351	TTGAAAAATTGGTATTTTCTACCCAGGTCTGACTG[G/T]GTATGAATTGTATTTGACCCCAGAATCCCCCCTCA
1	AX-88203216	25622049	CTTAGACTTCCTCCATGGTTAGTTACTTAGTGACC[C/T]GTCTGACATGCTGGGACCCTCCCTTATGTCCTTGC
1	AX-88297591	25622874	TGTTAAATCGGGGTTGTAACTGGCAAGCAAGTCTT[G/T]CTTGTAACACACAAAGAGGTCTTAAACTGTGCTTT
1	AX-88225029	25623235	GCCTTTTGAAGTCTATGGAGCTTTTATGCAAATGT[A/C]AAACTGTTATTGTTCAAATGTACAAATAGCATCAA
1	AX-88131221	25694462	AGCAATGACCTTGGCCATCAGTGTTGTCAGGACTT[C/T]GTTTGCAAGGAATGAAGATCCACGTTGGAGGAGCA
1	AX-88097240	25772114	AAACAAGCCTAGCCTACTTTATGAAGCGAGACAAA[A/G]TCTATTTGGTTGGACCTTCTGTTTCAGCAGCAGGG
1	AX-88023656	25790534	GTCCTGCGTCACTCAAGGCCTGAGGGGATCAGGAA[A/G]ACATGTTAACACACATCCATCCACATCATGTGCAC
1	AX-88131404	25790592	AGCACGTAGGACAGCTTGCACAGGGCAGCCTCAGA[A/G]GTCATGTCACAGCCTGCCACCAGTCCTGCGTCACT
1	AX-88171084	25874342	CATATCCGTCTCCAGCTTCAGAAATGACCTCTCTC[A/G]CTAGAGCTTTGTCCCATTCAAGGTTGAGTCAACTT
1	AX-87988253	25885963	GACAGCAGCATTTCACTTGGCAACGGTCCTGAGAC[C/T]CAACTTGTGGAGGGAGGGAATCATAGCAAGTTATC
1	AX-88177896	25936867	CCATCTCCGAACCCCATTCATTCATATGCAGATGA[G/T]AAATGACTGTTGCGTATGCTTTTATCTGCTAATAT
1	AX-87970251	25966899	CTAGCACAACATAGCATAGAAAATGGGTTGGCTCT[C/T]CCGTGCTCTCTGATTGGCTCAAAGTCAAGTTGTTG
1	AX-88224852	25974057	GCCTTACTGGCCTACCGCCTTGTAGAGCAGGTTGC[C/T]TGAAGAGCTTAAGTCCTGAGTCTCTCTCCTGACAG
1	AX-88173435	25974129	CATTATGATGTGTTTTTCAAAATCATATGGGTGTC[C/T]GTGTGTGTTACAGTGAGCTGTTCATTCTGGTTACA
1	AX-88098201	26017205	AAACTGGAACATTCCAGAGGGGTGTCACAGAGCAT[C/T]TGTAGAACAAGTGCTGATGGTGAGAAGGTGATGAC
1	AX-88183985	26023158	CCTCTACATCCCCACACCCTATCAGCCATCACCAT[C/T]GCCCATACCTGGCTGCCTGATGGCTCTTTATGGCT
1	AX-88147008	26023165	ATCCCCACACCCTATCAGCCATCACCATAGCCCAT[G/T]CCTGGCTGCCTGATGGCTCTTTATGGCTGGCTCCA
1	AX-88015883	26025257	GGGTTGAGTAAATGTTTCTTCCCTCCAGTTGCCTT[C/G]ATCACAAAGGGCCCCAGTGGAGGTGCTGAGATGGG
1	AX-87956043	26041412	CCATCTGCCAGAAGGAAGAGCTTTCAAAGGACTAA[A/G]GCCTGTATGCCAAAACAGGCAGCACAGTATGTCAC
1	AX-88213449	26085953	GAGAGCATGAGCCAACCTGCTTACAGTGTACATTT[A/T]CACATGCAAAACTATACACTACCGTTAGAAATGCC
1	AX-87944747	26106747	CAGATGTGGTAAAGATGCGTATGCAGAGAATTCTA[C/T]GGGGCCAGCATTTTTGAATGGGTTGGTCTGTCTGG
1	AX-88082353	26137536	TTCACTGTGAGGTGATGCTATATTCGTACAGGTGA[G/T]ACTGCTGACCCTCCACCTAAACAGGAAAGATGGGG
1	AX-88185718	26151589	CCTTCAACGAATATCATTTGGCGACCCCCATCCCA[A/C]TCATTTAATAATTTACCGTATTGATTTGGAGTAAA
1	AX-88186092	26186556	CCTTGGGGTTTTCACAATATATAATCATTAAAGTA[C/G]CTCCAGCGGGTCACCTGTATGATGCTTTTCTAAGG
1	AX-87959658	26189031	CCGACGAGCCCAATGTGAATGACATCCTGCTTTCC[C/T]GGGAACAGGCCCAGATCGCTGTCATTTGTGTGAAG
1	AX-88263496	26205630	TAGGGTTTAATTTCCTAACACGTCCTTTGTGATGG[A/T]TGGACAAGTTTCAAGTTCTTTGTATAAAACATCAT
1	AX-87918469	26205950	AGTGGGTGGGTCCCCTCCTTCAGTATTTTATCCTC[A/C]TCTCTTCTTGCCTCCAGGCAGGGGAATGGTCATGG
1	AX-87998976	26211462	GCAGACCATGTACTCACAGTGGCTGCCTGCCAATT[C/G]ATGGGACTGTTGACATATTGGAGGGCTTTTTATGG
1	AX-88013090	26278794	GGGAAAAAGAGGGAGACGCATTTGGGATAGTCGCT[A/G]TGACGATCGTCGTAATGAGGAGACCAAGGTGCAGC
1	AX-87989049	26297942	GACCATATCATCATATTAGAACCACTGAATAAGTT[C/T]ACTTTTATATACTCTGTGATTCAACCGTACCCTGA
1	AX-88009780	26305114	GGAGTGTCCTTGGGCTCCCTCTCCCTCAGTAGCGT[C/G]TCACAGGCATGCCTCAGGCCTAGGTTGGGAGGTGG
1	AX-88224261	26379827	GCCTAGAGTGCTGCTATCCTTGATATTCCCGATAA[A/G]ATGGAATCACAGTATGAGAGTATACTGCAAGTGAT
1	AX-88149024	26460763	ATGAATGACCATTGAGAGGCTTCGAAGGCACCGGC[C/T]GCCATATTGGCGCTATCCAAAAGGAGCTGTCCTCC
1	AX-88110010	26481574	AATCTATAGCTCACTATGTGCTACTTTCCAGGAGT[A/C]TACTACTTTATGCCTGCCTTCCTTTGTGTGTGTGC
1	AX-88214637	26485933	GAGCTTTCCAGATGATCCCTGTGACCTGTTCCATT[A/C]CTGTGACCTCCGAACACCCTCTGACCCATAACACA
1	AX-87968563	26486295	CTAAACAGGGGGAAATAGTTCACATCATCACTACG[C/G]CGACAGGGTCATGGGCTTTCTCCAGTAACCCATCT
1	AX-87974873	26493238	CTCTGATTTACCATCCCAAAATACCCGCACACAAC[A/G]TCTGGCTGAACTCAATGCAATGGCACTTACAGTGG
1	AX-88212774	26499629	GAGAACTGGTCTTATTTATTTGTTCATTTATGTAT[A/C]TATTGTCTGCGTATGAATTTCATTTTAATGATTTG
1	AX-88040987	26523132	TAGCACAACTTCTATTATGCAGACTATGTAACAGA[C/T]AGAATCCTCCAGCTGGGCATACTGGTGGGGAAAGG
1	AX-88070165	26551833	TGGCTGTACTCACATACAGCCATGGGGAGGAAAGA[A/G]GTGCTCAGGTACTCAATGATGTCTTTGTGCAGGAA
1	AX-88087643	26556620	TTGGAGTAAGCCCCTTAAAATGAGCCCAGGTAGCC[A/G]CATCCCTTTACTCTAATATCCCAATAGTCTTACAC
1	AX-88273395	26560933	TCCACTAGAAGACAATCACGCATTCCACTAGAAGA[A/C]AATCACGCATTCAACGGAAGTCAAATATAGATTGG
1	AX-88006925	26596126	GCTTGGCTGTGGTGTGGAGCTGGAGCAGAGTGTGG[A/G]TACAGGGGTAGGAGAAAGAGCGGGTGGGGGGTGGG
1	AX-87991625	26628379	GAGAGGCACCTGGAGCCACAAACCGCACCCACATA[C/G]CCCCATCTTACACACACGCATGTGTGGTAGTAGAG
1	AX-88112608	26673760	ACAAACAATGCGGTCAAGCTTGTGAGAAAAATCTT[G/T]ATTTTAGAGCTTTTAAATCTTTACATTGGGATATA
1	AX-88310981	26686255	TTTAAGCCTGTCCTAATTATCAGCCAGGTGGGAGA[C/G]CCCCACTATATGGTTTAAATGTTCGTCATCAGGTA
1	AX-88108718	26699059	AATACAGAACACAACAGAAACATTAGCATACACCT[C/T]CTACCGCTTTCGGATTCCAAGCTACGCCACTTCGC
1	AX-87974835	26702684	CTCTGAGGCCAACAATACACAGTTAAAGAAGCACG[A/T]TTTCAACATCCAAAATCAGTTTGAATTTGCATTCC
1	AX-88126574	26703436	AGAAAAGAAACGGTGAGCAGACCAGGCAGGGTAAA[C/T]GCTATTCAGAATCGTTGGGAAGTCACTACCCTAAA
1	AX-88218891	26717695	GATTACATCTATAAACACACTAAATGAAGGCATGC[A/G]TGTTCTAATTTGTGAAGGTAGTACACCGTAATAGC
1	AX-88099563	26718369	AAATAATGGAATGTGTTATTTTCAGGTTTCTATAC[A/G]TCTCAACAAAATGCCACATTGTGCAGTCCATGTCA
1	AX-88053604	26741950	TCCCTGTCTTGCCATCTCTTTTTCTAATAGATAAA[C/T]ATTTCCCCACTAGGTGGAGCCCTGAGATTGAGATT
1	AX-88184964	26742102	CCTGGATCCAGGGGGAGTGGAGTGAGATCTATGAT[A/G]ATGCCTATGTGAAGAGGAAGTGGATTGCCCCACTG
1	AX-87955647	26781853	CCATAACTTGTGAAGGATGGGAAGAGGCTGCAGTG[C/T]CCAGCTGCTAAGATTGGGAGAAAGGCAGCAAGGAT
1	AX-88156903	26785978	ATTTGTTTTATTATTGAGAGAGGGAGTGTGAGAAC[A/G]GTACATCAAGACTGACTTAAGGGAAACCGCTTATG
1	AX-87882407	26787174	AACTGCAAAAAGCCTGAGATTAGTTGGCTGATATG[G/T]TAGGGGTTGTGCGATTGTCCCAGTAAGCATTGATT
1	AX-87889171	26789560	AATGGTCAACTGGATCATTGTATAACTCATTATTC[A/G]GTGTGTTAGCCACTTGTGCATAGACAAGTTTGTCT
1	AX-88278225	26794556	TCTATGAACATCTTGAAGAACGACCTGGCCTTACT[G/T]GCCACGTACTCGAATAATCTCCACCGGGCACAGCC
1	AX-88283822	26806668	TGACAGTTTACAATCTAAGGTAACGCCAAGTAATT[G/T]AATGTCCTAAACTTGCGCAACAGTCACACCATTCA
1	AX-88190734	26809349	CTAAATAGCAGTGACATGCACTCCATGATTCTAAC[A/G]ATCCCATAATATAGGTGCTGAAAAAGTCTCTCCAC
1	AX-87875667	26818166	AAACAGTGAGAATTCTGAGTGAAAAGGCAGAAAGT[A/C]ATGTGGGGTCTCATTGATGCCCATCGCAGAGGGGG
1	AX-88273149	26828876	TCCAATCTCCCGTTCCTAGCTTCCATTCATTGGTC[A/G]ATCCTATCTTCCATTCCTTCTTTCCTAGCTTCCCT
1	AX-88105228	26854749	AAGACCAACAAAAAAACACTGCAGAGCACTCCTAA[C/G]AGGAGCAAGCTTCACCCAAAGTGGAATATACTCTA
1	AX-88138795	26858389	AGTATCTCTGTAACTGAATATGTCTGGGTGCGTGG[A/G]TATTTGCCTTTCTCTCCCATCTCTAAATGTACAAT
1	AX-88286859	26859863	TGCACCCCCTCAGTGTATCCTATCTATAAATGCTA[A/C]ATTTACTCAGATGGAGTCAAGAGTGTTTTACTGTG
1	AX-87966219	26860675	CGCTTCCTCATTTTAGCAGGCTGGGTGAAACGGGG[A/T]CGAACTTTGGGAAAAGGAGGAAGGAGAGTTTGGGG
1	AX-88302512	26861041	TTATTATCTGGTTCCTTCCCCTGGGGAGTCCACCA[C/T]ATACATTAGTTATGAGATCTTTCCAGGTGAACTGG
1	AX-87941664	26861187	CACCTCAAATCCAGACCCAACATTACTACGATTAC[A/G]TGGCAATTGTATCAATGTTGACCAGATTGATTTCC
1	AX-88160565	26862951	CAATATTTTGGTCGGTTCAATTATGTGAATTAAAT[G/T]TTTTATTTTTTTGGTGAGCTCAATGCTCAGTTTCT
1	AX-87895950	26865684	ACATTGACAAAATATGGATCAGTAGAGGAGCCAGT[G/T]AAGTACTATTACATTTCTTGATCTCCAATCAAGAG
1	AX-87949381	26865805	CATATTTAGATTTGTAAAAAATCTAAACTACAGCA[A/T]TAAAGGCAAGGACATAAACAAACATGCAGTTGAAC
1	AX-88066833	26867791	TGCCTCTGCTTCACGGTGCGTTACTGTTTTGGTCA[G/T]AATCACATGGTTTTGTTTTACCCATCTAACTGGTT
1	AX-88129022	26867847	AGAGAGAGCCCCAAGAAGTCTGGAGGCCCCACAGG[A/G]CTCAACCTCCCTCAACCTGATGCCTCTGCTTCACG
1	AX-88035593	26883777	TAAGGTCCTTGACACCTGCAAACAGCATAGCAAGG[G/T]CCTGATCCTTCTGGCCCAGCTTACTGCAGAGGTCC
1	AX-88289020	26886696	TGCTGAGGCCAAGTCTCTTGATGGTAACTATAACA[C/G]TTACAAAAAGTAAACATGCAGCCAGGTGATGAAAT
1	AX-87950241	26895393	CATCTTCTCCAGGCCCACCTGAAACAAACAGAGAA[A/G]TACATTTTCACACACAAGCACAAACACAGAAATAC
1	AX-88249013	26906286	GTGGTCATCTGGGTTTGGGGGGAGTGGGCTTTGTC[C/T]GTAACCCTGCAGGTCTGCACCCCTCCACACTGGGC
1	AX-88214688	26906838	GAGGAACTGATAGACTGCACAGTCTGTAGTGGAGG[G/T]GGTAACCAAGCATGCCTCCTTCATCTTGGCTCCCT
1	AX-88158263	26947337	CAAAGTGATTAGACACAAGTTGCACAGACAGTGAG[A/G]CCCATGGCTGGAATGTGTTCTGTGTTGCACAGCTG
1	AX-87944479	27004321	CAGAGTGGTACACATGGATTCTCTTATGTAGAACC[C/T]AAGCATGTTTATCAATGAGATATTTGCTTTCCAGT
1	AX-88270490	27072973	TCACTGTTCTCCTATTTGTGCTATATAATTACCAG[G/T]TCTGTGGCCATTTCCCTGTCACAGTATAGTGTTCT
1	AX-88108930	27096101	AATAGAGGGAGCCAGAGATCAAGATAACCAGAATT[A/T]AAAAAAAAACGAACCTGAAAAAAAGACCCGAACAT
1	AX-88190266	27159973	CGTTCATGATTCCTACCGTCTGAACTATTACATTA[A/T]GGTAATATAAGATGGCCATTATCACCTGTTGTGGA
1	AX-88151302	27206590	ATGGGATCATTCTGTGTAACAAAAGCTCAGGCTGT[A/G]AGATTCGTGCAGTGACCTAGTTGTGCTAGCAGCTA
1	AX-88137085	27210070	AGGGTTTTAGCTTGCATACCTTTTAGGAAATTCTG[A/C]TGTATTGTTTTTGCAGAGGAAGTGTATTGTTATTA
1	AX-87981094	27214987	CTTAGCCAGTGTTCGCAATGATGATGAAAAATAAT[A/C]AAATTGCTAATTAGACTGCGTGGCTGTCTTAGTGC
1	AX-88149916	27219901	ATGATTTCCAAAGTGCAGAGAGAGACAATGCAAGT[A/G]GAACTAAAGTTGTCATGTGAAATTGAATTGCACAG
1	AX-88091866	27228830	TTTCTATGCTCACTAAGGCTGTAGGGTACGGGCGG[C/T]CATTCCCATGAATGCACGTAACACTGACATTCTGA
1	AX-87950420	27262082	CATGACCTCTCACCCTTCTCTGCCAAATGTCAGTG[C/T]CCCACATCTCTCTCTTTCAGCTGCTTCAAATAAAG
1	AX-87975637	27319800	CTGAACGCACTGTACTTTAGAAAACAACACCAAGG[G/T]AATTGAAAGGAGGCTTTATCGACGTTGAAAAAAGG
1	AX-88229898	27328213	GGAATTCCTGGTCTCCGGCAGTTCCAAACGCTGCC[C/T]ATCTGTGGTCCAGAACGCTGAGTTCATCTCAGCTT
1	AX-88010937	27331201	GGCAGCCCGTGGACCGAAGTTTTCTGAGAAGAAAT[A/G]CATTTCATTTTTTCAAATTTTCATTGTTGGACATC
1	AX-87935718	27333559	CAAAACTGCAGTATGTGGACCAATACCATAAAACA[A/G]AAAACAGGTATGCAAGAGTAACACTTGCTACTAAT
1	AX-88208101	27375214	GAAGAGCTGCTTGGCTGGCGTCAATTTTCTCTTCA[C/T]CACCATCCTCTATCTTTGCCTGATTTACACACAGC
1	AX-87940789	27454541	CACATCACACCACTCACAAGTTAGCATGAAGGTTA[A/G]ATGGAGGGTTATGGATAGAGACTATGTGGGAAGAT
1	AX-88100188	27461532	AAATGACTTGTATGAACTCCGTCGGCCTTGTTACT[A/G]TAGTGGAGAGCAAAGTTGGCATGATTACATCCGCC
1	AX-88250076	27462988	GTGTGTCAATCATGACTTATGTCATATTACCATGC[A/G]GTAGAGCAGCATTGCACAGCAAGTCCAAGTCTCTG
1	AX-87921413	27477313	ATACTAATTAGGATCAACTCACTGGACAGAGACAT[A/C]CAGTATTTGGGAGACAGACTCAATCATGTAGAACA
1	AX-88166609	27488670	CAGATTACTGAGAGATTACTACTGGGTTTACCACC[A/G]CAACAACTCTTGGCCAAGTACCACCCAATCAAAAT
1	AX-87898622	27492548	ACCTCAAGAAGGGATGTTTGAAGTAAACAATATAA[C/T]GCTTTTAGTCTACTCTGTTTTTATTCATTTATGAG
1	AX-88103076	27589666	AACCGAAGGGTTGGCATGTGGTGCGGGAGTCAGGG[A/G]TACAGTTTGGATCCTGTGTTCATTCTGATTCTGTG
1	AX-88061367	27626648	TGAACGACAGGCTGCTGGCCAGCTCCTCAATCTGC[A/C]GGGAGAGTTAAGTTTAGTAAAGCAGCCCAGCCGGG
1	AX-88086507	27628489	TTGATATATTATATTGAGTAATGTATAGGGTATCC[A/G]TTGTTGGTGGTAAAGTATAGGTGTACAGTTGTCCC
1	AX-88117737	27631438	ACATTATGTATTTGGAGTCTGTAGCTGGGGGAACA[C/G]CCAGGAAAACCTCACTTAGATCAACCAATCAATTA
1	AX-87973631	27642226	CTCCTGTAGACGTGTGTGCAGGTCTTTGAGAGAGA[A/G]TGAGTCAGCGGCCAGGTCTCTCTGGGAATTCTGCT
1	AX-88310392	27664256	TTGTTATTACTCCCTTATATCATAGATAACGGAAC[A/G]TGCTGATCTTTCTTTGTAGTTTGAGGGGTAGCAAG
1	AX-87910506	27667036	AGCCCTCTGACACACAGCTTGAGAGAGCGTTGGAG[A/G]ACAGGGTCAAGTATAACACTGAGGAATTATGGAAG
1	AX-88031293	27670694	GTTGCGCATACACATTTTTGAGTTTGTGATCGTAA[A/T]GCTTTGTATTAGTGTTTGAAATGTGTCTGATATTT
1	AX-87938570	27670844	CAATAGCATGAATTATTAGTATCTCAATCTTTGTC[A/G]AAGCGCGCCACACTGTTCACTGTCCACATGGTCAT
1	AX-88189803	27671000	CGTCTGAGCAGGCTGGTGGTCAGGGTACTGGGCTG[C/T]AGAAACCGCCCTGCAGACCTCAGCCCCGCAGCCAT
1	AX-88132368	27671057	AGCCCCGCAGCCATGGCTTTGCAGGTGGAGGAGGC[C/T]GAGGTGAGAGCGAGGCCAAAATAAACCACAACCCA
1	AX-88096394	27685691	AAAAGCCACATGACATACTGAACATGACCTGCCTA[G/T]CCCTGACCAGTGTCTGTGATGTTAGAACAAGTCAT
1	AX-87991565	27705129	GAGAGCTGCAGCTTCAGTCCAGCCAGGTGTCCTCC[C/G]TGCAGGAGAGGGCAGAGAGACAGGGTCTGCCCTCC
1	AX-87889916	27705359	AATTATTTGGAATAGAGCTGACCTTACTTTCAACC[C/T]CTCCCTGTTTTATTTATTTTTATTTGACTCAGAAT
1	AX-88088884	27725793	TTGTCCTGACCTGGTGGCTGGTTCATCAGAGCTGT[G/T]ACATCACCCCTCAGTGTTTGCAGACGTTGGGAGAA
1	AX-88301153	27726047	TTAGAGGCCTCTAGCACCCCCTCCAGGTTGGTCTG[C/T]AAACTGTCTGTTCTCTCCTGCAGGCTCTGGGACAG
1	AX-88009310	27726318	GGAGCTGCTCATGCTCTTCCTGCACACAGATAAAC[A/G]CATGAATAACATGGTCAGGGATCAGACATAAAGGC
1	AX-88030201	27728135	GTTATTTCACAAAACTGTGATCCACAGATAATGAT[A/C]TTCCTATAGTTCAGCTGATTGAGTAGTCTCTTCCC
1	AX-88259886	27731347	TACCCTGACAATGGAGGCACTAAAAATAATTTTCA[C/T]TGCTAAAACAGAAATGCTCCTCTTAACTTCTACTA
1	AX-87950842	27740223	CATGGATGTCTTATCCAGTTAATGAGCTAGTTAGT[G/T]CATTCTGTCACTTAGTACTGGTCCATGTGGCGCTA
1	AX-88240583	27758897	GTAAACATGCCAAAACATGCTAAATGTATTTAAAT[G/T]TATGGTTATTACAGAATGTTCACTGTAAATAGCGT
1	AX-88149525	27776963	ATGAGGTCCTTTAAGTGCTTCATTCAGTATGGATA[G/T]AATTATTCCTTTAGGTAAAACACTTAAGGAAAACA
1	AX-88303893	27777533	TTCATCAAGTTCAATTGAGCGTTGTATTTGGTTGA[C/T]GCTCTGGATGATTCACAGGCATGTTCTCTCTCACA
1	AX-87955977	27778058	CCATCCTGCTCTGGGGCAACCAGTCAAAATTTCTC[C/T]GGGTACTTATTGACTCTGGTGCCAATAAGAGTTTC
1	AX-88038929	27778405	TACGCTCATTGCCTTTTGTCGGCGCAGCCTGCCCC[A/G]GGAATTCTTCCTGTGGGCTCGGAAGAAGCCTCAGA
1	AX-88254199	27778507	GTTTTCAGCAAGGCCCGGGCCACTTCGCTTACTCC[A/G]CATTGACCCTACGACTGCGTGATCAGCCTTCTCCC
1	AX-88305756	27802823	TTCTCCTCAGAACAAATTTCCATGCATGAAAATGC[A/G]GTCTTACTCCAGTCTCAGTCGTAAAGCCTGCAGGA
1	AX-88037982	27865332	TACATTAGGGCATAATAAAATTGTAGCATTTTTAT[A/T]TTTGTTCAGTGTATGTAGTATCACACCCTACTCCT
1	AX-87952274	27865713	CATTTCAAACCATGGAGCATTACGGAGTCTACGCA[C/T]CTACATTACTGCCATCATATAGTGGATGATTCTAA
1	AX-87918902	27877368	AGTGTTTCCTATGGGATAGGCTGACGTATTGATGT[A/G]TGGCTCTGTTTCCTCCCTGCAGCTATAACGGTGGT
1	AX-88315551	27880378	TTTTTAGATGGCTATGAGAAGCACATCCTGTAGAT[A/C]TCTTTGAAGGTTTTTGTCAACCTCACTGGCTTCCA
1	AX-87884331	27996685	AAGCCTGTGAGATCAGAGTATACACAGGGTTGAGG[G/T]TTGGGCTGGTTGGAGGGAGGGACTGCAACCAGACG
1	AX-88240166	27996719	GGTTGGGCTGGTTGGAGGGAGGGACTGCAACCAGA[C/T]GACTCCATTAATACTGACCACAGCAGGAAGGGGGA
1	AX-88308142	27997596	TTGCGGTATTGTCCCGTCAGCCTCTGGGCTCCAGG[G/T]GTGGCTCCTTTTGGGGACTCTGCTATCTGGCGGGC
1	AX-87889960	28005965	AATTCAGGAGCTTAACGGCAAACAGCTGGAGGAGG[C/G]TCAGGAACAGGTTTTTTCCCCTTCTGGTTAGGCTA
1	AX-88107166	28040560	AAGGGTAGGAAGGAAAACACTTGGTCTGTGCCATC[C/T]CACTCTAGTCATCTTAGCAATGAAAGCGAAAAGGG
1	AX-87919882	28056826	ATAAAACCAAATGCCCATGCAGACAAAAATAAGTT[C/T]GCAAAAAAAAACACTGATTTTTGAAAATGTGGTTT
1	AX-88312160	28057279	TTTCAGAATCAGTTCGACTAGCTCTGCCTGTCAGC[G/T]CAAAGCACTTCCTACACTGGACATATCCACACAGG
1	AX-88091901	28068979	TTTCTCATCAATCTCTGTGTCGCAGCAGTATTTCT[A/C]TAACCAGCCAGCATGGAAGGTCCACTAACTGTGTC
1	AX-87893939	28077438	ACAGCCCCAGGCAAAGCCAAACATATCCAATAGAC[G/T]TGAAAAGGTAGCGCTGCATTGCAAAAAGGTCACTC
1	AX-88146367	28080662	ATCAGTTTACTGCTGGCTGTATCCCAATATGTTCG[A/C]GAATTAGAAACTTCTGCTTGATCTTTACTTCCGTC
1	AX-88198377	28084797	CTGAGAAATTAAGCTAATTAATTGCACCCAAATTG[A/G]GCATTTTAATTTACAGGATTCATATCATCTTAAAT
1	AX-88275996	28111743	TCCTGAGGCCTGTTCTGGAAAAATGAAATCATTTT[C/G]TCTTTCATTTCTCGTTTAGCCCTCAGAAATACCTG
1	AX-88265731	28112903	TATCAGGATGTGGGATGGGACATAAACCTAACAAC[C/T]TCAATGACTAATTGAACAGGGAAAAACAAACAAAA
1	AX-87973673	28126352	CTCCTTAGCTGGCAGAATCCAATCTGTTAAAATCT[G/T]AATTTTACCTAGGTTTCTATACCTTTTTCTAATGT
1	AX-88307094	28127132	TTGACCTTACAGATGACTGGTGGGAGAAGGCCCTT[C/T]TTAGGATTAACTCCACACCCTCATGTGCTCGGTTA
1	AX-88215822	28146840	GAGTACAATGTCCACAATTGGTGTCCAAAAATTCC[A/G]ATTACCGATTGCTGTGAATGATCAATCGGTCGACC
1	AX-88272951	28171239	TCCAAAATGACACACAATACATTTACAATTAATTT[G/T]TATTGGTTACAAAATCATCTGAAATGCATCCAACA
1	AX-88174116	28172073	CATTTCAAAGCTTGTCTACAGCACAAAACTCATTA[C/G]GGTCTGTGGACATGGTATGCAGTCCTACAATGGCC
1	AX-88189969	28189930	CGTGCCTGTGTGTGGGACCCAGTCATACACTAACG[G/T]TTACCATATCTCATGTGTGCATATACTGTAGGCCA
1	AX-87953823	28192298	CCACATGGGAACTATCAGGCCAGGGCATTTAAGAA[C/G]TCTGCCAAAACATCACAAGACACAACACTTCTAGA
1	AX-88088746	28193513	TTGTCACACCACCTCAATAAGTGAACTGTGAATCG[C/T]AGCCACACGGGGAGGATCCTTACCTTTTGAAGGCT
1	AX-88296000	28239524	TGTGACATGTATTAATGCCAAAATAACATGCAAAA[A/G]AGGCAACCCCAAAAATGTAAGTATTTCTTTTTTTA
1	AX-87895438	28316136	ACATCTGGCGAGTTCTGCGCTAATATCCGGGAAAA[G/T]GCTGACCCTCTTTCTATCGATGGTGATGTCCCCTT
1	AX-88247015	28323168	GTGACTTTCTCTGCCAAGTAGGGTTCAAAAGAGAT[A/C]ATTTTTGTCCTTGCTGTGGAGGTAATGACATTACC
1	AX-88265327	28356851	TATATATGTCACTCCCTTTGGTTCCTTCCCCAGGC[C/T]TTATTGTGTCTGTTCCATGTTTGTGTGCTGTTAGT
1	AX-87944521	28359995	CAGATAAGTCTGTTTTAGGACAAGGATCAGAAAAT[G/T]GAAGAAATTACAATTTATCCGCCCGTCCACATCCA
1	AX-87998263	28360300	GCAATTAAGACAGCTCCTATATAGATCACAATTCA[A/G]AGGTAATAATTTCCTCTTAAGTAAAGTAAACTTGT
1	AX-88100500	28365195	AAATGTCTTGAGTCAATAATTATTCAACCCCTTTG[C/T]TATGACAAGCTTAAAATAGTTTAGGAGTAAAGACT
1	AX-87988783	28367471	GACATTGAACGTGAATTTTGCACCACCTCAGCCAA[A/T]CAGAAAACCGGGCAGGCCTATCTTGGTAGGGGGGA
1	AX-87955658	28368028	CCATAATAATCTCATCCATAGGCTATTGGCCTACT[C/T]GCACAGTGTCTGAGAGCTGTTGGCTAGAGAGCACG
1	AX-88021221	28402338	GTAGTTGACCAGAGTGGACATCTCCTCTGTGGCTA[A/G]GGCTTCCCGCTCCTCTGCTGTCCCCTGGAGACAAA
1	AX-88121335	28418645	ACCTTGACCTCTAACCGCTAAACTCTGACCTCTGT[C/G]CTCTCTAGGAGGCAAAGCTGCGTGAGCTGCTTGAT
1	AX-88110213	28418696	AATGAAAACACATTTTGAGGACTGGAGCTGACACC[C/T]CTGATCTAACCTGTGACCTTGACCTCTAACCGCTA
1	AX-87911116	28418811	AGCGTGTCAAACCAGGCTCCCGTTGGTTTTCATCA[A/C]TGCCTTTGATTCATAGTCTGATTCCCTAGCCAATC
1	AX-87926128	28473636	ATCTCCACCCAGTAACAAATTATGAGAGTTAAGGT[A/G]GGGAAGTGTTGCAATGAGGTCAGAAAGAAATTGAG
1	AX-87910099	28473769	AGCATTGGGATTGCTCCTCCATGGATCAGCCAAAT[A/C]ATAGGATTCTAGAAATGAGTTGATTACTGCGCCTG
1	AX-88307971	28475037	TTGCCAGAGTAGCTTCGAACATCACTTATTGAGGC[G/T]TCCATGCTGGTTTGATCATCTGAATTGAGACAGGG
1	AX-88148488	28475543	ATCTTAATTCAGGAAAGGAATGACGGGCCAAACCC[C/T]AATATCTAGTACTGTAAATTGATATTCCCACTCAA
1	AX-87874044	28483158	AAAAATGTAGGCTACATCTCAACCATCTTTGTGGG[G/T]CTGGCCATAAGATTTCATCTACATCACATGCGATG
1	AX-87885273	28509924	AAGGGGTTTAAGAGAGTACTAGGCCTATGCCTTTC[A/C]ATTGCAGAGCAAGTAGTCAATGTTGCATTATGTAA
1	AX-88077767	28615560	TGTTTGGCTGTTGCATTTACATAACAACTATCCGC[A/C]TCCCACCCCATCAATTGCTCTCTCTCTCTCTCTCT
1	AX-88020072	28679246	GTACCAGGTGTACCGGTTTGTGTGCAACACTGCTG[C/T]GTTTTTCACACTTAACAGTTTCCCGTGTGTATCAA
1	AX-87924652	28761922	ATCATGCATTAATCATGACAATATTACCATCACCA[A/T]ACTTCAACTGTGAGCATTTGTTTGATCCTCTCTCC
1	AX-88277135	28767358	TCGGTGAGTGCAAATAATGAAATTAAGCTTGCAGA[C/T]GTGTTATGGTGAAACTTGCCTGAGATTTGCAGAAG
1	AX-88141464	28846549	AGTTTAGGGCGGGTTGAATAAACAGAAAACAATAG[C/T]CTGCCTTAAAACATCTAAAAATATCTAATTCTTTG
1	AX-88044010	28876015	TATATCCTGTGGAGAGCAGATGCAAAGTGTGACCT[A/C]AATCAAATCAAAGACAACATCCCAGAAAATGCTGG
1	AX-87948296	28896688	CAGTTATAATTACATCATAGATTATCTTTTAGAGG[G/T]CAATCGAAACAGTAAGCAAACACAAAAGCAAATTA
1	AX-88254595	28898488	TAAAACACACATTTTAGATGAAGATGAGTGCCATT[G/T]TTACCTTCATGGTGCAGCCGCTCCTCTTGGGCCCT
1	AX-87878911	28908031	AAATTGTAGGAGCTACATGTCCTCCCATTGCCATC[A/C]AACCATTAGTACCTGTGTGAATTATAATATGTTTG
1	AX-88104285	28910512	AACTGAAATTAAGGCAGTAAATTAAGACATTTAAT[G/T]AACTAAAGTGTACGCTACCTGAGACCTGTCCCATT
1	AX-87924275	28914641	ATCAGATCCACAATGGTAATCGTTGTCACTTAAAA[G/T]GCGTAACAGTAGTTTGCGCTTCATGTCTCTGGGCT
1	AX-88175229	28969787	CCAATATACACAAAGAAACAAGATACAATTATCTT[C/T]CTGACATTACTGTGTTGAAAGCGACGGTATTACCA
1	AX-87962394	29021384	CCTGACACCTTCTTCCGGAATTCTAGAAAGTCTGA[C/T]GCCCACTGGATCACCACTCCGAACCGTCTGCTGCG
1	AX-88007660	29047363	GGAACTCCAATGCATAATTAGCGCTGATTATATGA[A/C]GGGAATCTACATTAGGGGGCAGACGGAGAGAGTGT
1	AX-88109496	29088856	AATCAAGAAAGAAGAAGTAAGTCACCTTTTAAAAT[G/T]TGCCATAATTTTCCCATACTGAGCATGCACCAGTG
1	AX-87875449	29101712	AAACACAGCAGAAATGGAAATAAGAACACAAGAAC[A/G]TAAGTAAGATATATTTATTTATTATTATTTAACTA
1	AX-88018458	29102912	GGTTCCTTTCAGTGGTGCTGAAAAGACATCCAAAC[A/G]GGGACACACCTTCACTCACACCTACTGCTGACTAA
1	AX-88105945	29119274	AAGCAGCAAGACACCCCCAAAGTTTCTTCACACTA[A/T]CATTTTGTGAATTCATAGGCTACTTCTGCAGAACA
1	AX-88269282	29131138	TCAATAAGATTTGCCCAGTGGGAAGGCAAATGTAT[G/T]ACCATTTTGTTGTTTTGGTTGACGCCAAAGGATTT
1	AX-87940740	29131550	CACATACTAGTAGTTTGGCCGATTTGGATTCTGTT[C/T]TTGTTGACGTCTGTAAGCAGGAAGTAGCCCCGCTG
1	AX-88234341	29201131	GGCTGATGACATACATAGACGACTGGCTGCTGTGC[A/G]CGCAACCGAGACCAGGTCTTAGAACACAGTCAGCT
1	AX-88024431	29201510	GTCTCTTCTCTAGGTCTCAGCCCAATACGTCACAA[A/C]CATCACCGTGTACAGATCTCCATAGACTGCATGGT
1	AX-88300914	29277635	TTACTGGCCATGGATGTAGCTAGTTGGCTAGCTAA[A/C]TTAGTTGCTTGGCATGCCTTTGCTTCAAGACAAGA
1	AX-87881824	29294400	AACGTCGTAATTCAGAGTTGAGCAGTTGATCAGTT[C/G]TGCAAGTCGACTCTCCGGGTAGCGGTTAAGCACAT
1	AX-88279069	29300063	TCTCCTGTGAGGCCTTGGAAATGCTTCTGACTCAC[C/T]GCTCCCCAGTGACTACTGAAAAGTGACAGGATGTG
1	AX-88206705	29308479	GAAAGAACGTTGATGATTCAACCAGTCTGTGCTCA[A/G]TGGGTTGTAAGTATAATAACAAAGCCTAAAAGCAC
1	AX-88103972	29333145	AACTAGATCACACGCCCCCAGGATGCGACGAGAAG[A/T]CTCCAAAAGTGGCCATCGACACAAATCATGACTTA
1	AX-88120041	29333179	ACCCTGTGTGACCTTTGCCCTCTGACCTCAGTCCA[A/C]CTAGATCACACGCCCCCAGGATGCGACGAGAAGAC
1	AX-87994377	29344285	GAGTGGTTTAGGGGCCTAGCCGGACTGCTGCGTCA[C/T]CAGGGACCTCAGTCCCCCAAGGATAGCTTATTACC
1	AX-88247794	29373874	GTGCCAGAGAGAGAAGAATAAAACAACACTGCAGA[C/T]CAGATCCTGTTGGCTGGTGTGCGTTACCCGCCCCT
1	AX-88151380	29392938	ATGGGCTGTAAAATACAAGCTAGGGCCTCTTCACT[A/T]GGACTTTACCCTCTCTATCTTTTACATGATGTGAG
1	AX-88267681	29396718	TATTCTCCCCCGATCCTCCTGGGATTTTTGGTAAA[A/C]AGTTTTCTGAGGGAGACAAAGTGAGTGTGCTGGTC
1	AX-88246813	29413490	GTGAATTTACAACTGTGACCCATGGTGAAGATCCC[A/G]CGCTTATAGAGTATGACGTAGATGTAAAAAGTAAA
1	AX-88107496	29430990	AAGTACAGGCTAAATCCTAGAGAGAAAAAACATAG[C/T]AGAATTGCAAAGGAAAATCCATATTTCAGGCTGTC
1	AX-88275255	29594376	TCCGTCAAGGAACTGAGCCCTTCCAAAAGGCCCTG[G/T]AACAACTCCGGAAGTCTCCCAATGGTGGCTCCCTG
1	AX-88023901	29594514	GTCGGGATAGGCTGTACAAACTTACCACAGATAGG[A/G]AAAAAAAATGACTGGGTGATTGGGGTTTTTCAGAT
1	AX-87944146	29594700	CAGAGAGAGGCTGCCTCCGAAGCTATGGTGGCATC[C/T]ATAAGACATTCATCATCCCCAGAGTCAATGAGCAC
1	AX-88122074	29742730	ACGGATGTACTTTTGTGTGTTAATGTGCTAATCTG[C/T]AGCTAATCTGTCTATTCATATCAATGACAGGTTAT
1	AX-87987489	29752882	GAATTGGGCAGAGATTAACCTTGCTATAAGACCAC[A/G]AGCAAACACGTCACAGCTTGTTTTACTTCCAGCGA
1	AX-88048678	29753248	TCACCCAGCTGTCTGTCCATCCTCATGGGCAGAGA[G/T]GAGACCGTCACCACCTCCTTCCTTATCCTCACAGG
1	AX-87992323	29753479	GAGCCATTGACCCAGCAGTAATAAACACAAACAGC[C/T]GAAACAAATCAAACTTGTCAAGGCCACCTGATGGC
1	AX-88304985	29770241	TTCCTGACATCTATTGCCACTTGCGGTGTTAAGTT[G/T]GAATCTCCCATCAGGTGCAAAAACAATCTTTGAAC
1	AX-87984080	29776104	GAAAAAGTTGAAATGTTCCTACTAGCTTGCATTGA[C/G]TATATTGTGTGTAACGTGGGGTTTTCTTCTATCCT
1	AX-88045147	29776572	TATGCACAATGTTTAGGACGCACCCGAACGAGCAA[C/T]CTAGTTTTATAACATTAGTTAGCTAGCTAACTAGC
1	AX-87967129	29811689	CGGTGACCCAGGTAGCGAGTGGCCATGTTGTAGGC[C/T]GGTGCCCTAATTCTTTCACCAAGTCCTTTGCAAAG
1	AX-87986113	29821236	GAAGAGGGCCAAGAACCGAGCACTGGGGGACAATA[A/G]TAGTGAGAGTACGTGGTGCAGACAGATTCTCTCCA
1	AX-88307740	29836716	TTGCAAACTGGTCTGTTGTAAACACCCTCCTTTAA[A/C]GAGACAAAGCAATTCTCAAAGCTGAAGGGCTCTAA
1	AX-88035643	29836764	TAAGTATCACTCAGCGCAAAGTGAGTCCACCAACG[A/C]CCTAGCTAACTGTTGCAAACTGGTCTGTTGTAAAC
1	AX-88181950	29837056	CCGCTGGACAGCCCAGACCCCCAACTGTCTCCTGG[C/T]CTGTAGTTAATAATAATCTGGCCCATCTCCTCTAC
1	AX-88025962	29857576	GTGATGGGTCTAATGTGAGGTTGAAGTGTATTCAT[C/G]CAGCTCCGCGCACATCAGTCAAAAAAGACATATTG
1	AX-88106841	29955884	AAGGCAGGCTACTTCTAAGAAACCTCTCTGTAGGC[A/G]GCCCACTCACTTTTGGATCGTTGTGAAATCCTCTT
1	AX-88021462	29959633	GTATCACACTGTCCAGAGCGCTCGCTTCCTCAGAT[A/G]GTGTCCAGATTACTGCTGGTGCATTAGCTTGTTAA
1	AX-87981883	29962086	CTTCGATATGTGTTTTTCTGGTTCTCTAGTGACCC[A/G]CTGCAGATCAATGCCCTAGTCTGTATTTGATCGAG
1	AX-88150776	29966600	ATGGACACAGGACGCATCATCAAGAACACTGGCAT[C/T]TGAGTGCTCTCTCATTCACTGTGTGCATGTTATAG
1	AX-88238760	29978476	GGTCTGTGACGCTACCTGGCGCTAATGCAGTCTAT[C/G]ATGCAGTCTGTCTGGTGGGCTTTTATGCACTTGTA
1	AX-88029833	29983203	GTTAGCAGAGTGTACCTTAAATTTAAGAGCAGGGA[A/G]TGCTAGTGGTTTGGAGGCCTCCAGGCCTTGAAGCT
1	AX-88184143	29995719	CCTCTCTCCCAGCACGATCAGTGCTATCTGGGATC[A/C]TTGGGGAGTCCCTATCCAACTGAAGTATAAATATA
1	AX-88126762	30007812	AGAAAGCAGCTGGATTTTTAAACAGCAAGCAGAAC[G/T]GCCCAAGAACCAGCAATTAGCTAGCTTAAGGGAGG
1	AX-88188567	30044477	CGGCACTGGAGACTGCAGCTGCAGGAGGGGAAACG[C/T]TTTTTATATGAAACATTCATCAGGCACTTTCAAGG
1	AX-88020733	30054823	GTAGCCTTCCAATAATTAGAAGGAGTAGAGAGAGA[G/T]AGAGGACAGGGTGTAGGGTGAAGTAATACTGTCAT
1	AX-88035592	30064523	TAAGGTCAGCTAGAGTGTTTCTCTCCCATATGGTC[C/T]CAGGAGATATCCCAAATATCTAGAGAAAGCTGATT
1	AX-88291990	30065300	TGGGGAGAATTTGCGCTGCAAGTCGGCAACAACAC[C/T]GGCACAGTCCTTCGCTCCCCCTTGTCACAGTAAGG
1	AX-88307711	30076591	TTGATTTCATTTGAAGCAGACCAGTCACCCACCAC[A/G]TCAGAGTGTCAACACTGGACAACACGGCCATTCAA
1	AX-88101292	30119535	AACAATTCAGGCAACAGGGATCTTGATCCAGGAGG[G/T]GATTGAGATCGAATGTCTGTAGTCTGGTACCAGTC
1	AX-87963365	30120009	CCTGTGAGGGTTATCAACTCATCAGTTCTCCTCGC[G/T]CATTAATGATTGAATGTTCATATTTGAAGATGACT
1	AX-88038859	30128930	TACGACACAGACAATGTTCCCTCCAAGATCTGCTG[C/T]AAAATGTTAATGACTTCAGTTAGGAAACTTTTCAG
1	AX-87929070	30133185	ATGGATGTGTGTGTTGGTGGCCCGACTAGAGGGTG[A/C]TGTGCTGCATCTGATCCAACGTGTGCCCAGAGTGA
1	AX-88093075	30133543	TTTGGTTTAAAATTGTTTCTGAAAGATTTTCTATC[A/C]TCTGAAATATTGCACTCTTAATCAGTCATGCTCAT
1	AX-88085203	30143565	TTCTGTCTAACTCTATTCCTATGGCTTTTATTGCC[A/T]CAGATATATATTTATTTGTATTTTATTTAACCTTT
1	AX-88174358	30231619	CATTTTCATAGATAATGCAATAAATTAGGAGTACA[A/G]AGACACTACACATTTTTGAGCCAAACCCAGCGCCA
1	AX-87905941	30233485	AGACAGAGGGGAAAAGAGATGGGCTAAATATAATA[A/C]ATTATACAGTGCCTTGGTGGAGAAGAGGGTGAGGT
1	AX-88078411	30287048	TTAACACTACTGGCTTATTTGGGGTTAACACAGAT[A/C]GGACACATGGAATTGAATTGGCCATTAATCATGCA
1	AX-88309377	30359932	TTGGTTTTTCACATTACAGCAGATATATCCAGCGG[A/T]TAAGGATAAAAAGGAAACAGCACGACACTGCAGAA
1	AX-88044004	30359955	TATATCCAGCGGTTAAGGATAAAAAGGAAACAGCA[C/G]GACACTGCAGAAATGTAGTTCTGTGGGAATCCAGA
1	AX-87975822	30370812	CTGAATTGGTGGAGTAGAAATGGAAGTTCCGCCAC[A/G]CTTGAGTGAGACAAGTGTCTCCTTGTCAGGGCGAT
1	AX-88015394	30371292	GGGTATGCTTTACCGCAGTGTGGACTAGCCTAGTG[C/T]TGCCCGCTCTTTATAAATGACTAACTGCTCTCTGA
1	AX-88266012	30386536	TATCGGTTCTCTTCCATACCAAGGGTCAAAAATTG[A/G]AATATTTTACAGAGCATTTTTGAGGCATTTTAGTT
1	AX-88240282	30387241	GGTTTATAAATAAACGAGACCCGGGACTTGCAACA[C/T]ACCTTTTTGTGTCTCATTATGGCTTGCAACAGATA
1	AX-88242568	30389942	GTAGTCTTCAGCCATGACCACCTGAAAGGTCTTGT[C/T]CAATGCTAACATGTATCACCACACTTTTTCAGGTA
1	AX-88022889	30402708	GTCATCTTCAAAGGCTGTTTAGACATTCAAAAAAT[G/T]TTAATGTTTGATTTCAAAGCCTCTGCGACATCAAA
1	AX-88151859	30402747	ATGTAATACGATTATACAGTTTTGTTTCAGTGTAC[A/T]GGTGTCATCTTCAAAGGCTGTTTAGACATTCAAAA
1	AX-88024567	30408074	GTCTGCGTATGAATGTATGTTTTGTGTGTTGAATA[A/C]GCCAGAGAAATCTCCTCCCTTCCCACGTAAAAGCC
1	AX-88282795	30412273	TGAACTAAATCCGGCCATCCTCAACACACGCATGC[A/C]CTCATGTTCACTAATCTACTGCAGAACACACCAGC
1	AX-88255609	30468548	TAAATGTACAGATTGTCTAAAGGCTTTTCCACAAA[C/T]CAAACAGATAAATGGCTTCTGGCCTGTGTGTATGA
1	AX-87894267	30472456	ACAGGCCCATTCACAGAATATTGACATTCTCAAAT[C/G]CCCGGCAGATTGTATAGCCCCCCATTTAACTCCCT
1	AX-88160703	30475785	CAATCTACTATCCCCATAGTACAAAAGTCAACCTA[G/T]TCTATTCTGTGTGAAAAATAAATATTCAAACATAG
1	AX-87973954	30476708	CTCGTGCAATTGAATAGCATATTGAATTGTTGCGC[A/T]ACATGATCTCATGGGCTCTCATTAAGTGTTTGATT
1	AX-88229358	30503035	GGAACACTAGAACCGGTTGCATGGATGAATCCATC[C/T]GCTCTCAAGCCTTCACTGCTTCTTGTAACACGCCT
1	AX-88173506	30547401	CATTCACCTTTTAATAGCTAGCTGCCTGTCGTCGG[G/T]CAGGCCCAAAAGTGTCTCAGTCTGCCTTTCCCTCC
1	AX-87981959	30549988	CTTCTATCTCTAACATCCTGGCTTGTTCAAACTTC[C/T]CATACTGCACTCTGCACAGGAAAGAATACTATTTT
1	AX-87948709	30550041	CATAATAGCATGTTTCTATCTTCATCTTCCACACA[A/T]GGTGCTATAAGCATTAGCTTCTATCTCTAACATCC
1	AX-88230826	30550111	GGAGAGGAGGAGGAGAGGGAGGGAGGCAGGGAGAG[A/T]GTCCCTTGAAGGATAGGTCAGAGGCCCTAGGTTAC
1	AX-88138070	30563066	AGTAAAGAATAAGAAAAAAGAAATCAAATCAGGAA[G/T]TATCATTAGTGTTCTTACCCTGGCTGATAATCAGG
1	AX-87904861	30630174	AGAAATGATGATGCTGCTATAATCTGCCCTAACTA[A/C]ACAGACGCTATAGAAGGCCTCTTAAAGGGACGGTA
1	AX-87983934	30631999	CTTTTTCAACCCTCTGCACTTTTATGAGAAAACCC[G/T]CAACACAACCACAATGAGGTGGAAATAGCATCCGG
1	AX-88107596	30638530	AAGTATAGATGTCAATGTGACCGGCTTCTGTATAT[G/T]GTGCAGTTGCAATGCATCCAAGATACCATGGGAAA
1	AX-87891382	30662346	ACAAGATCGTAATCATGAAATTTGAAAACGATAAC[A/G]ATGAAGGCTGCGATAAAAGGCATGCACTCTTGTTG
1	AX-88018612	30662849	GGTTGCGATTGTTGCAAAATACCTATTTTGAATGC[A/G]GAAGTTGTTAGCTAGAATGCGAACACTCATTGACA
1	AX-88000391	30662970	GCATTCAATTTAGCCTAGATATACGGAGTTATTAC[G/T]TTTTAAACAAAAACATTTTTGGGGGGTTTCATATG
1	AX-87987730	30674488	GACAAGGAAGTATCACACATCCCTATAGGATGCAC[A/T]TAACACAATAATCAGAGATCTGATTGGCCCAAACC
1	AX-88301132	30681189	TTAGAGATGAAGGCAAGTATGGATTTATTATCAGC[A/T]GAGAAACCAAAATATATATGGCTACTGAGTCTTTT
1	AX-87920544	30681195	ATAAGTTTAGAGATGAAGGCAAGTATGGATTTATT[A/T]TCAGCAGAGAAACCAAAATATATATGGCTACTGAG
1	AX-88256760	30697000	TAAGAGGAGGAGGAGAGCAGCTTCATTACCGTCAC[A/C]ATCTTTCTTTCTGAGTTTCTTTCCCATGGAAAGCT
1	AX-87882958	30697457	AAGAAATGGAGCCACGCGCAGAGCTTTACAATAGT[C/G]GTCTGATCTCCCAGCCTGCTCAACAGTAGCATTAC
1	AX-87994645	30697605	GAGTTTATAGAATCTGTCAAGGTGTTACAATGAGG[G/T]AATATTCTATGTTGCCTTTCCACATGAATAATAAA
1	AX-88304715	30703897	TTCCCTGGCTGTTAGAACAGTCGGTTTCTTAAAGT[C/T]GCTGGAAATTGCACACATTTTACTAGTCACGCTTG
1	AX-88044420	30704218	TATCATTATGTCTTGCCTGTCTTGACACTCTGAGC[C/T]GTACAGTATATGGGGCTACAGTGCAGAATGAATAG
1	AX-88308508	30764142	TTGGACTGTGCTTTGTGCGAGTGCCTGTTCGTAAA[C/G]TTGGATAATAACATTTCATAATTCATCTTAAATAA
1	AX-88112164	30778761	AATTGTCCAAAACAATGGTCAATAGGCCTATAGGT[A/C]TATCTGAAGTCTCAGCGTCCACAGCTACGACGATC
1	AX-88085667	30780539	TTGAAAGAAATAGAGCTCTAGCCGAAAGCTCAAAT[A/G]CAGCAATGTAGGCCAAACAATAATAACACTAACCT
1	AX-88097465	30781074	AAACAGCATTTCTGAGGCCACTGAAGGCTTCTGTT[G/T]TTCATCCAAATAAAATGATAGGCCTATGTGTGCTA
1	AX-87875064	30786627	AAAATGCCTCTTATTCGATTTGTCACTACATTCAG[A/G]GGGGGAATTGACTGTTCTGCCTGTAAAAGTATTAG
1	AX-88133901	30788116	AGCTTAATACAGAGGAATATTATCATCTCTTGATA[C/T]GATTAAGCTGCCACACAATATGGTATATTTGGTAC
1	AX-87935136	30791604	ATTTTAAGTCATTTAAATTTTCAGTGATAAATGAT[G/T]ACAGTTGCAGGGGGATAAATAGTCATATTTGTGCA
1	AX-88138985	30813103	AGTCACAACCCTCACCCTCCTTTTCAATCTCAAAC[C/T]AATGTTTCAATGTTTTCCGACCACTGTTAGGGTGA
1	AX-88117444	30826442	ACATGCCCCGAGGATCTTTCACTTTCTTAATGTTC[C/T]ACGAGAGGACAGAGGAGTTAAAATGCCTGTATAAT
1	AX-88270796	30831200	TCAGAGGGAGGAAACCGCAACAAATTGACCCACTC[G/T]CTCAGTTTCCATCCTCCACATAGACTGTACATTGG
1	AX-88193661	30832015	CTCAAAACCAGGACTGGCACTGTTACAGATGGAGA[G/T]GCCCAGATTATCTGAGGTTTTCCTTGTTCTTGTTC
1	AX-87911685	30832302	AGCTGAGGAGTGAAGGATTTATAAACTACTGCTCC[A/G]TAGCTGGAGACTCCTCTTGCCTCCTCTAAGGCCTC
1	AX-88188247	30846180	CGCTTCTTCTGCCTCTTCTTCTCCTTGTCCGGATC[C/T]TCATCATCCCCTGTGCCAGGAGACGCCACGCTGTT
1	AX-88003158	30850680	GCCTTTCCCCCTTTTATTTACTCAGGATTTACGCA[A/C]GGCCCTCTACGGCAGTGGGACCACATGTTCCTGAC
1	AX-88085405	30852793	TTCTTCTACACATCTTTATTCCATCTCCTTTCTTT[A/T]GATAGTTTTTTTTTCTCTCCAAATGATGTTCCTTT
1	AX-88015718	30858044	GGGTGTGAGCGCTGGGATGGTGATGAGCTGTGGGC[C/T]GCCCCTGCTCCAAGGGCTCCCCAGCCGGTGTCTCA
1	AX-88069322	30945669	TGGATGGATAGACGAGGAGGGATAAGTGACAAATC[A/C]CTTCTGCTGTGATTTATCTCAGCAGAGATCTTGGC
1	AX-88051460	30977593	TCATTGGTTTGCGCAACGGGAAATGATCTTGGTGC[A/G]ACCCCAAAAGATGATCTAGTTTGATGTGATCCTAG
1	AX-87944214	31022411	CAGAGCACAAATATTATGACTATTAGTACATTAAT[G/T]AACTCGCTGGCCTGGGGGTCCAGCGCCCAGCCAAG
1	AX-88256967	31034969	TAAGGAGGCCCTCATAGCCTTGTAGGGTCCAGCCT[A/C]GTCTTGTATGGACGACTGCTGGTCCTCCTCTGGTG
1	AX-87891110	31084993	ACAACATACTGTCACTATGACAACCGGGTAGAATC[A/C]TTTAGCCTGATCTCTTGCCATTCCACACAGCACAG
1	AX-87919501	31114229	AGTTGTCTGATTCTGTTATAATCAGTCCCTTCAGG[A/T]TTTCGCAGGGATTCTTTGTGATATTTGTGGCTAAA
1	AX-87966968	31149029	CGGGTCGGGGATAAAAATCCATGACGAGTTTGAAG[A/G]AAGTAGACTTATGATAAGAATACTACATTAAACAA
1	AX-87909871	31178869	AGCAGTGTTGTGTTGGAGACCACCTAAATCGAGAC[C/T]GATTCCAGACCAAGACCGGAGCAAATCGAGTCCGA
1	AX-87936171	31179252	CAAACTGAAGGCCATCAGTATCACCTAAACACAAC[A/G]TTTCAGCATGAAATGCCCACACCAGTAGAAATCCA
1	AX-87949208	31208407	CATATAGTCTTAGAGCACAGCCAGCAAGCCAGTCA[C/T]TCAGTCAGTCAGTGTATTTAGTGTTGCTCCATAGT
1	AX-88251688	31224202	GTTCAACACTTATAAAACAAAGACTCAATATGCTC[C/T]CTTTCCTCATCTTCATAAAAAAATAGTGGGAATGG
1	AX-88008406	31231081	GGACCAGAGTTAAGACCCTATCCTATATATCAGGT[A/C]AAATTGGTTCCCAAATGGCACCCTATTCCCCACTG
1	AX-88113729	31249558	ACAATTTTTCTCTCAAACACACACACTTTCCCTCT[A/G]AGCTATGGCCGGTGGAGCGCAGCACATGACAAACG
1	AX-88242631	31257324	GTAGTGGTCCAACGTTAACAGCAATCTCTGTCTGC[A/G]CGCCAGCTATGTTCACAGCTATGTTCAGTATCCCA
1	AX-88139826	31301519	AGTGACTGCAACTATACCAAGGGTATTGTAATGTT[G/T]CAGGAGTGTGTTAATGCCTGCAGGAGGAAACGCTT
1	AX-87901919	31354929	ACTCCAATGTCACACAGGGGGAATTTGCTTAGATG[A/T]ACAGTATATTAAATAACTTTATTGAAAATATGAAT
1	AX-87957039	31428877	CCCACTGCAGAAAAAGGTTAATGGAATGGAAAGAG[A/G]GAAACCCTGGTATGGGGCATCCCCAGGCCGCTGTG
1	AX-88258215	31433748	TAATTTTTCCCACAGTTTATCAGGGCCAGTGAGAA[C/G]TGATTCCATTGAGTGTATCTTAATTGAAAATACTC
1	AX-88274657	31485828	TCCCCTTTCTCAGGCACCTTCTCGTTCACTGCCAG[A/C]TGCTGTGGCTCATAGTCAAGGTGTTGCTGCAGATT
1	AX-87899298	31487102	ACCTTCCTAACGGGGTGGTGTGCTGCACCAAAGAA[C/T]AAATCCTGTTTGGCCAGACATCTATGCCCTACGTA
1	AX-88015908	31557494	GGGTTGGGCCAACAGAGATTTCTCTTGACATAATT[G/T]AATTTGTTGAATAGGCAAGTACAAGTACATCTGAG
1	AX-88198593	31571480	CTGAGGTCTGCCACTTAAACAGTTGTGGATCCAGC[A/G]GATGGTGGTGGGAGATACGTCCAAGTTATTGGGCT
1	AX-87880718	31594591	AACCAATTTTTTTCGTGATCTATTGAGTGAGGCAA[A/G]TAAATTTTTGACCTAACTTCTGAGTTATTGGATTA
1	AX-87920706	31598903	ATAATGCTGAAGAAACAATTCTTTCCACGGTCTTA[C/T]AAATATTTGTCATTGAGCAATGTACTTGTGGTTTT
1	AX-87936463	31609824	CAAATAACGTACATAATGTATAGTCCGACTCCACC[C/T]GTGAATCACTCAGATACTTCACTCTGTTTATCTTT
1	AX-88122610	31614262	ACGTGTACAGAGTGAGCAGTAGAATTAGCACATGC[G/T]TTTTTATGAGCACAGGCTTGTATCAAAATGCTTTT
1	AX-87894928	31623751	ACATAAAAAATGCATCTAAATCTAATCCTAACACA[C/T]ACTGAATTACACAAAAAGTATTGAAGTACCCCTCC
1	AX-88076510	31626667	TGTTACATCCAAATTTCAGTATAACAAAAAAACAT[C/T]AGTAGAAGCTTTATCACACGCTGACTGTAATACTC
1	AX-88276989	31631357	TCGGATCCTTACAAGGCACCCCGACCTACGTTGCC[A/G]ATATCTCTGTCTGTTCTTCATGCAAATTACAGGGA
1	AX-88021549	31648871	GTATCTCAAATATGTCTTGATTGTTTTTCAAACCA[C/G]CTCCATTACATAGAGGTAATACACAGCACTCTGAA
1	AX-88088110	31649060	TTGGGGTTAATTCCATTTCAATGTTCATCAATGCA[C/T]TTCCTGTATTGAAATGGAATAGACCCCAATCCTGC
1	AX-87979421	31693786	CTGTATGTAAGCTATGCCACAGAGGTTCAGAAGAC[A/G]GTAGCCTGATGGTATAACTTTTGACAACTCCTCTC
1	AX-88217253	31704798	GATATTATGATGACTCTCATCCCATTGAGCCCCAT[A/G]CACAGTACTACACACTGTAGGTCAGAGACAGCAGG
1	AX-88309562	31757180	TTGTAGTAGAACACTGCACACCTGCTGCTGGAGAA[A/C]GCTCAAACACATACTTTTGAGTGAAACACGTGTTC
1	AX-88186790	31769394	CGACGCTAGCTGGAGGCATTCATATTATCAGCAGC[C/T]TGACACAGGCTAACACAACGCAGCGCAGACAGCAT
1	AX-88101380	31832977	AACACACCGAGGGAGGAAGCAAAGTCTCACACTGA[A/G]GCCTCGTGCATCAAATATCGACACACAAACACATC
1	AX-87968324	31838127	CGTTGGCCCTCTTGCCTAAGGTGGAAGGAGCCATA[G/T]TTATACACCTGAGCCTGCTTACTGCACAACACAAT
1	AX-88114221	31842265	ACACAGAGACCCAGCGAGGTCCATGTGTCTCTCTG[C/T]AACCTCTCCAACCAATGACATCATTACCTTTGTCA
1	AX-88133493	31897587	AGCTCGCATATGTCTATGAAAGCCGCTTGTGAGAA[C/T]TGTGTCCTGGCGAAAATGCTGTTGTAGTTTAATCA
1	AX-88041635	31928099	TAGGAATGCATGTTAATTCACCACACAGCCCAGTA[A/T]AACCCTAATCCCTCCATTCAACTATTAATATCAAT
1	AX-87889974	31995906	AATTCATGAACAAAGACTTTGATGGCTTTTTTGAG[A/C]AATTATTACGAGGGAGGGAAAGAGCAAGAGAGAGA
1	AX-87878267	31998047	AAATGAAGTGTCTCCTCTGGTTTGACATTCATTTC[A/C]ATTCCAGGGCTGTATGTGACTGTACTTGGCAGATG
1	AX-88178700	32027902	CCCAATTGAATAGGAAGCTCTCCTTCCTTCCTCCT[A/C]TTGTTCCTTTAAACATTCTGTGAATGATGTATAAA
1	AX-87990269	32110571	GACTGCAAAAGAAAATAGTTGACTACCCTAGAAAA[C/T]AAGAGTTTAGACTACCAACAGAGGTTTAAATATGT
1	AX-88065051	32118437	TGATTGAATACTTGAACAACTGAATCTCCCAGTTT[A/G]GTAAAATGAATTGTGGTATTGTGTAGAAAGACAAA
1	AX-87991589	32155656	GAGAGGAAGGATTTGGTATTAGTCATGTAGGTCGG[C/T]ATATCCACAGATGGAACTGGGCGGGAGCCGAATGA
1	AX-88061874	32155684	TGAATATTATATCTCATTCTCTGCTTGTGAGAGGA[A/T]GGATTTGGTATTAGTCATGTAGGTCGGTATATCCA
1	AX-88255223	32155910	TAAAGGATGAGTCTCCAAAGTGTTCCAGTATTCAC[A/T]AACTGCTTGGTGGTGAACATTTGTTCTCCAGTTTG
1	AX-88146941	32184389	ATCCATTTACTGATTGTTATAATATACTGAAAAAT[G/T]TACCTGAGCACCGTAGACTGGTGTTCCCTGGTTGT
1	AX-88300037	32298958	TTAATGAGAACTAAATGTAGCTTTTTGGTCTAAAT[G/T]TAAGATTACATGCTGACTAAACCTTACATGCGCAT
1	AX-88066429	32338093	TGCCAGGCTTGTCAGTTATTAAATCTCTCCTTCAC[A/G]CTCTCTCAGTGTGCGCCGTAGGCTTATATTTGTTT
1	AX-88205699	32365321	CTTTGGTATGACTCCACTGGGGATTGAACCCCCAA[C/T]CTCCAAAACTTAAGGCGGACACTAATAAGGCTACT
1	AX-88257865	32365531	TAATGTAAATCACATTGTGTCCACTGTACTGCTAA[C/T]TCAATCATTAAGCAATAGTAAAGCAAGTAAGAAAG
1	AX-88079028	32366164	TTAATTGACCACAAAAAGTAACATTTGCAATGGCC[A/G]TCTCAGTCTCCGGACTTGAATCCCAAATGAAAACC
1	AX-88103041	32369089	AACCCTGGCATTACAAGTGCCATGCTCTACCAACT[A/G]AGCCACAAGGCATGATTCCTTTGATCGTTGTACAA
1	AX-87955196	32370833	CCAGGGGAGTGGGAGATGCCAAGTCCGGTGCTACA[G/T]ACACGCCCCCTCTATGAGAGTCACACAGGCACAAA
1	AX-88043001	32374751	TAGTTGAAAAGCAACAAGTTTGGGTTTGAGGTGGA[C/T]GGCCGGAGACTAGAGGTGGCGAGGGACTCTGTCAA
1	AX-88178192	32375682	CCATGTTAACTGGGGGGAGTTTAGGGACAGAGTAC[C/T]ATCCAAACTGTGATGGAGCTGGTATGTTCAGACCT
1	AX-88267891	32375952	TATTGGCTTATATCTCTTATCTGCAATGGGATTTG[C/T]CTTGTATATCAGTATGATTTTAGACATTTAGGCTT
1	AX-87958466	32375977	CCCGGTGTAAGACCATCTTCTGTAGTATTGGCTTA[C/T]ATCTCTTATCTGCAATGGGATTTGTCTTGTATATC
1	AX-88228593	32376970	GCTTCCTCAGACACTACTGTGGACACCCAGACGTC[A/G]TGCACTGACCAATAGAACAGTGTCCTCCAGAAAAA
1	AX-88137503	32377246	AGGTCTGGTTGCTATGGCGACACCTCCACCCTTCC[A/T]GAGAACGGCCTAAGCAACCGTATTCGCTCACTGTT
1	AX-88132990	32412828	AGCGGTAGATTTGGTTGGCTGGGAAGGGAAGCAGG[A/G]TCAGCTCAGGATCGTTGCAAGACTTTTAGGACAGC
1	AX-88058594	32430200	TCTGAGAGGTTGTTCTCCTCCTCTTCCTGAGGAAA[C/T]TCCACCAGCTCACTGGGCTTGATCTGGCCTCTGCA
1	AX-87999346	32457642	GCAGCTTAATGGAATCGATATGTTCCTGTGAGGTG[A/G]TCTGACTGTTAAGCGTTAACATATCCCAGGCAGGG
1	AX-87884968	32459902	AAGGCCAATAATGAAAGCTCTCGCTCTTTAGAGCC[A/G]GGGAAAGTAGTATCCACTCCAAATAGTATTTTCAA
1	AX-87943987	32471843	CAGACTCACATGAAGCTTTCTGGGTACTCGCTGAG[C/T]GCCATCTCGATGATGTTGAGAGCGTCGTGGTAGTG
1	AX-87933567	32474782	ATTGCTTTCATCTGCTCAGTTCTTTTAGGTCAGAG[C/T]GAGGTAAGGAGAGGAAGGATTTTTAAGGATTGTTA
1	AX-88314500	32475509	TTTTAATTGACATGTAAATGTGATATCAAGTGAGT[C/G]TTATTGACCTTTGTCTTGCGTCTGCAGTGTCTTGA
1	AX-88288286	32476255	TGCCTTTAGTCATCTGCCTGTATTGAAACACACTT[A/C]GGAGCATTATACAGGCCCGTCTCCTTCCTTGCTTG
1	AX-88189227	32483705	CGGTTAGGAAGAAGTTGTGTGTATCTACATTGGCA[A/G]AATCTGACACTCCTAGCTAGTTTACCTACACATGA
1	AX-87913566	32490949	AGGCATATACACGACATAAAAACACACTACGTACA[A/C]ATTTCTCACACAGTCCACACACAATTCCCACAGTA
1	AX-88027066	32541590	GTGGCAAAATTCAGCAGTTTGACTTATACCTCTGT[A/G]CCCTTTCTGTGACTTCTAGAAAGGTTTTAAGATAA
1	AX-88142615	32549461	ATAATGCTACACTACGTGTGTTATATGTCAATGTA[C/T]TATTGTAAATTAGTTAGCCTGTTTTGGCCTGATGC
1	AX-88044015	32588539	TATATCTAAGTATATTATATTTAGCATAAAGTTTG[A/T]GGTGGTAGTGAGCATAGTTAGCTAACCTTGCCCAG
1	AX-88014174	32588724	GGGCCCAGAGAGCCAGGAGGACAGGATATTAGCCA[C/T]TCTGCTCAGCTACAACAGCAGAGAAAGACCACACT
1	AX-87968085	32617283	CGTGTTAATATTGAAATATCCAATACACACTAAAT[A/C]AACCTTGTGAAAGGTATTAGTTAATGTATGTAATA
1	AX-88070999	32659663	TGGGTCGCGGAGTGATTTTCAACCAAACTGCAGGG[A/G]AAAAAATCTGGAAAACCGCGAAGCAGAAGGGCATC
1	AX-88065093	32671524	TGATTGGCTCAGACATGCGGCGCTGTGTAAAAAAA[A/C]AAAAAAAAATAAGACAGCGAGTGACTGACTAGCTC
1	AX-88210569	32676382	GACATATTGGGTAAACCAGCTGAATGTTGAATGGT[C/T]CTTTTTAAACCAGTGAATAAAAGCATTACAAAAGA
1	AX-87896242	32680548	ACCAAAGATAGTAAGTAGCCTAACTCAAGTTTGAT[A/C]ACAAGATTCTCCTTTCATCTGTGGCGCTGCTTTCC
1	AX-88151661	32682701	ATGGTGCAGAGATACAGTATCAATCACTTTTTTTT[A/T]AACTAATTATACAGCGCTGTAATACAGAGAGAGAA
1	AX-88315963	32682730	TTTTTTTAACTAATTATACAGCGCTGTAATACAGA[A/G]AGAGAAAAGGACAAAAAGGAGGGTTCTCACCAGAT
1	AX-88309844	32685601	TTGTCGCCATATTGCTTTCACCTATCCAATCCTCT[C/G]AATGTAGGGAGTAGGAGCTACGGGCGAGTTGGCAT
1	AX-88012890	32710500	GGCTGTGTTTGGACAAAGGCAAGTGGAGAGTTGGA[C/T]TTTTAAAACATCAAGGTAAAAGATTCATTCAGACA
1	AX-87951935	32713532	CATTGACATGGAGCCATTTCAGACAAGTCATCGTG[G/T]TTTTTTTTTTTTTATTGAAGATGCTTAGGTTTCAT
1	AX-88209781	32767831	GACAATATCGTAATTGGATCGCAATTGGATATCAC[A/G]AAAACAGGGCTAAAATATCCCAGCACTTCTTGGTC
1	AX-87962014	32812497	CCTCTCAGTCAAAGTGAAGGTCCAAGCTGCAGGGA[A/G]AGCCATTATTCATGCAGCTAAATATCCAGTGAAAA
1	AX-87883894	32864296	AAGATTGTAACTACCCATTGAGGAGAAAATAAGTG[G/T]AAAAAAAGTGTAAATCATTTAAAATTCCTTCTATT
1	AX-87935955	32972719	CAAACAGCTTCGCCACCCTGAATCTAAAGGTTCCG[A/G]CGCCTTCATCCCTGGCGGCTTCCGCTTCGAGATCG
1	AX-88067154	33028635	TGCGTCATACAGAGGGTGTTATCAGATCAGTTTAC[A/C]CACTGCAGGTGATGTAACCGACACGTAGACAGGAT
1	AX-88266853	33038169	TATGGGTTAATGTGTCTGTGATGAATTACCCGACA[A/G]AGTAGCATAACTCCATCAGAACATGCAGCAGCCCT
1	AX-88299201	33138919	TTAAAAATAAAATAGTAACTCGAGGAATAAAACAT[A/C]TTTAAACAGCCTTGGCCTGATTATGCCACCATTTG
1	AX-88059268	33304228	TCTGGTGCCTTTCTTCACAGAACATCAACAAGTCC[A/C]TCATCAGTGGATGTGTCCCTCCTCAGCTCAAACGG
1	AX-87984179	33304637	GAAAACTGGGCTAACTGTACATGCACATATATAGA[C/G]CAACCTCAGCAAGACTACAAACGGGCCATAATAGC
1	AX-88272477	33351280	TCATGGTTTCCTTTATCTGTCTCAAATGTAGCTGT[G/T]TGGCCTCCCTGGAATTAAATTCTATATTTGAAAGT
1	AX-88239891	33398687	GGTTCAATTCCCTGATGGGGAGGAAGGAGTAAGCT[A/G]TCCTTGAAAATAAGAATCTATTTTTAACTGATTCC
1	AX-87923160	33555181	ATATGTAAAGGCTTCCCAATTCAGTGCTATGCGTT[G/T]TAAAAGTCAGGATACAGTTTTTAAGCAAAGATAAT
1	AX-88087348	33555704	TTGCTGCCGCCAATCATAATATGTGGTGTGGAATT[A/T]GTGATTATCATTGAGAAATCCTCTGTCCTCATTAC
1	AX-87900800	33576366	ACGTTTTGCAACTGAACGGGGCCCTGGTAACATTA[A/G]CAGTAGTCTATATGCAAACATTTGGTGGCACAGAA
1	AX-88093559	33766828	TTTTAAATGACCACACGAGTATAAATCCACTTTTT[G/T]GAGCTGAAAGACGATGGCCAGAGCTTATCCATGAT
1	AX-87898089	33788727	ACCCTTCATATAAATTGGGGTCAAATTCTCTCTAT[A/T]ACATTGGGAGCATTAAAGGGCCAAACAGCAGTGGA
1	AX-88044976	33790120	TATGACAGCAATTATATTCTAGAACTGTTAAAGAA[A/G]AATATTCAAAGAGGATCATATTTTTCTATTTCAGC
1	AX-88300069	33818281	TTAATGGAATACAAATGTCAATTTCCAGGCCAGAG[C/G]TTCCTGTGTTAACTCGCCACCACAGACTGAGTGCT
1	AX-88024038	33935212	GTCTAATCAACACTTCCATTGTTATACATTTACAG[A/G]CATTCTATGCGCATGCATGAAATAAATCCACGATT
1	AX-88212674	33940742	GAGAAAGAGAGAGAGAGGTCATGAGCTCCTGAATT[C/T]TTCTGCAAAAAATCTGAATCAGAGTTGGGTAAACA
1	AX-87932650	33962726	ATTCATTAGGGCACATGTAGAAAAATATTTTGCAA[A/G]GTAAAACAAAAATGTGTGTTTCCTAATGTGTGTTT
1	AX-88259248	33968178	TACATCACAGATATTACATGTAAAATATGTATGTT[C/T]TATTATCACTTTCGTTTTACAATCCTTTCAATACT
1	AX-87976105	33990145	CTGACTCGTTGAAGTAGAAACCGGTTAGTGATCGC[G/T]GTTCTGATCTCCAGATGCTGTTTTCGGTCACACAA
1	AX-88257055	34045623	TAAGGTACTCCACAATTGAACAAGAGACGCTGGCT[A/T]TATGGCTAGCCTTACAGTTCTTTGAGGTACATGTG
1	AX-88227310	34048422	GCTCTTGGAAAGGTGAGCAGAACAGAACCCCCCCC[A/C]CACAAAATAAAACTCCTGAACCAACACTTGCAGTT
1	AX-88110454	34052370	AATGAGCCTGTAAGGGGCATGACTTCTAGAATGAC[C/T]GACAAAGATCACAAATAATGGTTCAGATTCTGTGA
1	AX-87998413	34059919	GCACAGACACTGCAATAGGTTTAATAGGAAGCCTG[G/T]CAGGCAGACAGATAGGATGCAGGGAATAGTTTACC
1	AX-88200829	34090408	CTGGGGTGATGGGCACCTCTGTCAGCATCTGCTGG[C/T]TGTCACTCAGGTACACTGTCAGGATCATCTGCATG
1	AX-88057344	34093942	TCTCATATTTTCTTCCTCTATTCTCATTCACTTGA[A/T]TTTTGGTCTGAAGAAGGGCAGAATGGATCTCCTGA
1	AX-88033876	34116635	TAAAGTACAACGTTGCCAACAAACGTATACAAGTA[A/G]CACGATCATCTCACCTAGCTAACTAGCTGCAGAAA
1	AX-88007932	34120430	GGAATAAGAAGCTTTATAAATGGACTCCTACATGT[A/G]CAGATAACTGTGGTGTGTGTCTGCTTGTGGTTCGT
1	AX-87990201	34140403	GACTGAACAGTCTCTAATATGAACACACAGAAAGC[A/G]CAGATCATATGTAACATAGTCTGTTTTGATCCATT
1	AX-88110418	34153338	AATGACTTCACACACAAGAATGAACTGAGCCACTT[A/T]CACAAATATGTTTTTAATCCCATTTCTATTAATTG
1	AX-87915252	34161066	AGGTAATGGAGGCCAGGTGTGTTTAATGATGAAGC[C/G]CAGGTGCGTGTAATGATGAAAGCCAGGTGCCATAA
1	AX-87898122	34195640	ACCCTTTGACTTAAAAAATAGACATTCTTAAAAAA[C/T]GATCAAAGTGAAAAATAGAAGATTGATGGAAATTA
1	AX-88080946	34218160	TTATCAAGAGAACATCCCTCATCAAGAGAACATCT[C/T]ACTGACTCACTAAACACAAATGCTTAGTTTGTAAA
1	AX-88172530	34218681	CATGCCCGTGTTCCCCAACCTTAGAAGCCCCCAAC[A/G]TTAGAAGCAGTATAAGGGAGCAGTGTCTGTCATTC
1	AX-88264967	34225639	TATACTTGCTTGTTTTGTCACAAACTGAAATTAGG[G/T]TAACTGTTACGAGCCATTTCTACATAATGCACCTT
1	AX-88296169	34242736	TGTGATCAGGGGTCCAACAATGTGAAGGCCATGAA[G/T]GATCTTGGTGCTTCCCTAGAACACAAGGACAGCTG
1	AX-88010078	34247540	GGATCGCGGGAAAAGAACAGGAAAGGGTTTTTGTA[A/C]GCTACAGTCCAAGCTATGTCTTCCAATGGTGCAAC
1	AX-88227947	34253095	GCTGGGAACTCCCTAAAAAAAAAAATCACACTTCG[A/G]TACAGCTTCGACCGGCAGTGACTTTTTGTATCAGG
1	AX-87929394	34258443	ATGGGAGTGCTAGGCCATCTGCCTAAAGTCGAAAT[A/C]ACACAGAGACGCCGTCAACGGCATCAAAATTTGCG
1	AX-88046814	34261136	TATTTCTCTAACTATGTGCATAAGTGAGGGATGAT[G/T]ACGATCGTTGACCCTGTTTTTCTGTTAGACAAAGT
1	AX-87983288	34265632	CTTTCATTGATTTTTTAAAGGAAGCATTCCCTCAA[A/G]GGCTGATGTCTGACTGCAACACCAGTTGCCCAATG
1	AX-87965303	34265700	CGATTCTTGAGCTTGGATGCTGTAATTGGATGCGA[A/G]GCAACACGAGCGCAACATGAGCAGTAGAGCAACTT
1	AX-88137920	34277290	AGGTTGATGTGATGCACTCTAACCTTTGTTCAGTC[C/T]ATCTCCTCTTGTTTTAAGTGGCTTGGCCATTTTAC
1	AX-88014764	34280419	GGGGCCACGATCCTAAAATCCTACAAAAGCGCGGT[C/T]GGTAATCCTGCCCCGACTGTGCTTTAGATCAAATC
1	AX-88174255	34283507	CATTTGCTTTCATCCATTCCTCTTACCCCGTTCTT[C/T]GTGAAGACACTGTTCATCCATTTGGTGTAGGTCTT
1	AX-87982595	34287158	CTTGGATCCAGAAAGACCAGGGCAGACCAGGCCTA[C/T]TTAGGCGCTCCGATAATTACCCCTCGAGGAGAGGC
1	AX-88045631	34316654	TATGTCTACTGGGATGAAAGTCATGTTAAAGAGAT[C/G]TTACCTGATGACCTGAGTCGGTTGTTTTTGTCTTG
1	AX-87894134	34318624	ACAGGAACCACTGAGTGGAATATCCTCAAAGAAAC[A/T]GCTTAGAAAGCCCTAGCTCAATCGTTAGCTAAAGA
1	AX-88016024	34319076	GGTAAAGGCTCAGAGAGAGTTTGCAAACGGAAATG[C/G]TGTTTCTAACGGTAACTATTGAGTTAGTTACCGTG
1	AX-87880263	34341828	AACATAGTTTACAATGAAATATTTTTGCAAGCAAG[A/G]CGAATGATGTGATTTTGTAGAAGAGGAAATACAGG
1	AX-88295406	34375092	TGTCGCGAGATGGCCCCCGTATACTTAGACATTTT[A/C]CAAACTTTGCGTCGTCTTCCATCCAGCCAGACTCC
1	AX-87900597	34385620	ACGTGAGTGGGGACTTACATGTTTCTGCTAATGAG[C/T]GAGAGCAGGGAGAAATAAAAGAAAGGCATCTCAGA
1	AX-88310714	34401522	TTGTTTTATAAAACTCAAATGAATGGCACCAATGG[A/G]CTCTGGTATGTGTCAATATTGGAGTTTATACAATA
1	AX-88274111	34577113	TCCATTTAGTGGCTAATAAATACGACCCAGGTATT[A/C]TACAGTCTAACCCGAATCACACTACAATTGCACCA
1	AX-87960753	34627116	CCTAATTTGCTGCATGTTTGAAAAAGAAAATCACA[C/T]AATCAGATGAGTATCCCAAAAAAACTCCACTAGTG
1	AX-88310957	34628016	TTTAACTTCAGTTTGCAGTGTGGACAAGTTACAAT[G/T]ACTTTTTTTTACTTGCCATGCATGTTGGGACAAGG
1	AX-87909404	34644671	AGCACATGGGCAGCACTGTGGACTCTCAATCCTCT[A/G]TCTGGGAGGGCAGGCACACACTGAACCTGGAGATT
1	AX-88306519	34647326	TTCTTGTAGTGAGATGTATTTTTTATTGTTTCTCC[C/T]TGTTTGTCTCCACAGCTATCCTCACTCGGCCAAAA
1	AX-87956007	34648714	CCATCTACCTGAGGGGTCCTTGGGACACCACTCAC[A/C]TCAGCTGTCCTGGATCAGAACAGACCGGGGTCTTC
1	AX-87905647	34654554	AGAATGTATTGGTTAGGTCAGTGTTTGTGGCTATG[C/T]ATGTAGTGTACACTCAACGCATTCACGAACATGGA
1	AX-88302398	34658494	TTATGTGATCGTAGCCTTTTTGACATAACTACAAC[A/G]ACTAAAGCTGACATTAACATAATCACGGGCTACAC
1	AX-87891228	34658524	ACAACGACTAAAGCTGACATTAACATAATCACGGG[C/T]TACACTGATGCTGTGATGGTAAAAGGCCATACTAA
1	AX-88148490	34661948	ATCTTAATTTGGTCCAGTGTAGTCCCGCAGGGAGA[C/T]GGTTAAGAACTGCACAGCTCAGCAAGATAGTAAAA
1	AX-87930384	34671197	ATGTCCCTTTCTCTTACGCCTTGATCACGCTGACA[A/G]CGTCATTGCGTTTTGGTACACCAGAAGTACATTCA
1	AX-88108819	34672168	AATACGATGAAACTATTTTCAGTCAATCAGTAAAA[C/G]AGTTTTGCATTTGGCTTTCTCTCACTGTATAAGGA
1	AX-87885614	34672365	AAGTACACACACTGTTTGCATTATCTTGTCATTAT[G/T]GAATGTCTCATTAAATAAAATCGGTCCGAGAAACC
1	AX-88070953	34674155	TGGGTAGAGGAACTGTGGCTTGGACAGCGTTAGTG[C/T]GTAGTGTGTGTAGTGTGTGTGTGTGTTAGACATGT
1	AX-88269401	34691776	TCAATCTGGGAGAAAAGGGACTCAAAATTAACCAT[A/C]TTGAGTGACAACGATACAGCGGTCAAGGATCAAAT
1	AX-88245138	34692089	GTCCTGCAGCCTAGTGTTCTTCTCATCCTCAGACA[A/G]ACTCTTGTTCCCCAGGATAAGCCTCCTCTTCACCG
1	AX-88034033	34692731	TAAATATACAGTATGTTGTTTTTCAGGAAAAAAAT[A/C]AACATGTAATTGCATGGTCATTGTCAACTGTGCAT
1	AX-88008170	34705085	GGACAATAAAACTTTCTGAATCTGAATATTTTGCA[A/T]CGTTAGTCCAACTCCTGCTCAATTCCTGTTTTTCT
1	AX-88225027	34705147	GCCTTTTCTTAGCCTTAGCCTTAGCCTCAACACTG[C/T]CTGGGCATCCAACTTCCTCAATGTTGGGACAATAA
1	AX-88001944	34713011	GCCCTGCAGGGGGATGAACGCTGTGTTCTGGACAC[A/C]ATGCGTCTCGTGGACCTGCTGCTGGTGCTGCTGTT
1	AX-88223768	34713348	GCCCTCTGGGACACATTTCTGTATTAGTAAGAATT[A/C]ATAATTTATTCCTAAACTATTTTATTGGCACAGAA
1	AX-88050153	34717138	TCAGTATTTTCCAATTCTCAAAATATGCATGTTAG[C/T]TAGTAAATATTTTCTGCTTGTAATGTAATTGTTTA
1	AX-88189776	34759081	CGTCTCCCATTAGCACCACCAGCTGAAGAGAGTTT[C/G]CCCCCTAATTGTCTTCCTCATGCCCTATATGAACT
1	AX-88176493	34773419	CCAGAGAGTTCTTCTAGACGCTGGACCACGGCAGT[C/T]GCCACCTTTCTGTAGGCCTCAGCCTAAAACAATAG
1	AX-88140594	34776369	AGTGTGCCACTTACGAAAAAAGAGTGCAGTATAAT[C/G]ACAGTATGCGGAAACTACTGCGTCCAAAATACCAC
1	AX-88041022	34789622	TAGCAGACATTGAATGAAATGTAGTCAGGTACTAG[C/G]TCCAACTATTAATGAAAGGAAGTCACACAACGACA
1	AX-88041854	34797397	TAGGCCTACCAGTCAATGTTTCCATTGAATATGGT[C/G]GTCAGCTACAAAGCATGGTAAAGGGAAGTAGTGGG
1	AX-87951556	34806505	CATTAGTTGCCTTATTGTAAAAGATTAACAGCTGC[A/G]AGGCCCATTAAAAATCCTGGCCTGAATATAATGAG
1	AX-88264535	34811803	TATAAACCTCTTCCACCTGGCCTCTGGTTGTCCCA[C/T]GATGATAGTACAGAAAGGTCAGCAGTTAGCTAGTT
1	AX-87982554	34816354	CTTGCTTGAAAAATACTGGTATGTATATAGTGCAA[C/T]TTGACCTGTACCGGGTCAAATTGACTTACACAAGC
1	AX-87896542	34816825	ACCACAGGAATTTGTGAATTAAGTGCATTTTTCTC[C/T]CTCTCTTGCCCTTTCTGCTGTCTGGGAGAGAGATC
1	AX-87999312	34817647	GCAGCTAGAGAAGATGAGGTCAGCCAGTTCTTTCT[A/G]TCTATCTCTCTCTCTCGATGGGTTTTAACAGTACC
1	AX-88184939	34853988	CCTGGACTGGCTGAGCTGGGGTGGGAGGGAGAAGG[C/G]ATTCTCAACATTGATCCGAGGCCACGTCTCAAATG
1	AX-88295031	34860127	TGTCATCCCCTATAACAGCTGAGAGTGAGAAAGAT[A/G]GTGATGTCGAAACGCCTCTAAAGAGAAACACATGA
1	AX-88186489	34864436	CGAACACAGCTCGACAGTACTGGTTGACTTTGCTT[C/T]GAATTAAACTTTCATCAGAATAGTGTAGAGGAAAA
1	AX-88063248	34896275	TGAGACAGAAACTTTTTACATTGTGCAGGTTTCTA[C/T]GATCAAAAAGCCTAACCTAAATGGCGCCTGATCAA
1	AX-88314941	34925680	TTTTCCTCATTCCTCCTTAACACTGTATAAACTGT[C/T]TTTGTTTGTGTGCTGTCAAAACCATTTTGTCTATT
1	AX-87895956	34951769	ACATTGACGTGTGGATGCAGTTGAGTTTCCTGTAG[C/T]AAAACTGCAGAAAGACAGAGGACATCCTGATTGGC
1	AX-87987008	34954578	GAATCAAACAGTGTTGCAGATCAATAATGAGAGTC[C/T]CAGTGCTCTCGTCTCTCCACATATTAAATTACATG
1	AX-87928111	34993971	ATGCACTATAGCACCGTTTTTAAAACTCATTTAGG[G/T]CAGGTTTCCCAGTTACAGATTAAGCCTAGTCCAGG
1	AX-88035525	35017612	TAAGGCCAATGATGAATACAGACTATGAAGCACTG[C/T]TAGATGAATCAGCGGTCTGTGGTTTAGAGACTCAT
1	AX-88057690	35068466	TCTCCTCCTGATGTTGCTCTGTGGCCAGAATGGTT[A/C]TGCTCTTGGACACACAGCTGACTGTGGTCAGACAG
1	AX-87934052	35070068	ATTGTTATAGATCACAAAACAACACCACAGTAAAT[C/T]GTAGTATTTTCATTCTCTATTCTCATGGTAGATGA
1	AX-87964171	35104779	CCTTTAAGGACCTCCTCACACCATCCTATAAAACA[A/G]CAGATACCTTGAGTGAAATGGTCTCACTACGAAGG
1	AX-87990687	35165212	GAGAAAAAACATTCTGAAGAGGTGGAAATATTTTA[C/G]AAAACGTAAATAGAAATATTATTTTCTGTAATCCT
1	AX-88124146	35169802	ACTCTAACCCGTTCCCCTGGCTTCTTCCCAGAGGA[A/G]GCCCTGTTTGCTCCTGCTCTTTGAGAGTCTTTAAA
1	AX-87934559	35175506	ATTTCATATGCGGAGATGAGCAAAGGTTGGCAGCT[G/T]CCCCCATCTTCATGCTGGAAGGAAGCCCTTTGCTT
1	AX-88056378	35186925	TCTACAAGGTGATTAGAGCACAGAAAAACTAACTT[C/G]CAGCTCTCTGATCTCATAGTCCTCACTGTTACTGT
1	AX-88070300	35203685	TGGGAATGTGAAAGGCAGGCAGCAGCGGTGTGTTA[A/C]GGAGGGTGTTACTCCGCTCCAACTTGTGCGGCCGG
1	AX-88135925	35207949	AGGCTAGTGCGTACGGCCCAGTACATCACTCGTGC[C/T]AGACATACAGCAACTCCCCTTCCAAAAGTTTGCTG
1	AX-87884080	35212616	AAGCAGTCAAATTATAATTAATCCTCTCAGGGTTG[A/G]AGCTTAAATCCCTTTTAACCCTCCAGATTAGAATT
1	AX-88064574	35223311	TGATCTGATCACCTTTCTATGAAAATGAGGATTAC[A/C]CTGTCGTGTCGCGGGCGGTGTTGCGGCTCATACGG
1	AX-88019134	35223827	GTAAAGCTACGGACCATGGAGAGGAAACCCGCTGA[C/T]TGTTTGTTGTCTGTTTGCCTGCAAAACCAAAATGA
1	AX-88276459	35240749	TCCTTGTGGTGGGTTGGGCACCTGCAGGCTGACTC[C/T]GGTTGTCATTTGAATTGTGTTTCCTCTGACACATT
1	AX-88094041	35279541	TTTTCATCCTAGTAAATGAGAGTGTTTAAAGGTTA[C/G]GGGATTTCATTTATTTCATTTTATAACTAAAGCAG
1	AX-88083693	35282437	TTCCCTTCCTGCAATCTTTACTCAGAAAATGATCC[A/G]CCCCCAAAATGATTCTTCATATAATAAAAATAGAA
1	AX-87922327	35328616	ATAGTCCGTTTAGTTTGATCAGAGAAAATGTCCAT[A/G]GTACTGTAAGAGGAGTAAGAAGAGAACGAGAGATT
1	AX-88308245	35364255	TTGCTCTCTCGCTCTCTCTATGCTGTGTCCACTGA[A/G]CCGTTGGGCCGGCTGAGAGGCTGAAGCCTAAAGCT
1	AX-88137343	35366372	AGGTCACCATTTGAGATGCACCCTTGAGTACTCCA[C/T]ATATTATTACCAACTTAAAACAAGATATACGATAT
1	AX-88149435	35366546	ATGAGCCAAATTGTATAATTAAAACTTGAGTAATA[G/T]ATTTTATATTATTTGCAACAAGAACAAATCTAGGG
1	AX-87978446	35370938	CTGGGAACTTGGAAAAATAAGATATCAAATCATGA[C/T]TTCAGTGATCTTTAGGTCGGAAAATCTGAGCTCCA
1	AX-88113859	35426651	ACACACAACACACACAAACAATAGCTGCCTCTGTT[A/C]GCGCACACTGTGGTGTCCACGCATTCCTATATCAA
1	AX-87954800	35427098	CCAGCAGGTGGAGTTTTCTTCTAGCATCAATAGAT[G/T]TTTGTGTGTTTTTGGCTGGCGGCAGTAGGGATAAC
1	AX-87908233	35473123	AGATAATATTCAATGGTTTGCATCTTCCTCTCTTA[C/T]TAGGCCTAGGCTATATATTGTAGGTGGGTTGAAGC
1	AX-88166111	35473154	CAGAGCATGCAACTCTGCTGTCCCCAGAACTAGAT[A/G]ATATTCAATGGTTTGCATCTTCCTCTCTTATTAGG
1	AX-88273576	35473691	TCCAGCCTGTCTCAGGTCTTCCTCCACCTCTCCAC[A/C]CTGGAGCGCAGTGTCATCTGGGCCAAGTCTCTGCT
1	AX-88019479	35497782	GTAAGCAGCATATCCTTCGCGTCAGGCTCGTCAGA[G/T]TTGTGGGGGTTTCTGCTAGTCTGTGGTGACCAATT
1	AX-88307874	35508320	TTGCATAGCCAACTATTGTACTTACTTGAGTTACA[A/G]TGGCCTATCAATAATTAGTAGATGTGTAAGATGAG
1	AX-88093255	35528433	TTTGTGAAAATTAAAAAGCAATACAGTGGGAAAGC[C/T]GCCATGTGTTTGGACAATTAATAGACACTGCAGTA
1	AX-87888950	35528598	AATGGAACTAACACCATTTCAGCAACATCAAATCT[A/G]ATTGAAATATGTTCACATACATCTACAAGAAGAAT
1	AX-87901210	35536479	ACTACTGAGTAGTACACTCTATAAGCAGGGTACCA[C/T]TTCAGATAGAGCCAGTCTGTGCAATGGTTCTACCT
1	AX-88287097	35554806	TGCAGCAGTGGTAACTCTGGGTCTTCCTTTCCTGC[A/G]GCGGTCCTCATTAGACAGTTTCGTCACCGCGCTTG
1	AX-87944478	35556764	CAGAGTGGGGTTCAATGGCCAAGAGTCCAGTGAGA[C/T]GCACTGTTATGAAGAGAGCGACTGTGTTTCCTATT
1	AX-88129423	35558559	AGAGCTAAGTGTTTTTTGTTCTTCTCCCTGCGTAC[A/G]CCACATAATAATGGGTTATTTCAGACCTTTTAGTG
1	AX-88016419	35566940	GGTAGGTCGAGTAGCCACGATTCCCGGGTCACACA[C/T]ACATTTTTCAGATCCCCTAACAGGGGCCAGCATTA
1	AX-88161934	35566973	CACACATTTTTCAGATCCCCTAACAGGGGCCAGCA[G/T]TAGGGAAAAAGGTCCTTCGCTGCAGCCGTTTCGAG
1	AX-88132541	35567441	AGCCTACGAATGTCTCACTGTCCCATTCGGGCTAG[A/C]ACAATCTTCCCAAACGTTCAGCAAGTGTGTAGAGG
1	AX-88148994	35628826	ATGAATAGCATGGTTTGGATAACAATTTGAGATAC[C/T]GCATGGCCTATACTATCAAACTCTGAAAGTAGAGA
1	AX-87985017	35629042	GAAATCCTGCAGGAGAAAGACAGTACACCACAACA[A/G]CAACTTAACTGAAGATACCATGGATGAACAGATGA
1	AX-88063397	35629262	TGAGATAACTCATCGCCTATGGCGAATGCATACAA[C/T]CTATCTATCTATCTATCTATCTATCTATCTATCTA
1	AX-88215689	35641489	GAGGTGCTGCTGCTCTCCTCAAGTGGGGGGAAGAA[C/T]TGGTCAAACCAGGCATCCCAGATATCCCTCACCCA
1	AX-88233998	35657453	GGCTACAGTTCATTCTCCTGGCTATCTCGTTGTTT[A/G]CAGTGTTGCATAATATGATTAGTTGTCCTTTTGAT
1	AX-88229513	35659589	GGAACTTTGAGGGTTTATGACATAGCCCCTCCAGT[A/G]ATTTAACAGGATCTCTATGCATTATGAACAGTTGA
1	AX-88031054	35660905	GTTGACTAAATAAATCACGTTATTTGGCCCGCAGC[A/T]GCATCGATGCCGAATCCAGGCAGCACCCAGCAACC
1	AX-87891442	35664921	ACAAGGAGGGACAAGGAAGAAAGACACATTGTTGA[A/G]ATTTTCGAGGGAGTGCGGTCTTCTCATCTTTGAAA
1	AX-88218336	35665209	GATGGAGAGATTATTGGGACGCAACCGGAGAATTG[A/G]GCTGCCTGCGAGAGACTGTCTAAACTGTGACCTGC
1	AX-88012889	35665420	GGCTGTGTTTATTTATGCGTGGTGAGGATGACACG[A/G]CGGCTAGCGCTGTGTGTAACGTCAGCTTGCTGTGG
1	AX-88040854	35668423	TAGATGAGCAGGGCGACTGCTGTTTGTTTAGCGGG[C/T]AGCGGGTGGCCCCAGTGTGACTGTGGGAGGATGCA
1	AX-88169697	35684677	CAGTCTTCTTAATGCCTCTGACTTTAACACAAGGC[C/T]GAGTGGGAGCAACCAGCCGAGCTCAACCCTAGACT
1	AX-87935530	35686217	CAAAAAAAATTCACCGACTTAGGCTTGTTGACCTG[A/G]ACATTTCAGACAAGTTAGAAATAGCTCTCTAAGGT
1	AX-87927243	35699496	ATGACAGCTCAAATAAGCCACCTATGGTGAACAAC[C/T]TGTCAGAGGCTTTGTAGAATCATGACTCTTTTGAG
1	AX-88269836	35703805	TCACATCTGGGTTGGCTCAACAATCAGTTGTTTAA[A/G]TCCAAATAAATCATACAATTTGTACAGGGCATTTA
1	AX-88277931	35713285	TCTAGAGCTGGGCCACTTGTCTCCTGCTGGTTGTT[C/G]TGAAGGACAGGTCGAAGCCAGAGCATCACTCATCC
1	AX-88117213	35716077	ACATCCTAGTGCAGGAGGGTGGAGCCCAACGACTG[C/G]AGCAGGATGTAGCCCAACACAAATCCTGATATTAA
1	AX-87977217	35716254	CTGCCCCAAGGCTGGTAGCCTATGCATTTTCCTGT[G/T]ACAGTAGAGGTTAGTACAGCTGAATAGGAAAATTC
1	AX-88059258	35743588	TCTGGTGAAATTCAAACACTTCCTATGGATTATTA[G/T]TAGTAGTAGTTTATCAGCATGAATTAGATTGCTCA
1	AX-88247968	35753618	GTGCGGTTCGCTGCAGGTGAGAACGCAGTCCGAAC[C/T]AAACGGGAAAATAACCAAGGAGTATTATTGGTTGT
1	AX-88170389	35753705	CATAAAATGCACGTAGTACCATTACTTTATCTCTG[A/G]AACATTTTGTGATCGCATCCAGGCTATACCGGGGA
1	AX-88315227	35761666	TTTTGCATAACAGAAGAAAAATAATTCAGCTGTGA[C/T]GCTGGTTTTCCAAAGTGAAGACGCAAAAACAAAAA
1	AX-88191467	35763340	CTACACTATACTAGCTTATTTTGTCACAAACTGAA[A/G]TTAGGTGAACTAAGATTTTTAGCAATCAGGAAATG
1	AX-88146194	35764474	ATCAGCCCTGCCCAACGGAGAGGGTAAGAGACCCG[C/T]CACCTGTACTTAGGTACCAGCATGTAACATGACAC
1	AX-88052892	35766327	TCCCACAGCACCAAGAGTGAGAGCGACGTCCCCAT[C/T]GAGGTGGACAGTGTAGCCGGGGAGTCTCAGGAGGG
1	AX-88168547	35791626	CAGGGGCCAGACATGACCCGAAGTGGTATTTCTCA[A/G]GCGCTGTAATGGCAGCATGGAATCCAATCAACGAT
1	AX-88281266	35807614	TCTTAACCAAGGGAATGCTGTGCTTTTCATGTTAA[C/G]TATTTTCATTATGTGGTTGTTATCACAATGTTAGA
1	AX-88121527	35828315	ACGACACAAGAAGACCCTGGAGGAAAATGTAGAGG[A/G]CATACTGAGGGCTAAAGACGGAGAGACCCTGCACT
1	AX-88211550	35832258	GACGCACTGTTCCTGTTTTTCATATTCCAGAGAAT[A/T]TCCTGATGCTGTTCCAATGGGGACAGTATGCCTGC
1	AX-88281920	35850895	TCTTGTGCTGGTCACGTGGTCAGGAAAAACTTGGG[A/C]TTATCCATGATAGATTGATCCCCAGCCTATCCAAT
1	AX-87886723	35852571	AATAATGGGTTTATGCTGACGTGGAATAAAAAAAA[A/T]TATTGTGATTCGCAAGCAAACAGCCAAGGCATTAA
1	AX-88127252	35869147	AGAAGAGCTCTTCTTTCAGTTCAGCCATGTCTGAC[A/G]GGATTGCCCCCCCTCTGTTTGATGTCGGCCGAAAG
1	AX-88011211	35869273	GGCATGTCTCTCTCATGGGAGTCTAGGGTTGCGAT[C/T]CAAATGGCACCCTGTTCTGTATATAGTGTACTACT
1	AX-88117074	35872809	ACATCAACAAAATCGATTTGAATTTGACAGTAAAT[A/G]TTGACCTCAAAAAGATTTTCAAAAGATGGAATAGT
1	AX-88044878	35877504	TATCTTTCTTGTTTTCCCTACCTGATATTTCAGCG[G/T]TGAGAAAAAAAAAGAGGCTACAACTGACAACAGCT
1	AX-87938137	35897597	CAAGGCTAAGCTCTGAGGGCTATAGCACAGATAGA[A/G]GACGGAGCCAGATGTTTCAACAGATGTATGAATCT
1	AX-87983936	35917018	CTTTTTCCAAACAGAAAACGGGGGAATTGTTCATT[A/T]AATAGTTGTTTTAGCATTTATTGTAACGGATTGAT
1	AX-88135250	36066803	AGGATGTTGACAGACTAACAATCATTGTCAGAACT[A/G]CTAAGAGTTTAGTGGAATGTTCAGTGCATCATGGA
1	AX-88038501	36070140	TACCCTGACATTTACATTAAATAAGAGCATGGTAG[C/T]TTATGTGCCAGTCTGTGCTATAATGACAACTCCTT
1	AX-88044234	36071118	TATCAACTCTGCCACCTAGTGGGATGCATTATACA[A/G]TCACTCAAGACATCCTGTAGTGTCTACATGGAGAA
1	AX-88305862	36091176	TTCTCTCCTGCTACTCCACTCAACTACATTTACCC[C/T]GTCATACACAAACAAACCTGTGCCAAGCCAATGCT
1	AX-88221222	36095572	GCAGGAGAGCCAGTACTGCATGCGTCAACTTTTGT[C/T]CATTTACACAATCTCTTGTTCACATTCGCTTGTAA
1	AX-88211175	36123267	GACCCTTTGCTATGAGACTCAGAATTGAGCTCTGA[C/T]GCATCATCCCCCTTTCCTTTAACTGTTTCTATTGA
1	AX-88042946	36124164	TAGTTATGACTCATTCTGTGGTACTCTACTGGCTA[A/G]GCTTGAATTTCCCTGCCAATAATATTTGAAAATAT
1	AX-88155448	36125139	ATTGGATTATGATTGTCACTAGTCTCAGCCACTTT[A/G]CCAGCTTCATTCTTCTTCTTGGAATGAGATGTCAT
1	AX-88055972	36132772	TCGTCTAGAAGTTTCTTCCTTCTGGCAGTATATTT[A/G]CCTTGCCACTGTGCTGCTGCTTTCTCTTCTGGGTT
1	AX-88260303	36142172	TACGCGTCTTAAAATGACACCCTATTCCTTTTAGG[A/G]CTTTAGTGCCCTACCTATGGTCAGAGCCTTATTTC
1	AX-87934369	36145267	ATTTAGTGTCTAATATTGTACAATGAGATATATAC[A/G]GTTGAAGTAAGAAGTTTACACACACACACCTTAGC
1	AX-87962954	36193545	CCTGGCACCTTAGACTCTGTCTCTATCCAGCTACC[A/G]CCCGGTACCTTCATTCCAGACTCTGACATTGCCGA
1	AX-88303168	36194897	TTCAATTCAAAGGCTTTCCCAGCAGCTCTGATGAT[C/T]ACCCCAGTGCTTCGCCCTAACAAGTTGTCAGTGAC
1	AX-88173699	36203704	CATTCTGAAGGCGCCTATGACTTAACCTGTCGGAT[A/G]AGTAAATATTTGATTTATGTTGCTTCGAAGTCGGA
1	AX-88195924	36251670	CTCGCTCCACGCTCCAGTCAAATTGGGCACGCTCC[A/G]TTTCTCGCTTCATTCACGTACTCTGGCTCTGATGT
1	AX-88014691	36256093	GGGGATGATAGTGTAATGGATAAGGTAGGTTCAGC[A/G]ACAAGTAACGACTGATCAGTAGTAAGTAATACTGG
1	AX-88307482	36256624	TTGATAGACACAGGGGTCTTCACAGGTTCCTGGGA[C/T]TGAGATGAACTGAGGTGGTCCTTTTCACTGTCAAT
1	AX-87900537	36270823	ACGTCCTTAGTGTGCACTGTACTGTAGGTATTGAA[G/T]ATTGGTATTTGCTGCTTTGCAAACTTACTCCCTTT
1	AX-87940623	36270955	CACAGTATATTTTAGATCTTGACTGATACACAGTT[G/T]ACTTTTCAATGGGAAACTCACTGACGGGCATTATT
1	AX-88097929	36321246	AAACCTTTGACCTATAAGAAACAAATTAAATTATT[G/T]ATTTATGACCAGACAATTACATCCAAGTCTGGCTG
1	AX-88092424	36344035	TTTGACTGATACTGTATATGCCTTAAGACCCGCAC[A/C]AAACACACAATAATAGGAGAGGAAGTCATGGTAGT
1	AX-88186920	36401086	CGAGAGAGGTCGTGTGGGAGGGAGGGAGGAGAGAG[A/T]TCCTTACGTTACACATCTCCCTGACGATGGCCTTC
1	AX-88066318	36418155	TGCCAAATGTTTGGAAACTTTCCCAAAACTCCCAG[A/T]ATTCCCGGTTGGAGGATTCCCGGATTTCCTTCTTA
1	AX-88090689	36454897	TTTATAAAACAAGGGCGGGACTGGAAAGAAATGTG[G/T]GCATCTCTCTAATGCAAAATGCAACAATTTCAAAG
1	AX-87928884	36457480	ATGGACAATTATTATGCTCCTGTATCAAAGCAGTG[A/G]GGAAAAATACATGTCATCTATGCACTTAAATTGTA
1	AX-88137196	36457592	AGGTAGACTATACTCCTGTTGTAAATATAAGCGAT[G/T]TGTTTAATATTAGGACAGTTGAGAAATAAATATAG
1	AX-88279675	36458570	TCTCTGTCTTTGCACGTCCACCTGTCTGTCAGTGC[A/G]TGCCCGGCGAGAGGCATCGGGTTTGAAGAGGCTCC
1	AX-88117521	36460184	ACATGGCTCTCCAGTACCGTGTCACCGTTATCAGG[C/T]CTACCACTGTTGTTTTGACGGAAGACTTCATGATG
1	AX-88225761	36461404	GCGTCACTAATGTTATTCCTCTTGTGTGGCGATGG[A/C]GTTGTGCTGGAAGCCCAGACACCTCAAGGCCGTGG
1	AX-88248285	36461578	GTGGAAGGTGTGTGTGTGTGTGTCCTGGCCACATT[C/T]CCTCTCTTCTCCACTACGTCTCCTTTCACCTCATC
1	AX-88243161	36462667	GTATGGCTGCTGGGCTGGACGACGCCCCTCCTCTC[A/C]GCTAGGATCCATCCGCCAGCCTCTTATCTTTTAAT
1	AX-88105541	36473676	AAGAGGGTAGTGGAGATCTGAGTTAGCCATGGGCC[A/G]CTAACCTCCATTAACCCAAACTGTACCTGCCAAGC
1	AX-88288662	36476275	TGCTAGCGTCGATTCGGGACCTTGCATATGGATCC[G/T]CGCACGGTCACAAGGACCGTCACACGCAAAGGCAC
1	AX-88275972	36476924	TCCTGACATTCTGGTTCGCTGCCATTTTAACCCCT[C/T]TTCGCCACAGAAGAGCTGAAGGACTACCTTGTAGG
1	AX-88026558	36503102	GTGCTATCTATCTCGGCTTTTTAAAATGTGACCTA[A/T]ACTAATGGGCTATATGTGGTGTAAGGGATTCTCTT
1	AX-87966183	36524751	CGCTGTGCTTTCGGATATTCTCAGAGTTACGTTTC[G/T]TCCCCAGGTATACTAAATACATTTTAAAAAAGAGG
1	AX-87970526	36525543	CTAGGTGTTAACCTGCTCGAGCCACAGGGTAGGTG[C/T]GTGTGTCCCAAATGCCACCCTATTCAATATATAGT
1	AX-88111601	36525777	AATTAATGTGCAATTCAATAACGACAGGACAGGAA[A/C]GACTTAAATGCTCACTCTCTCTCGACAACTCACTC
1	AX-88173620	36526110	CATTCCTACATTCACAAGTTTGGTGACTAAGCTGC[A/G]GTACAGTCCCTTAGCTCCAGGCCAGATTATTAGCC
1	AX-87902250	36526121	ACTCTCCTCAGCATTCCTACATTCACAAGTTTGGT[A/G]ACTAAGCTGCGGTACAGTCCCTTAGCTCCAGGCCA
1	AX-88193109	36528462	CTATCCACACTGCAGTACAAGTCACTCAAACATTG[A/G]TGCCTTTTCCAATATCCTCATTCACTCGACGAACA
1	AX-87916423	36540967	AGTACAGTACAGCCTTGTGGCAGTACTCAAACCGA[G/T]TCGACTCTCTCTCTCTCTCTCTATTCCTCCCTTTT
1	AX-88169924	36543501	CAGTGGGGGCGTAATCCCCCCCGCCCCCCGGTGTC[A/G]CCCTAATCCTGCCACACGCAGGACAGGAAAGGGGG
1	AX-88274486	36559866	TCCCCAGTGTCCCGCTGCCCGTCGGACCCCCTCTT[C/G]GAGAAGAGCATCCGATTTTTACGATTGTCGACTAT
1	AX-88141693	36562373	AGTTTTTACTATACAGTATAAATTCATTTTCAAAA[C/T]GATTGCTAGATATTTCTAGAAAAAAATGCATAGGG
1	AX-87991201	36566575	GAGACGGATCAGTGTGTGTCTGCAGTACAGAAAAT[G/T]TGCCACCCAGGGTGCCTTCATATATAACCAGGTAT
1	AX-88197641	36620041	CTCTTTCTCACTCTCTTAATGCCAATCTATCACAG[A/G]AGGTCAACGGTTCTCATCTCCAGTGACTGTTATCT
1	AX-87903462	36620230	ACTGTCGCCATGTCTATCCCTACTTCCTGGTTTGC[A/C]TCTCAAATGGCACCCTACTCAACATATAGTGAACT
1	AX-87904468	36623789	ACTTTTTATTTTCTAGTAACTGCAAATTTCACACT[C/G]CATTTTCTCTGAAACTGAACATAATAGAACCAGGA
1	AX-88110280	36631041	AATGAAGCCATACGTTTCCTGGCCGGTAAAAACAA[A/C]GTTTTTGAGAATTTCGCCTGTTCTGTTTTAAGTTG
1	AX-87942790	36695888	CACTGATCCATTCATAATTCTTTGTTTGTAAGGTT[A/C]GGAATACTCAGACACCGTGCTTTTAATCTACAGTA
1	AX-87875849	36702046	AAACCACATTCACTGTTGCACTCCTGTTGAAAAAA[A/C]TATGTGGAGATATGGGTTCAGAGCGTGACAATGTT
1	AX-87935316	36703142	ATTTTGATATCTGGAAATTATCGCGAGCCCAACCA[C/T]GTAAAATAAAATTATGTAATTAACAGCCAATGTTT
1	AX-87878994	36761151	AACAAAACTGCCTTGTAGCGATTAAAGAGACACTA[C/G]CTTTTTTAAAGGAGATTGTTAAGGCTCCCTGATAA
1	AX-87931627	36765012	ATTAATTTACATTTTTAAAGGAAAGTTTTTGTCTT[A/C]CATAATTCAGGCCAAGGGATGGAGGGATGAGAGGA
1	AX-88129993	36774782	AGAGTCTGTTATTCAAAGAGAGGTAAAAAAAAAAC[A/T]GTGATTGATGGATGATGCTTTTGGAATTACATTGT
1	AX-88143688	36786011	ATAGAGATAAAAAATTAAAATACACCAGGCAGCTA[C/G]TGACAATAAAGATGTGTGGCCCCAAACACTGTTTT
1	AX-88159328	36810818	CAACGCTGGCCATCTTTCCCCCTCTCTTTCTGGCT[A/G]CCATCTCCCTTCCCTTTTAAGTTCAAGTTTGTTTA
1	AX-88103864	36882698	AACTAAATGGAGATACAGCTGGAGGTCCCTGAGGG[A/G]AAAAAAACAATAACTGATTTTGTCAACTGTTCTCA
1	AX-88165357	36892581	CAGAACATTACTTAATTCAAACAGGAAGGAATACA[C/G]GTCTGCATGACACAATTGGTTGGATTTAAATGGCC
1	AX-88035579	36934207	TAAGGTACCAATCGTAGAGCACTAACCTAGGATGC[C/T]GGAACATCAAACCTCAAAAGAGGGAGGAGTGTCTC
1	AX-87909558	36951057	AGCAGACAGGCAAATAGACCCAGGAAGTCCTCTGA[C/T]GGCTGTGTATCTGACCTCTAACCCCTATTAGTGTC
1	AX-88266745	36952548	TATGGATCCGGGGGCTCTCCCTCTCTCAGTACCTG[A/G]CTTAACTATCATATCCGTGGACAGACAGATCAATA
1	AX-87963540	37016981	CCTGTTTCTTGTGAGTTTTTTTGCTTTATTCTGAC[G/T]TTTTCCTCCACCGTTCACATAGTTGACATTGGCCG
1	AX-88182129	37053784	CCGGGGCCATGTTGCATGATGTCACTGATGCAGAT[C/T]GAACACCGAAAATGCCGTTTAGCATGCCGACCTGA
1	AX-88211813	37091307	GACTACACCATATTGGTATCAACCTGCATCTCTCC[C/T]TCCCTTTCAGCCCAGACTGAACCTACATCTCTGGC
1	AX-88205903	37114615	CTTTTCTCTCTTCCTCTCTCCACTGGTTCGCTCCG[A/G]CTGTGCCACTAGTTCACACTGTTTATGTGCGTGTG
1	AX-88284354	37125889	TGACTGACCACAGACAGACTGGTTGTCCCAGACCC[A/T]GAACAGCCTACAGGCTACCACAACAATGTTCTGTG
1	AX-87877971	37126731	AAATATGTCCACATAGGTTTATTTCCCCTTAATGG[C/T]GCTCCCAGCTTGTTGGCCATTAGACACTGTGACCT
1	AX-88016176	37136031	GGTACACGACGACCAAACATTTACATCTGCTCAGA[C/T]CCTTGTGTGACATCTGAGCAAATGCAATTATCACT
1	AX-87907544	37139587	AGAGGAAAGGAATGCGAGTAGAGAAGGAGTGTAAC[A/T]GGAAGGAAGTGCGGTAGCCAACACCTTTTTTATTC
1	AX-88252624	37147731	GTTGCAAAACGAACTAGATTTCCAAACTGCCTCAC[C/T]AAGCAACGCTAGCAGCCAGACACAAGCCTAAGATC
1	AX-88142801	37149273	ATACAAGTTTAACTGAATTATTATTGTACTTGTTG[A/C]TGGCCATTTGATAGCTTTAGAACAGATTGGGTTTC
1	AX-87954302	37188939	CCACTGCACCACTCAGAAGGCCTCTCACCTGAATG[C/T]GACCAAGGTGTGCTTTTATACATTTCCTACATGTC
1	AX-88189944	37227041	CGTGCAGCGTTCCCCGTGCAGAGCTCACTGATCTC[G/T]CTCAGTAGACTCTTCTGTGTCTCCATCAGAAAGTC
1	AX-87972181	37227090	CTCAGAGGAGTCGGGCCACGGCAGCTCTGTTTCCG[C/T]GGCGATGCGGTGACGTGCAGCGTTCCCCGTGCAGA
1	AX-88014987	37232252	GGGGGGCCACTTAAAATGTTATGGCTGAAATATGT[A/G]TGCAACTAAACTCAAGAAAAGTTTTTATTTTGATT
1	AX-88164996	37232259	CACTTAAAATGTTATGGCTGAAATATGTCTGCAAC[A/G]AAACTCAAGAAAAGTTTTTATTTTGATTATATTTA
1	AX-87888401	37257089	AATGAAGAACTGAACACACAGGGGTTTACTGTAAT[A/G]GAGTATGGGTTCTCCATGGGTGTGTCTCTCCTTTC
1	AX-88041254	37385081	TAGCCTCAGTTGCATCATTTGTTGAGCAGAAAAAC[G/T]GGTATTTTATTGAACATGTGCCTCTCTCTCCATCT
1	AX-88092142	37525251	TTTCTTATTGTGTATACATATAGAGTTTAGCAAAG[G/T]ATCCTCCTTGTTGGCACCAACCATCCCATAACAAT
1	AX-88103065	37546178	AACCCTTGAGGAACACTAGTTGTCAGCCAGGCTTC[A/G]TTTCCTCCTGTCCTGGCAGGGTAAAAAGTAGAGGG
1	AX-88086189	37548207	TTGAGAACTGCGCGCAGCCGGTTCTTTCGGGTGTA[C/T]ATGAAGGGGTGGGAGACAAAAGTCCCATCTCTTCG
1	AX-88083008	37574144	TTCATTAAAAACAAGTCCTTCTTGTTATGAGGTCT[A/G]GCTATCAGTTGGACTGGACACAAGCCAATCCCTGT
1	AX-87947913	37579345	CAGTGAGGTTAAATTACTGTACCGTAGCCTACATC[G/T]CACCAACAAGAGCTACAATCCTCTGCTTTGATCCC
1	AX-87878634	37582942	AAATGTGGCCTGCAGGAATGAGGTCTAATCCAAAT[A/G]GAGCTGATTTGGATTTAAGCTTTTAATAAAGATGC
1	AX-88146696	37583094	ATCCAACCCACCGGTTGCCAACCCCTACTCTCCCA[A/G]ACCTCTTTGAAATGCCCATTAAAGTGAATTTAGTC
1	AX-88063976	37664856	TGAGTCATGGGAAGTAATCACTATGAATGAATTGT[C/T]TCCTCCACCCCTCCTCCACCCCTCCTTTTTCCCTC
1	AX-87956577	37665474	CCATTTAGCACGTCTGGAACCCGTTGGATCGGAGA[G/T]TGAGGGCTAGGGCCATTCCCCCCAGAAATGTCCGG
1	AX-88225253	37700977	GCGATGCTGGAAACTCCCCCAAAAAATTATCTCAG[A/G]GAGATCCAGCCGACATACTAACACATACTAACAGA
1	AX-88312399	37701418	TTTCCACTCAGAGAGAGGTTTGGCGCAGTGCCATC[A/G]TCTTACATTAAGGCGCATTGACTTGTGCATTTGTG
1	AX-87944718	37725479	CAGATGTACCAGCCACGTATACCTGCCACTCATCG[A/G]GAGCCACAGCTACATAAAAGCATCATTTAGCAACA
1	AX-87893738	37732077	ACAGATGAGGGATTAACGTGTAGACACTTCAGTAT[A/G]ATAGAGTCATTCTGCTGAGCTTGAGTTCTTCCATT
1	AX-87978890	37747019	CTGGTGATAGTATTAGGAGCATATGCCAGGCAGGC[G/T]TCAAGAAGCAGGCTGGCAGATCGTCCAGTGTGCCC
1	AX-88304066	37761210	TTCATTACTTGTTCCTCTTTGTCTCCCTGTTCTCC[A/G]TTGGTGTGTACATGCTAGGAATGTCAAAATGACTT
1	AX-87961196	37799455	CCTATCCCTACATTTTTAAGACCTGGAGAACAAAC[C/T]CTCCTCCTCATAGCTGCCCATGTCCCTTAATGTTG
1	AX-87980594	37799980	CTGTTTATCAAATGTGTTGGAAAAACTTCTCAATA[A/G]TCAACCGACTGGCTTTCTTGATGTCTATAGTATTC
1	AX-87958394	37878384	CCCGCTCCAATTGTGCTCCAGTAGGGCTCACTTCA[C/T]GAGTTCAGGGCATGCCCATCCCAGCATGCATTTCC
1	AX-88000746	38024742	GCCAATGGAAGGTATTCTATTGAGGTGCTTCCCAC[C/T]GTTGCTTCTCACTGGGCAGCAGTTGCTTCACCGGG
1	AX-88110546	38057255	AATGATGAGGGAATTTACAAACCAAGGAGGTGGAT[A/T]TTGGAGGAATCGGCTGATGAAGGAACTGTGGAAAC
1	AX-88195928	38084693	CTCGCTCTATAATGTATACAGGCCTGTAGGCCAAC[A/G]TGTTCATACAGGGCATTTTTGTACTCAGCGTCTGA
1	AX-88300562	38095604	TTACCACCCATTGACATATTTTGGTAATATTAAAT[A/G]TATCTTAATCAGGCTATTTTGTTTTGAGACAGTCA
1	AX-88283163	38108909	TGAAGTGAATGTTATTATATAGAAACGTGGGATGA[C/T]GGCAAATAACGGCCGCAAATCTTAGAGATGTAATT
1	AX-88279955	38118469	TCTGACTGCTACGCCATCTTGGGGGGAAAAAAATC[A/C]TAATAAGAAATATGCAAAATCATCAACAGCAAAGT
1	AX-87909566	38146428	AGCAGACCCAACTTGTGTTAAAACAGAAAAAAAAG[G/T]TCCCAGATGGAGCTAAGTGAAGGTGTCAGTACACC
1	AX-88143289	38151495	ATACGGGATTGATTTGCTGTGGGTGGGTGCGGTTG[C/T]TGCGTGACGGCTTTGACTGTTGCTATGCAGGTAAT
1	AX-87951132	38166575	CATGTCCAATGTAGCAGACCTTGTTTACAAATGTA[C/T]AGGGGCTGGGAAAAGCTTGTTGTTGATTGAAATCA
1	AX-88202216	38181366	CTGTGGCGGAAGGCTGTGTGTCTCCCCAGCATACT[C/T]TACCGCCTCCACTGCCTCCTCACAGCTGAGGAGCT
1	AX-88133287	38213928	AGCTAGTTATTATTTCCCTGACCTGATCTCTCGTT[G/T]TATTTTGGAATGTGTTGGTTGATGTTTTGAAATTA
1	AX-87992594	38278020	GAGCTGACAGGGAACATTAAGAGCCAGTTCCCCTC[C/T]TCCTCCAGCCTCTCCTCGCTCCCCACCAGCTCCGA
1	AX-88001164	38290521	GCCAGTGCCAACACACTGAGACAAAATAGAGAAAA[A/G]GGGGGTATAGAATAGAATATGTACGTCTGGTTGAC
1	AX-88055305	38290825	TCGACTCTCTGAGATGGTATAAAAGAGTAACATTA[C/T]GCCCGCGTACCAAATGGCACCCTATTTCCTGCATA
1	AX-88093656	38305015	TTTTACAGACACGCAGCTGTAAATTAGCAAGAAAT[G/T]ATTTTCTGCCCCCTCATTGAAAGTGTATTGTCTGC
1	AX-88231391	38305789	GGAGGTCTAACCTACTCTAAATCTATTCCGTAGAT[A/G]CGGTTTCTGGCGAAGGATCATTGTTTTCGTTGAGT
1	AX-87966545	38314249	CGGCAGCTCCGCCTATTTAAACTGTCTTTGTGTCT[A/G]TGTCCCAAATGGCACCTTATTCCCTAAAATTGTGC
1	AX-87906390	38322852	AGACGAGAGAAAGATATTACATTTTCCAAACCTAG[A/T]CTAGTGTAGCTTTACAGGGTCATCATATCAAGATT
1	AX-87941917	38329176	CACGAGACCTTCGGATCCAGTCATGACCTTTGGAT[C/G]CATTCGTAATGAATTCGGATCCAGTCATGGGATTA
1	AX-88215682	38330048	GAGGTGCAACCTAGTATGTGTATTAGTATGCAACC[C/T]GTTGTAATATAATATGCTGATCTCCTATGTTTATT
1	AX-87905601	38336891	AGAATGAGGTTGCTCCTAGACAAGGATTTGTTATC[G/T]ATTCCCCCCTTTCTCCAAATGGTTAAGGTGATGAT
1	AX-87924612	38350470	ATCATCTATCCTCCGCAGTGGACAGCATAAAGTGG[A/C]TTTCCCTATATAACCTCCTCCCCTCCAGACATGGA
1	AX-87964042	38363827	CCTTGCAGGAATTGGCCCTCTGGCTACATGCCTGG[A/G]AGAGGTGTGGTGGAGATGACATAGAAGATAATGGT
1	AX-88173649	38377609	CATTCGAGTAATACTCATCATGCTTTGACATTGTT[A/C]ATTTTTACATATACATATAGTTACAGTGCATTCGG
1	AX-88126582	38381714	AGAAAAGCACCAGAGAGAGAGACAGAGACATCATC[A/C]CACTGTAGTTTGTGAATTTCTCTCAATCGATTCCA
1	AX-88156254	38397934	ATTTATGCCAGGACATTGGTCCCAAGATCCAGACC[C/T]GGTGAGTTGAGGCCATGACAAGGTCCCCCTTTCCT
1	AX-87874943	38459905	AAAATCAAAGCACATCCTCAGAATCAAGAGTGAAA[A/C]CATTTTTGCTAATTATTATTATAAATTAAATATTT
1	AX-87881666	38478281	AACGCTAAAGTTTCTTTGGGGATATAACTCACCAT[A/C]TCGACACTTACATCACAAGAAAGAGAAGAAAGATA
1	AX-88134305	38487392	AGGAAGGGGGGGGGGGTGAAAGTTCATAATGGTTT[G/T]CACATATCAGGTGACAATGCTGTGGAAAAGTTGGT
1	AX-87953154	38497497	CCAAGAAGTGACAGGCCTTAGGCAGGAAATAGGTG[A/G]GACTTTCCAGCCTCCAGAGGCTGTGGCTATGTAAT
1	AX-88236974	38526766	GGGTCAAACCAAAGACAATCTATTATATTGACAAG[A/C]TAGTCAAGTGACCACTAACATTGGAAATGAGTGTC
1	AX-87911884	38547511	AGCTGTACTGTCATTGGCGTGGTAGTGTTCTTTAC[A/G]GACCATGGAAACCTCTACATCATGAAGTCAGGTGG
1	AX-88247503	38547849	GTGATTCTAGATTTCCAGCCCAGAGGGATCTTCCT[A/C]TTGGACAACCATGTTATCCTGTACGGCTCAGAGGT
1	AX-88305335	38562479	TTCGTTTTTTTTCATATACATTTCGTATATATTTT[G/T]ATTTCACTTTCCATCTAGGAACTGAATATACTTTC
1	AX-87936357	38597350	CAAAGGCCTGATCTCGCTCTCTTTAACTCTCACAC[C/G]TGGATGAGTGACCTGATTTCTCTGTCTGTCCCCAA
1	AX-87965053	38637693	CGAGGTCTGTTCTGAATAGAGAGCAGTAAAAGCAC[A/G]CAGGGGCCAAATTAACAACGAACAGCAGGGGCGGG
1	AX-87895639	38647487	ACATGGCTGTGTGGTATAGTACTGACACAGAACAG[C/T]ATTAACTGAAAATGTCAGTTTACTTCCTGAATTGA
1	AX-88106369	38652336	AAGCTCGCCCACTCCTGCATTTACATATGTTTTTT[A/T]AATTTTTTACATACATAACAAACTCCTCCCGGGTT
1	AX-88095191	38652365	TTTTTTTAATTTTTTACATACATAACAAACTCCTC[C/T]CGGGTTATTCTAACACGGCGTGGGTACTGAACCCA
1	AX-87971548	38656962	CTATTTGGGTTATAGATCAGTTTATTCCTACTGTC[C/T]GTTGTTTCATTCAACCCTGGCGGGTTACCTAACCT
1	AX-88015073	38722079	GGGGGTGTAATGATGTTGAGATGCATGTAGGCCAC[A/G]TTTAATTGTGTGCATGTGTTTCTGTGCATGTCTGT
1	AX-88214994	38738489	GAGGATAAAAATACCTGTATGCCTAGCTATCTAGC[C/T]GATCTGTGTATCGACCCAAATGTTTGGTATACATG
1	AX-88055559	38742829	TCGCTAACTAGCAAGCAACCAGTAGACTGACTTTC[G/T]CCCCCACCAGTCGGGCATTGTTTACCCGCAGTTCC
1	AX-88308162	38766353	TTGCGTGTCTTTACTGTACATGTCCCACCTCACTA[A/G]TGAATTGTTATTAAATGTGACCATGGATAGGAGAA
1	AX-87982432	38833284	CTTGATTTTTGAGTTTGAAGTATGAGAAGATTTTT[C/T]CCCCCCCATTGAATGCCTAGGTCCGATAGTCATGG
1	AX-88304858	38872574	TTCCTAGTACAGAAAGGATAGTATGTCTGTATTTT[G/T]ATGAGGTAAAGAGAAAGTAAGCAGAAGAACCTGCA
1	AX-87942534	38872683	CACTCCAGCAGAGCATACAGACACCGTGTTTTGAA[A/G]TATGAAGTAGAACGCCAGTCAAAGCCTTCTGGGCC
1	AX-88023521	38875522	GTCCTACCTTTTTCCCTTCCTGTGTTTTTCTTATT[A/G]CCAGGGCCAGGTAGGAACCAGGAAGAGCTGCGGAG
1	AX-88246184	38876372	GTCTGTATACCCACCTCCAGTTTGACAGAAATGAA[G/T]TTTTAAAGTGAATGGTCCGCGGGCCTACAAAGGGC
1	AX-88038553	38877258	TACCGCCCAAAACCATATTCCTTTTCCCGGGATAA[G/T]TATCTGTGAGAAACCAGTAAACTATAATCAATAAG
1	AX-88103717	38887603	AACGTAAAAGACATAACTAGGCTCGGTGTAGTTTA[A/G]CTAGCGTAGCAACAATTGTTGTTGGTTTCGCGTCG
1	AX-87879041	38893483	AACAAACGCCACATGCCACTCAGCATTACATCAAC[C/T]AACTGACTGAAAACACCACAAACCCACTTCTACAC
1	AX-88068993	38893732	TGGAGGAGCGTGTGGATGTCAGCGCAAAGGTATCT[C/T]CCTCCCTTCTATTTGAAGAGAGATCCCCCCGCCGA
1	AX-88148551	38893763	ATCTTCCTCCCTTCTATTTGAAGAGAGATCCCCCC[C/G]CCGACACAGCTCTGTTCACATACACTCCTCCCCCA
1	AX-88208078	38893782	GAAGAGAGATCCCCCCGCCGACACAGCTCTGTTCA[C/G]ATACACTCCTCCCCCAGGACCGGGCCACACACACA
1	AX-88258982	38921217	TACAGGGAATAGGGTGCCATTTGGGACGCAAACAT[A/G]GAGATTAGTAGGGCTCTGTTTTTTTTCTAAGCCTA
1	AX-88175182	39026240	CCAATAAAATGTTATTTTATTTGAGAGTAAGCTCC[G/T]TCACTGGAACCCGAGTCTACTGTGGACCCGGTCTT
1	AX-88147109	39069505	ATCCCTGTGTCCTGCGCCTGACTCCTCCACTTCTC[G/T]AAGAAAAGCATTACAACCCCGGACAAACCCGGACA
1	AX-87914523	39095193	AGGGCAAAATCCCCTAAAGTAATGACAGTAAAGAG[C/T]GGTTTGTGTGTGTGAACAGTAATAACTCTCCTCTC
1	AX-88102053	39105225	AACAGTCTCTCTGTCTCGCAGCCATTCTGTCAACT[C/T]GAATTGAATGTAGCCACTCAAATTCATACAAACTG
1	AX-88268376	39237958	TATTTTCTTACTGGCTACCTATGACAAAACTATTT[A/C]TTTACATGTTGCCAGACTTGGTTTAGTGGGTTAAT
1	AX-88166725	39248239	CAGCAATGTTTTTAACCTAGATAAGTTACTTTTTT[G/T]AAGTTGAAGTGTGAGAGCTGTGCATTTCTCCCCCA
1	AX-88003980	39257999	GCGTGCCTTTTTACAAACTCCAGTTGTGTTGTCGC[A/G]GGCCTTTTTACAAACTCCAGGTGTGTTGTCGCGGG
1	AX-87988215	39268781	GACAGAGTTTTCTCTGATTAAACGAAAGTGTGGTT[G/T]AAGTTATTCTGCCACTGTGTCTTATTGTCTCGGCT
1	AX-87990508	39283695	GACTTAGCCACAGAGGAACGCTTCTTAAAAAAAAT[G/T]ACTGTGGATTGTTTCAAATCACAAGCATGAAGCCA
1	AX-88205500	39285205	CTTTCTCAAACGCATCGATGGGGGACCCATTGCGT[A/G]ATGCTAAGGAGTGGGAGTGCATTTTCCCAATAATA
1	AX-88134335	39285553	AGGAAGTTCAGTTCAGCAGAACTACAACCCCCATT[A/C]CCCACCATGGTGTTGCCGCAGCCAGACAAACGCCA
1	AX-88062691	39296780	TGACCTGATATACTGGATATAATGACGAAACGCTT[A/G]TGTCCCCTATCCTCTGTCCTCTCCATGTCTCCTTT
1	AX-88306911	39309759	TTGAATGATAAGTATTTTATTTTACAGGAAAATGT[A/C]ATGCAAATTCTCATACAGTAAGAAAGCTACAGCAG
1	AX-88154946	39311255	ATTCTTCATCAGGAAGCAGCATATTTTGAACATAA[C/T]AGTAACATGAATGTCTAATGATGGAACTGTCCGTT
1	AX-87928813	39350520	ATGGAAAGTGGATGGCTGTTAGTGATGTTGAGTTT[G/T]CACATGCCTAACTGCATACTTTTATTTAACTAGGC
1	AX-88068769	39352855	TGGACTGTCAAGTCATGACACGGCCTGAGAGAAGA[A/G]GACGCGCAAGAGGGATAGAAAGCAGTTGCTTTGCG
1	AX-88066548	39353765	TGCCCAGATTGTGTGTAGTAATACAAGAAACTACG[C/T]ATTCCTTTTTTTTGCAACTTTTTCCAAATCATAGT
1	AX-87906797	39354763	AGAGAACCGTTCATTTGGCACCATAATTTGCACTG[A/G]TAGACTTTTTGGTGATTATCTGCAGATAAATTATT
1	AX-88061676	39361483	TGAAGGTCTTTGAGCACAAGTTTGCCATATTAAAT[G/T]ACTGAAGTTTGCATTGATCTAAGTGTGAAAGAGAC
1	AX-87916105	39363628	AGGTTTTACTGAAGAGTTTAATGAATTATAGAAAT[A/C]TAACAATTTACTTTTAAACAGAAAGAAATCTGTTG
1	AX-87953137	39369746	CCAACTTTCTAATCGGACAAATCCTACGCAGCCAC[C/T]TTACAAGTATTCTAATGTCTACACCTCAATTAGAC
1	AX-88069792	39375715	TGGCCCGCCTCAATCAGTTCGTCTATGGTCTGATT[C/T]ACATAGTCCACACGCTCCTGCCCCACCGTCCCTGT
1	AX-88142532	39385175	ATAATATGCCACTTAGCAGACATTTTTATCCAAGC[A/T]ACTTACAGTGCAGTTACTGTATACATTTCAGTATA
1	AX-88006207	39416028	GCTGGTGACTTTAAATGGCAGCTATAGACACACTT[A/C]TGTGTGGTGGGGTGCGCCCCCTCCCCTCCTCTCAC
1	AX-88046132	39464115	TATTCACTACGGAGCTGGGCTTTGGAACAGAGCTG[A/C]AGAAGAGATATAATCCATAATGAAACCCAGCTGTT
1	AX-88077321	39492727	TGTTGTCACATTGGCCCTGATTAACACATGCTTTA[A/T]ACTCCCACAATGAACATGGGTTTATGGTTCAGATA
1	AX-88178807	39500748	CCCACCCCAGTCTCAGCCTGGGGGTCCAGCAGCAG[G/T]CGCGTGGCCGCAGGAGGAGTGCCGGGATGGGAGGG
1	AX-88158519	39503565	CAAATTAGAGGCAGAGTATTGGTGTTTGACTTTCA[G/T]ATATATAGCTTTTCTTTCTGTGGGCAGCTCTGCTC
1	AX-88079407	39511080	TTACCAAGCTCACACAAGAAAAGCTCACATGACAT[A/C]AGTGATCACAATCACATTTCACTTCAATCCACAGC
1	AX-87987774	39511858	GACAATAGTGCATAATGTTCAAAATGGCTCAAATC[C/T]CAGATTTCCAGCATCAAGCAATCCTTAGCTACAGC
1	AX-88200367	39518139	CTGGCAAGTGTCTTCATTGACGTTTTCAACCTCTC[A/C]CTGGCCGAGTCTGTACTACCTATCTATGTTTCAAA
1	AX-87908280	39530215	AGATACCTTTGTAGATAATTCATTGGATTTCGTCA[C/T]ACACCTGGAACAACCTTTCATTGTTAATAAACTGG
1	AX-88188982	39535567	CGGGTGCTGGAACGCACCAAATGGATTGACATCCG[C/T]GGAAACCATGGTCACTAATAGAATATACCTCCTCT
1	AX-88258327	39545717	TACAACACTGTACTGCATGTCTCTTTACTTGTACC[A/G]TTTGTAAAATACTTAACTTATCTGTGACAGTCTAA
1	AX-88202980	39547896	CTTAAGCCTTGCTTACATTGGCAGTTTGAAGTGAC[A/G]GAAATTCTTTTTTGCGTATCCTACCGAAAAGCGTT
1	AX-88190145	39568770	CGTGTTCTTCTGTATGCTTATTATATGATAAGGTT[A/C]TTCAGAAATCCAAGTTATGAATAATTCTGTAGATG
1	AX-88202341	39578016	CTGTGTCTCTATTGGCTTGATGACTGCTTATTCCG[C/T]TCAGCAAAGTGCTAAATCATTCATAAACATCATTT
1	AX-87952950	39578427	CCAACAGAGTTCCCCCAGGGGGTGGAATTTCAGCC[A/C]TATGGTGGAATGAATGGGGGAGGAGTGCAGAGTGA
1	AX-87972338	39584174	CTCAGTAGACACAAAACGGATGATAACCATCACAA[G/T]CAGACAGACACCATCTGCAGTTGTCCAATAACAAA
1	AX-88133186	39585279	AGCTACTCACTATTAACAAAAATGTCTGGTACATT[A/G]TGTCCACAAACGTGCTCCAGGAAATAGATATCTTT
1	AX-88112295	39585558	AATTTCCCTACAGTGGAAAGAACGTGTTACTACAC[A/G]ACACAAACTAACGTTTTCAACTGAGCAGCCTTTTG
1	AX-88115563	39609712	ACAGAGTCAAATAAAAATAAACTCAAACATGATTT[C/T]TCATGTGTGCACTGTGTCACTGAATAGGGCTCTTA
1	AX-88207111	39659272	GAAATGAGAACATCTCTGCTGTGTATTAAGGCTGA[C/T]TCCTCTAGATAACACAAAGACAGAAAATAACACAA
1	AX-88239423	39667388	GGTGTACCTGGGAGAGAGGGAGTAGTCTGGGTGCT[G/T]GTTGTGCTGTTTCAGGACAGGAGCACCACTTTAAA
1	AX-87934984	39682361	ATTTGGGCCTGGTCTCTGGAAAGCAGGATATTCTT[C/T]GCGTAGGACTCATTAAAGAAAAGATCTTCATCCAG
1	AX-88240084	39713411	GGTTGAGTCAGTGGCTGAGCGCTCCCGTCCCACTC[A/C]GTAGACATCACCGTGCTCTACCGACTCCCGCCGGA
1	AX-88087590	39724439	TTGGAGAGATAGCTGTTACAAATGTCCTCCAAGTC[A/C]TGGTCAATCTTCACAGAGAAACCCTGACAGTTGGT
1	AX-88085376	39770723	TTCTTCCAGTAGGTCCAGCAGGAAGCACACAGACG[A/G]CACTGCATGTTGGGGGGACCCCACGAGTACCACTG
1	AX-87896083	39778392	ACATTTCACATTGACCGTTGGTCCTGAGGTGCATT[A/G]CCGTGGAATCTACAACCGTGGGCGACAATCTCCCG
1	AX-88044922	39791449	TATGAACATATTGCATATAGCACCTTATTCAGATT[G/T]CTTTTGAAGCTATACAGATATACAGTACTTATGTA
1	AX-88135427	39791757	AGGCAGCAGCAGCAGCTCTTTCAGTGTGGTGACAA[A/G]ATCCTTGGCTAATAGTGAATGATTACATCACATGA
1	AX-88204089	39818679	CTTCTAGCGCCAACAGGAGAGCTGGGAGTCACAGG[C/T]TGTCTACAAAAACCAAGCTGAGCTCCACGGCCAAA
1	AX-87978418	39835585	CTGGCTGTTCCTCAAGTCCTCCTGGTTGGCATTGT[C/G]CTGTAGCTGGAGCCGTCCGTCGGTGGGGGGTTGCT
1	AX-87887189	39849408	AATATAAAAATAGAGTCCACCTAAAAACCTGGAGA[G/T]CCCTTACACCTCAGTGTTATTATGCCAAATTCCTA
1	AX-87943091	39885262	CACTTAAAGTTTGTTCAGTATGGGGAAATGCATTA[C/G]TGTACTGACGTTTATTGTCATGAGTCTTGTCCTGG
1	AX-87954033	39889951	CCACCTCCTTCTCCCTACTTTCGCACTCTGTAATT[G/T]TCATGTATTGTTCCCCTCCCCTGCACCCTAACCCC
1	AX-88049914	39907011	TCAGGCATCTCTTCTGGGGAGAACATGGGTGTAGG[A/G]GTGAGGCTGTCCTCTCCTCTCAGACCCCCGGAGCT
1	AX-88227486	39928264	GCTGAGGGCTTTACCTCCACCTCCTTCATCGTACG[C/T]CTGGCTGTCAGGCCTGAAGAGAAACTCTTTGTATC
1	AX-88301655	39987246	TTAGTGATTGGTTGCAGGGCGGGGCAGGACAGGGC[G/T]GGTCTGGGGTGGTTATTGACAGGTTGTCAGAGGGG
1	AX-88108939	39999829	AATAGATTGAATGTAGTGTTGGGGGAAAAACATAC[A/G]ACATTATGAAATCCAAGATGCAACTTAAGCCCCAC
1	AX-88286585	40030462	TGCAAAATTGAGTTCTCTTCAGAGGTGAGCGAGTC[A/G]TTGTGCTTACTGCCCTCAGGTCAGAGATAATGCAG
1	AX-88168405	40049180	CAGGGAGACTGGGGCTGGACCTGGTAGTCCTGTTC[C/T]AACCACTCAAGGTCAAGACCAACCACTAGGTGGTG
1	AX-88176409	40053161	CCAGACAGGAAGGGAAGCACCCCTGGGAGCCCTCG[C/T]GCCGTCAAGAGGGGTGAGCATTGCTACATCAGCGT
1	AX-87962851	40054391	CCTGCTTACATGTAAACTAATACTAAACTAGTACT[A/T]ACATGTAAACTAGTACTAAATGAGTGCTAGGCTAG
1	AX-88157667	40054787	CAAAATGATACCATACCATACAATACAACAACACT[G/T]GATGTTACCACCCAGGAGATGCTGGAGAAGTCAGG
1	AX-88184449	40055512	CCTGACCAGTTCTGCTATGTTGTGTGTTTTTTTTT[C/T]CGCTGAAATTAACTTGTTTTTTACATAATGTTTCC
1	AX-88233397	40060537	GGCCGAACAATAAAGGGTAAGCAAAATATTTCTAC[C/T]CATTTATTCAGAAACATAAAAGGTAAGCAATAGCT
1	AX-87914782	40065754	AGGGGCATGGAGTGGGTCCAAGAGAAGAAAAGGAG[C/G]GATGCCTCAAACAGACTGACAGAAGGGCTGGGGGC
1	AX-88225044	40103907	GCGAAAATTGGGAAAAAAAAGGGGCCGATCCTTAA[A/G]AGGTAGACTAAGCGAAATGCCGCTGCCACAAGCAG
1	AX-88095744	40130308	AAAAAGTTCAAATCATCCCAAAAAGGATTGTGTAG[C/T]TTAATGACTTGGATTGAAGTTACTTGGAGATGACT
1	AX-88053704	40144508	TCCGACCATTCGTTGTTTCCGTCTTCCTTCCTTTG[G/T]GTCCGGTATATATGTGAGAGATTTGATCCGTTTTG
1	AX-88223786	40671105	GCCCTGCAGGAGAATATCGAGTTTGACAAGGCAAG[A/G]TTCTGTAGAGTAAATAAGCAGCTTTCTGAAGTAGA
1	AX-88089413	40675926	TTGTTACTTTTTTGCTCTATATTTTTGATATTTCA[A/C]TGTTGAGAGGTAGCATGCAGGTAGGCATGTCATTA
1	AX-88140367	40706971	AGTGGTCATTTTCCCTCTATGACCACTTTAATACA[C/G]TTCACGCATGATAATAACTATCCATAAATGCCAGA
1	AX-88231410	40707473	GGAGGTTACATTTTAGTCTGGCCTCTGTACACCAA[C/T]ATGTACCTACAATAAGCACCAACTCACACATTCAC
1	AX-88094222	40725729	TTTTCTCTTTCGACTGAAATCCACGGCCATGACGG[A/G]GCACGTGCGATACTCCAATTCTAATCGCTTTCCGT
1	AX-88094828	40727116	TTTTTATTTTCCATTCTTATCAGTAAATAACTGTG[C/T]CGTTTCAGCTGCATAGGCTACATGCGCTGTTCGCT
1	AX-87971043	40728095	CTATCCCGAGTCTAGTGAGACGTTCTTCATTAAAC[C/T]TTTGGAATGAAACAAAGTTTATACACACTAAAATA
1	AX-88108533	40735439	AATAAGAATAGCTAAGTGTCTAGTGATGGGACTTC[A/G]AGTCCCTTGTCTGTTTAGCTCTGTTCTTTCTGTTC
1	AX-88013886	40746738	GGGATGGACACTGCCTCAAACTTGTTTTTTATTAT[C/T]CGGTTAGGTTAATCCGCCATGTATAGTTTACAGGT
1	AX-87981270	40763843	CTTATGTTAAATTCCATGAGGAGTCATATAATATG[G/T]CAATCCTAATACCTATTCGAATGTAAATCTTACAT
1	AX-88066919	40773617	TGCCTTCCTTAATTGCTGAATTTCAAAAGGATTTC[A/T]CAATTATCTAAATCAGGACCTCTTTTCTGTTCTGG
1	AX-88195817	40776412	CTCCTTTCAACCTCGTTGCACCCAAAGGCATAATT[C/T]CACTTACATGTTGGCCAAGCTACAGCATGCGCTCT
1	AX-88154902	40811933	ATTCTGGTCTTATACTCTAATATTCCTATCAGACA[A/G]GCACACCTTTCTTTTCCAGAGGGTCCAGTGCCTTT
1	AX-88291801	40849374	TGGGCCACAGCCACTGTAATGCCATGTTCCCTTTT[C/T]AGTTCAGTTTATAAAAACAGGTGTCAAAGTTAGTT
1	AX-88034232	40866824	TAAATTAACTAATTTGGCAGAGATTAATATTAAAA[A/C]GAATTGATGTCTATGATTATTTAATTACTTCATAG
1	AX-87963449	40868274	CCTGTGTGTTTGGTCCATTTGACATGCAGTATATG[G/T]TTTGGTCACTTAACACCCCATCATTCAGGTGTGCA
1	AX-88199350	40868318	CTGCCACGGCGTACGTAGCCTAGCCATCACTGTGA[A/T]AACAAAAACCTGTGTGTTTGGTCCATTTGACATGC
1	AX-88254943	40883484	TAAACATTTTAATTCAATTTGTTTGGTCTCACTGG[A/C]TGTGATGTAAATTCCAGGCCACCAGACCTTGCAGG
1	AX-88226017	40897324	GCTAAAGAGAGGGGGGGGGGGGAAATCTCATCTTG[C/T]TATGTTATTTCAATGTTTCGACTGTGTTTGTTGTT
1	AX-87901665	40898815	ACTCAACGTCAAGGTGAGGACAACAGAGACTGAAC[C/T]GCTGAGAGGGGGCCCATAGGGGCCCACCAAACAAC
1	AX-88266353	41028531	TATGACAAAGACCCAAAGAATTCAGAGATGATGTC[C/G]TCCGTCCCAGAGTTATAAAACAAACACGGGCAACC
1	AX-88048262	41065398	TCACAACTTTCTGCATGAATTCTGCAACAATGTCA[A/T]TGCAATGGCCTCATTGGAATAGTAATAGTAGTGAT
1	AX-87902210	41091453	ACTCTATGATATAATTCCCTTTTTTACTATGTTTT[A/G]TTGAACACGCGAGTCGGGGGATGAGCCGAGTATAG
1	AX-88001471	41094006	GCCCACACTACACTTTTTGAAAAAACTACACTACA[C/T]TCTTCGACTGTCCCCATAGGAGAACCCTTTTGCGT
1	AX-87956318	41101815	CCATGTTATAGCGAACAACGAAAGTATTGTTGTGG[A/G]GCTCGAGGGCCCAATGGTAGGGGAATGTCCCTTCA
1	AX-87903856	41108921	ACTTCAAATGAATTCATCATAACAGCAAATTAAAT[G/T]ACGTTATTACTAGAGGTCGACCGATTATGATTTTT
1	AX-88017302	41150022	GGTGAATATGGATGGACATAAGGGTTTAGAGGAGG[A/G]AGAGGAGGGATATGGACAGAAGGTATAACAGGCTC
1	AX-88286952	41153350	TGCACTGCCTACTTTGTCTTCAGTGGAGTACATTT[G/T]TTTGGTGTACCTTGATAAGCAAACATTGTACAATG
1	AX-88082398	41191062	TTCAGAACAGGGATGGTCAACGGTTCGCGGGTTTT[C/T]TAGGCCCGCGGATCAATTCCCCCAACCCCAAAAAA
1	AX-88294013	41193281	TGTACGGGACAACAGGAAGCTAATCAACACATTTC[A/G]ATAGATTTTCGTGCTACCAAACAAAAAGTCAGAGC
1	AX-88040984	41212731	TAGCAATGTTCCTAGCGGGAGAGGGTTTGGAGGTT[C/G]AGTGTCAGTGACCATCTCTTCTGAGCAGTCCCGAT
1	AX-88198917	41229263	CTGATTGCATAGTTAAGGCCATTCAATAATGTTTG[C/T]TGTATGTACTTCTGAGTCTAAGATAAGTATGACGT
1	AX-88104639	41235685	AACTTCCGACTTCAACTGTATACATCTTCAAGCAG[C/G]GAACTCATACATGTTGGAATGTACAGGTAACTGCC
1	AX-87896984	41237090	ACCAGGGCCAAGTTCAGTTGCTAAACGTTTTCGAA[C/T]GTTGCAGATAGAAATGCCATGGCTAGAGCTGATGT
1	AX-88134598	41248859	AGGACGTCAGTTGATGACAGTCTGCATCAGAGACC[A/G]TGTCGTCACTGGAAGATTGAGAAGGTTTGAGAACA
1	AX-88150187	41248933	ATGCATTTTATTGCATGAAATGTTCACCCAAAATG[C/T]GTCTTATGCTGGTGACAATGTCCCCTCTGGGGATC
1	AX-88030315	41249258	GTTCACCATCTTTGTACTTGTTCCCAACGTGTTAT[A/G]ATCGATATACACAAAGGGGGGTCCGACCCGGTACT
1	AX-87948341	41277256	CAGTTCCATGACATGCCGACGATGCCATCTGACTC[C/T]TGTAGCAGGACATGGGCCAGCATGCGACCATGACA
1	AX-88283507	41279946	TGAATTGTATTCCACTTTCACATTCCTAGGGAGCC[C/T]CCTGTGTTCGTGGAGTATAATAGCAGTTGCATACT
1	AX-88236129	41307790	GGGGAAATACTGGTTTTGGAAATAGGTTAGGTTCA[A/C]CGATTTTATGAATGGAGAATGATGTCAGAAAAGCA
1	AX-88168171	41309811	CAGGCATATTGTAAGCCTACTCAGGAACTGAGAAA[C/T]GCAGGGATCTCTGCCCCGAGTCATCTTTACTAGTG
1	AX-88198138	41332991	CTGACCAAGGACACACCCCCGGATGAGGTCTCAAC[A/G]ATGCTGGCTGTCATGGCTTCTATCAAGGAGGAGAT
1	AX-88274332	41348171	TCCCAGGTGGAGCAGTTTGACCAGGCCCTGCATAC[A/G]TTTTCTCAGTGGAGTGAGACAATCCTCTCCAACCT
1	AX-88232352	41356689	GGCAACCAGGCCTTCGGACCAGAGCAGAGAATGGA[A/G]CTTAATGCGCACTTTGCTGATATCACCGCTGTCGT
1	AX-87976721	41361659	CTGATTGTAGCCCGTTGTTATTTGCATACACAAAC[C/G]CCAGGTTCGCTTTAAGTTGAATTTGTCATGAGTGT
1	AX-88165576	41363216	CAGACAAACAGTTCTCCGAGATGAGAGACAAAACT[A/G]CCAACCTGGGTAAAGCCAAGGTACCCATGGTCGTC
1	AX-87922313	41370302	ATAGTCACAGGCATAATGGTTTCTGCTTTCTGTCT[A/G]TGTATATGTGTGTCTGTCCTCTAGGCTCTGCAGGG
1	AX-88277950	41386059	TCTAGATTTCCCCCGAATGTGTTCCTTTCAGATGG[G/T]GAAGCTGAGGAACGTGGTGGACGAGCTTCAGAGCC
1	AX-88061778	41388424	TGAATAAACACATGTAGAGTTACCAGATTGAAAAT[A/C]TTTTTTCAATGCTGGTGGTGTTTGTGTGTGTAAGG
1	AX-88207441	41389186	GAACAGGTCCAAGCTACACTGACCTCCCCTGAGCT[A/G]GCCCGACAGAGTCTCAAGGAACAACTGGCCCAGAG
1	AX-88243036	41391106	GTATCTGGTTACCATGGAGACGGCCTGATTCACTG[A/G]CAACTTCTCCTCAAAGAGATTGCTTTTATTTTTTG
1	AX-88234343	41394557	GGCTGATGTGTGCAGGGATATGATTGGGTGAATTG[C/G]ATTGCATACAAATTTGCTTGAATTATTTCAACCGC
1	AX-88210195	41395491	GACAGAGGTGGGAGAGCCTGAGGAAAGAGCTCAGT[A/G]CCAAACTCCAGCTCCTACAGAAAACCCTGGAGCAA
1	AX-88204665	41406711	CTTGCTTCTGGTATGCGGTAGGGTCTCAACTTCAC[A/C]TTTTTCCCGGGTTCAGTGATGATGCGGTGCTGTAC
1	AX-88036943	41412889	TACAAGCTGTCTTCAGAGGAGATGAACGGCTACCT[G/T]ATGGAGGGGAGGTACTCTGTGTCTCGCTTGCGCCT
1	AX-87965118	41421599	CGAGTTTCTGAACATAACTGTCCAGAGAAATGTGA[A/G]GACCATGTCTCAAGGTCCAATACCCAAGACGAACA
1	AX-88150001	41453965	ATGCACAAGGGATGTCAAGTAACAAAACAACAGCT[C/T]AGAAGAGTTACAGTACAGTGACTTTGCGGCAATGT
1	AX-88191538	41456328	CTACAGCTCCAGGACCAAGATACCTCTGGGTCTGT[A/G]ACATCCCTCTCAGCTTTCTCTCAGAGGTCCACTGG
1	AX-88032045	41456527	GTTTACTCTGTTGTTTCAGTTGGTAGACTTCCGTA[A/G]GGTGGTCTCTCAGATGTTAGGTCTGGATGTCACAG
1	AX-87970186	41457486	CTAGAGGTTAGAGGGGTGGGCTAGTAGCCAGAAGG[A/G]TGTTGGTTCAACCAGCAACTGAAGGGCTGCTGGTC
1	AX-87909738	41460923	AGCAGGCAGTGCAGAGGCTCTCGATCTACTCAGAC[A/C]GGTATGTATCCATATGTGCATCCTTTTAAAACACA
1	AX-88168362	41461465	CAGGCTTTGGGAGAGGCGAAGGTCCTCCGAAACAT[G/T]ACCCGCCAAACTGTGTCCCTTAACACCCACCCGCT
1	AX-88172039	41461667	CATCTGGTATAACTTTTTTACTTTATATTTTTTTT[A/T]ATAAAAAACGTAATTTGCCGTATTCACAGATGTTG
1	AX-88296284	41464052	TGTGCATCTGCATCTGGCCCTTTAATTGTACATTT[A/T]GCGAGTGAGGAATGTGAATCTAATGTGCCGGTCTA
1	AX-88161467	41478404	CACAAGAAGAAGTGAGCCCTAAGAAAGTAGAGGGC[C/T]AAGCAAGAACTCCTGAGGATATGAAGGACACAGAA
1	AX-88238394	41484761	GGTCATTATTATGTCATTTACAAAAAGACTGCTTG[C/T]GACTGGCCACCTCTGCCATATGTGCCTGAGATAGT
1	AX-88022134	41490374	GTCAACCATGATGGAGCGGTCTTGGAGCGGGCATC[C/T]AAGCTGATATATCTGCCAGGCACTCAAAGATGTGC
1	AX-88174710	41500057	CCAAATATGCACAAGATAACACCTACAAAGTTCAC[C/G]TCACTGTACACTGACAATGCACACCAAAATAATGT
1	AX-88091623	41504019	TTTCCCTCCTGGAAATGGTTATCCATCGTTACCTG[A/C]CCTTATTGTAGGCCAACCTCGCAGTCCCACTGCTT
1	AX-88124062	41504327	ACTCCTGAACTTATTTAGGCTTGCCATAACAAAAG[C/T]ATTGCAAACTTATTTACTCCTTATTGACTCCTATC
1	AX-88156841	41523583	ATTTGTCACAATGGTTGTAAATTGAATTTAGTTAT[C/G]CAGTAATGCCAGGATATTGAAATGACACGGAGGTA
1	AX-88115826	41523715	ACAGCCATGTATCAGGACCAGCCCAGCCATAGACT[C/T]TATGGGCACAGCAGAACTGACTGAAGAACCAGTCT
1	AX-87967933	41524289	CGTGCTGCAGGACGGACACATGACCAACGGGGTTG[C/T]GGTCGCAGGGCAGCCGGAACAGATGCATGTCATCA
1	AX-88042358	41553220	TAGTACAGGTCTCTGAAAATAATTGAGTTACTGAG[C/T]GTAAAAGAGTTAGCTGTCCTCTCCCTGTCTTTTCT
1	AX-88177890	41563178	CCATCTCATTTTCAATAGTGTAAAAAAAAATATGT[C/T]AAGAAATGCACACTATACTTAGTAACAATAATAAT
1	AX-88052805	41570398	TCCATTTTGGGAGATGAAAATACTTTGAAGACATT[C/T]GCAGGAGATGAGTCTGCAAAAGTCCTGAAACTTTT
1	AX-88285136	41585465	TGAGGCCTGAGGTTGATGAGGGACCACTGTGACAC[A/G]CTGTCACTCAGTCACAGCAACATACTGCATTTAAA
1	AX-88113086	41598439	ACAACCGTCACATAGCTAGAGCCATGGTCTTACCA[A/T]CTGAACCAAACAGGACCACAGAGAGAGAAATAGAG
1	AX-87939087	41617129	CAATGTATCCAGCCATTACTCTACTTCCTTGTCTA[C/G]TCGTTGTGGCCGTGACGCTCATTGCTAGTGAGTTT
1	AX-88222017	41635537	GCATGAATCATTCTAACTGGCCTGTAGCCTATAGC[G/T]GCATCCTCCCAACTTAATGGAATTAAAACTGCTGA
1	AX-88224264	41640000	GCCTAGCAGTATTGTATGCAATTTGGGATCAGTTA[C/G]ACAAAATTAAGGCAATAATTGCCGAGTGAAGTGAA
1	AX-88149072	41652541	ATGACAAATTTGCTGAGAGTGATCAAAACAAGCGT[A/C]ATTTTATATGGCCAGTTCAAAATGTTTTATTCATT
1	AX-88014189	41663367	GGGCCCTAGTGATAATATCTAGTCATAAACATGAA[A/C]ACTAATAGCAGGTGAAATGGGAAATCAGGGGGAAA
1	AX-88246162	41688029	GTCTGTAAAATGTTGAATCTGGATGTGATCTAACA[G/T]CTAATGCAGGATATGTTATTTGGCTTCTTCAGACT
1	AX-88078970	41688447	TTAATGTCCTCAACCAACCAGCCATAAATTAAATC[G/T]GAATAATCCTCTGGATTATGTAATTAAGTAGCGGA
1	AX-87966817	41696059	CGGGAGTGACGGACAGGTTCCGGCATGATGAGGGT[C/T]GAGAGGGGCGGGGCCGAGAGACCCACACAGTTACT
1	AX-87972551	41696402	CTCATGGGTGTTCTTATCCAGGGCTGTGTCTTCAG[A/C]AATCCTGGGGGAGGGAGAGATACATGGCTCTGTGT
1	AX-88277010	41696735	TCGGCAGAGGGGACAGGCTGGGAGCTTCCTGACTG[A/C]TACCCAGCTGGAGATGCCTCATGTGAAGGACCACC
1	AX-88019648	41702330	GTAATCGACTATGGTGATACCTTGTACGTGTTTGC[G/T]CCTGTGGAGTCATTACATATGCTGAACACTGTGTA
1	AX-87912499	41716301	AGGACACAACAGTAGCAGGATTGATTACCAACGAT[G/T]ACAAAACAGCCTACAGGGAGGAGGTGAGGGCTCTG
1	AX-88210726	41747305	GACATTAGTGAGTTCAAGACAACTGGGAACTCGGA[A/C]AAAACGAGCTATGACTGGGACAATATGTTTTGAAC
1	AX-88134244	41807885	AGGAACTGGGACATGGCCTGGTTGCTTTTTCTATT[A/C]ATTCACTGACTGTGGTTCAACTTGAATTTGTTCTA
1	AX-88130663	41812032	AGATGCTGTATCAATAAGTGCTGGCCGTTACTTGT[A/G]CTGTATTGCCTGCTTCACACTACAGGTTCCACCGG
1	AX-88039707	41812066	TACTGTATTGCCTGCTTCACACTACAGGTTCCACC[C/G]GTACTGTACTGTACAGCTCTGCTTGGCTTTTGGTT
1	AX-88086041	41813589	TTGACATTTTTCTACAAGAACAGCATCATTTTTAC[A/T]GATGGTTGAGTCTCAGCTGCTGAAGGTGTGTGAGG
1	AX-88239340	41813856	GGTGGTAGAATCCCTCTTGCTATCGTCCTGCTGTG[C/G]GCCAGCGTGTTCTGGATTTCTGATGCTGGATCTGT
1	AX-88050354	41823929	TCAGTTGACCTTACATGCACTACTGCCTCTTCAGA[A/G]TAGAAGCTGAATTTTCCAATCTGGTTCTCATCAAG
1	AX-87927794	41853486	ATGATCACAAGTATTGCATCTTTGGAAACATTCTT[A/T]AAAAAAATAAAATACAAATTCCAAAGTGGATTACT
1	AX-88036861	41855389	TACAACAAACACTTTTCTTGTAAAGGAATATTTGT[C/T]AGCAGTTGAAAATTAAACATTTAATTAAATTAAAA
1	AX-88138308	41879818	AGTACAGAAGACATCCTCAAATCAACTGCTAACTA[A/G]AATAGGAAATGAATTAGAAAGTATTGAGTGTGTGC
1	AX-87895019	41881047	ACATACACATGCTACATAAGAATGTATTTAAATTG[A/G]GCCTCCATATTCCAGCTACTGAGGCTGATGTGGAA
1	AX-87937696	41941854	CAACTTTGTCATGTTGTGTCGAAGCAGAAAATATT[G/T]TATGTAAAATTATACTGAGACGTTTTTGTTAGAGA
1	AX-88226812	41943731	GCTCATCACACTCACAGTTCAGGATTGTGTTCATT[A/C]GTGGAAACCACATCAAAAAGCAACAAAACGTTTTG
1	AX-88219123	41943926	GATTCTGAATTAAGTTCATCTAATTGGTTGGATTT[A/C]TATCTTTTAATTTTAGGACCAATGAAAGAGGAGGA
1	AX-88150951	41949662	ATGGATCCTTTGGAAAAAATGCACTTCACCACTAT[C/T]GACTATGTCATATTTGCCCTCTTGCTGGTGGCATC
1	AX-88311929	41952230	TTTATTTACAGAAAAGCAGGTTGATTTTGTTTAGT[C/T]AATTTCTTTTTTGATAGATGGTATGATATCTTTAT
1	AX-87890515	41954069	AATTTGTCCTAGAGAATTACATAGCTATCAAAACG[A/C]CACGCCAGGGTAAGCCTACACGAAACACAGACCGT
1	AX-88219390	41963885	GATTTGAAATCTACACTGGTGTTGCTTACCAAGAA[C/T]ACAGGGAATGTTCTAAGTTACAGTTTGGACTATAA
1	AX-87947277	41982512	CAGTAAGAACCTGTCAGCGAGACGTCTTCCCATAG[C/T]TTGGTCCCAGAATCTGTTTGTGCTGTCTTGCCTAC
1	AX-88003793	42141876	GCGGTATAGCTGTCTGTTCTTCAGCAGGGTCTGTT[C/G]TCTCTGTCTCCTGTTCCCTCCATGGGGGTTATTAC
1	AX-87881735	42159153	AACGGGATAGATGCATCTTAAAGCAGTAGTAGGAT[C/G]AAGTTGCCTCTAGATCAGTTTTGCATGTCCCCCAT
1	AX-88177443	42188118	CCAGTTCCCTCCTCTGCTCCCCTGTGTCCCAGCCT[C/T]CTTTTTTCACCCTCCTATCCCTTCTAATGTCCCAG
1	AX-88123414	42188500	ACTATATAGGGAATAGGGAGTCATTGGAACACACC[C/T]ATTTCAACATCATCACAACCCTGTCCCATGAGTGT
1	AX-88247626	42189321	GTGCACTACTTTTGGTGCACTACCCATAGCACCAG[C/T]GCCCATAGCAGCCTATACCCCATAGGATGGTTGTC
1	AX-88154406	42211368	ATTCATAAGGTATTAATTATTACACATTTCTTGCT[C/G]CCTTGGCCCGATCTGTGTTTCTAGGCCAAGATGCT
1	AX-88278011	42211478	TCTAGGCCAACGTGTCCAGCTGATGAGACCAGCTG[G/T]GAAGAGAAGTGAAAATGTCAGGTCTCTCCACTGTA
1	AX-88091373	42212886	TTTCATAGCTGGCCTAAAACCAACCCAGCTCCATT[G/T]TGTGTGTGTGTGTGTGTGTGTGTGTGTGTGTGTGT
1	AX-88224016	42230084	GCCGCTTTCTGTATGTAACTCTGGTTTGTTTGTTT[C/T]CCCTCCAGACAATGAGCATATCTACATGGAGCTGG
1	AX-87900099	42234336	ACGGAGTGATGATTGGTCAGTGCGAGGGACACAGA[G/T]GTTGGAGCTGGGGCTGGGGGTGTTTGGTAGGGCTG
1	AX-88043184	42305017	TATAAAGGAATGGAGTGATTGAAACAGAGTCACAC[A/T]CTTGAAGACCTGAGTGAATAGGTCATCAAATACTG
1	AX-87942744	42305899	CACTGACATCGTCTATGAAATGTCTGATATAGGGA[A/G]GCCAGGCAGTTTGGTGGCAGGACAACAAACTCTCC
1	AX-88266667	42328385	TATGCTGGGCTGAACCACTCTGCCTTGTCATCATG[G/T]TGGCCCCAGTCACAGGGAATAGACTATATGTACTT
1	AX-87917754	42337353	AGTCTGTGTGGTGTAGGTAAAGTCTCGAGCTTACC[A/G]GTAGGTAGTTGGCGAGGGCTCTTTGCCCAAGCACA
1	AX-88100450	42362325	AAATGTATAGCATAAAAGTGGCCCAAAAAAAGTTC[A/C]ATTTCTACTGCACTCCATACCTAAACCACACCCAA
1	AX-88245414	42389099	GTCGTAATGCATCAGGACTTGTTCAGATGTGATGA[A/G]CCGTTTTGCCTCCAGAAATGCATTTTCACACTGTC
1	AX-88161560	42398682	CACAATCCCTCATGATTTACCGACTGACAGACTCT[A/G]TCTGTGTTTCCTCATGGTCCTGGTAAATTAACTAT
1	AX-88117120	42400684	ACATCAGATATGTTAAGGCTTTTATGATTGTTCAT[A/G]TTTTTGTTTTCTCTGTTTGTTTGGGACATTTCTAT
1	AX-88268184	42401315	TATTTCTAATATATTAAATGTGTGTAAATGGCCCA[C/T]GTCTGGCTATTATTACAGTATCTTTAGATGTTGTG
1	AX-87993582	42402342	GAGGGGTATTTGAGGAGGAGGGGGTTAACACAGCC[C/T]ATGTATTCTAGCTACTGAGAGCTAGCCATTGTGCA
1	AX-87981213	42402524	CTTATCAGTCTGTTCGGTTCTGATGGAAAAGCCTC[G/T]GCTCTCAGCCACGACCGTCAGCATATCCAATTATG
1	AX-88186442	42403269	CGAAAAATGGATTTGCGGCATAGGAAAATATGTGC[C/T]TATTTAATGATATTGCCTCATTTGCACATTTTAAT
1	AX-87942603	42423151	CACTCCTCTCTAGGGCTCAGCGTGATTGACTTGGC[C/T]GAGAAGGAAAGGCAGGGCTTGCTGTTGTGAGTGGC
1	AX-87881892	42425234	AACGTTCTTGAACCAACTTTGAGATAGCCTAAGTT[G/T]TCTCTGTTTGGTGTGTGTGACGGGTGTGGCTTGCA
1	AX-88163359	42425501	CACCCGGTGAGATTTTGAAGGGAAAATACATCCAA[A/C]ATATTCCTGATCATTTGGCCAATGTAACCCAACCA
1	AX-87928724	42462091	ATGCTGTTATAATGTTTGCCTATTTTCACAACAAT[C/T]TGGTTGAACAAACGAATGAACAAACAAATGACTGA
1	AX-88029138	42487006	GTGTTGCTATTTTATAAAAAGGAATTAATCCACAA[C/T]GTACAACAGTGAATCAATGAAATACACATTAAGAT
1	AX-88140987	42489995	AGTTATGTAGTCAATAAAGCACTACAAAATGCCCT[G/T]ATTTACACCAGACATACCACTTAGATGTTATCCAA
1	AX-88146382	42534532	ATCATAAGCCTTTTTTGTTGTTGTTGAGTTATACC[C/T]TAACACATTGGTCTGAAACTACTGAACATCAAGCC
1	AX-88205217	42535714	CTTTATAAATACATTTGATTGAACTTTGATTGAAA[G/T]AGAGGAAATGGATGCCCTTGCACCCTGAATGTAGA
1	AX-88277947	42543286	TCTAGATTATTTGTGGTTGTAGTAGTAGACAATTT[A/G]ACAATAAATGCCAATGTTGTGCTTGCCACGACGGG
1	AX-87933767	42578176	ATTGGTGATGGATGGCTCCACCTTCTCTAGAGCAC[A/G]GCACACTGGCACACCTGTTTCAATTAGTCAAAGGC
1	AX-88094153	42579324	TTTTCGCTCAAACCCTCATCTAGCGCACTGGGGTT[G/T]GAGTGAAAACCTGTAGGAAGGTAGCTCTCCAGGAA
1	AX-88166873	42579643	CAGCAGGACAGCTGGTGGCTGGGGGAGCTCAACGG[G/T]GTGCAAGGCTGGTTCCCCAAAACATATGTCACACT
1	AX-88077501	42586201	TGTTTACTCATCGCAGCCCGTTCAAATTGAGAACA[A/G]CCCTGTATCCATTTATTTTGTTTCTCAATGGTTAT
1	AX-88247112	42590834	GTGAGCCGGAGCTTCTCTTATTGATTTTAATTTAT[A/G]CAACTATTAACTATCCAGAGAATTTGATCATCAAA
1	AX-88048618	42592132	TCACCAGCTTGTAGTCATAAAAACTGATTTACCTC[A/G]GGTTCGTTCAGCTATTCCTACGGGCAAAGTGAATT
1	AX-88139732	42594763	AGTGAACTGTTTGACAGGGGCAACATAAGCCTGTT[A/G]GATGTTTTTCTCTGCCTCCAGTGAAGTACAAACTG
1	AX-88236409	42649898	GGGGCTCTGGAGAAGAACAACACGCAGGTGATGGT[A/G]CGGTCATACGAACTGGGAGTCCTCTATGTGCCCTC
1	AX-87993547	42679197	GAGGGGGACTAGTACAATATGGGTGTTTTATAGAA[A/G]GTACCAAGTGCATGGGGGGATCTGGGCGAAGAGAC
1	AX-88136977	42679928	AGGGTGGGAGACTCCCCCGCTGTCTCTGGACTCCC[A/G]TTGGGTAACCGTAAATACAGAGGACTCATCCACAA
1	AX-88259195	42691644	TACATAGACGAACCAGATGACTTCTTTGAGACTAG[C/T]GTGCCTCCTGTCAATGACACCTACAGGTTCTACCT
1	AX-88293365	42725175	TGGTTGAAGATTTCCAAGATTCACCACAACGATCA[A/G]GACAATGCCAGAGATGTTTGAGCCAGTGGGAGTAA
1	AX-88121881	42795680	ACGCCGTTCCTCTCCTCCCTGGACTGGACAGCTTC[A/G]TTCTGGCCAACGTCTAATAAAAATCAACTATGGAA
1	AX-88081232	42816566	TTATGGGGAGTTTAAAACTGAATAAGACCCTGATA[A/C]AGAAACAGACCCTAAGACATGGGCCGGCGCGCGTG
1	AX-88276377	42843784	TCCTTCCTTGCCTCTTTCCCTCCTCAGTGATTTTT[A/G]TTCAAGAAAAAGAGAAAGGGTACATTTCAGAACTA
1	AX-87960993	42893409	CCTAGAGAGAAGAGTAAATATTAGCGGTTATCCGC[C/G]TAGCCTAGCACTGTCTTTAAGATCAATAGGGTAGA
1	AX-88094194	42921256	TTTTCTCATCACACTTCAATGCTTTTTGAGTTTTC[G/T]TATGCAGACAGTTGGACAAGTGAGATAAGAGAGTG
1	AX-88104813	42999913	AACTTTTTTATGTAAACTTCCGACTTCAACTGAAT[G/T]TAGCACCCACCTGAACGGAACAGTTTGTGTGTGTG
1	AX-88195610	43001382	CTCCTCTCCCTAGTCAGCCTTTCATCCAGCTTACG[C/T]GCACACACCCGACAGACCACACACTCCTTTGCTGT
1	AX-87979020	43117595	CTGGTTGGTGTCACGACGTGGTCCTTTTTGGGTGT[A/C]TATCGTGCCCCCCCCCCCCTCTCACCCCTCACTCT
1	AX-88011002	43171935	GGCAGGCCAAGTAATATCTCTCTTAATGAACACTC[C/T]GCAGACACTTAGATCATACTCTTTAATGTATTTCT
1	AX-88012187	43193486	GGCGGAGCAGCTTGACCACCACCATGGGCCCTCAT[C/T]CCGGGGACGAGTGCCGCCTGCTGGACTTCGAGTCG
1	AX-88141217	43194261	AGTTGACTGAAAGGAAAGACTGAAAAGGTTAACCG[A/C]TGACACGCTTTATCAATGCCTTCATCCCCGTTTGC
1	AX-87925007	43195557	ATCCATATGCTCAATCCTGTGTAGTGCTGCTTTTC[A/C]AAAAAATACAGGAGAGTAGAGGAGGGACGGAAAGT
1	AX-88247299	43200905	GTGATAAGTATAGCCAGGATGTCACTAGCGGTCCT[C/G]GTTTTTCCTCTAAGTCAGTCCTGACACTTACATAC
1	AX-88023451	43342228	GTCCGACTCACCTCCACCTCTCCAATTGGCTAAGC[A/G]GGAGAATAGAGTTCTTCTCAGAAGTCCTTCGTTGG
1	AX-88026784	43384080	GTGGAACGTTCCGCTCTCAAGGTGTGTTTTTGGAT[A/G]ATGGCCTTTGTAGCTGTAGGGAGGAGTGAATAATT
1	AX-88077694	43389028	TGTTTGAACCATAATGAGGGTTGACATTTTTAATA[C/G]AACACTTCTCTTCTCACTCACCTCATGAATGATTT
1	AX-88277538	43543153	TCTAACAGTAGGTATAGACTGCCATCCAGCAGCTC[A/G]ACCGCAAAGAAGTCGACCTGAGGGAGATCGTCAAG
1	AX-87969819	43643183	CTACGACTGTTACTTAGCCTACCTACGACTGTTAT[A/G]CCAACTACCACCCTACTCCCTGCTGATTTTGTATT
1	AX-88067435	43643732	TGCTCACCAAAAAGACTCAGAATGACCATCAGTAG[A/C]ATTTTGGACAAATGTATGTGAAATTAATAAAGATG
1	AX-88140840	43658736	AGTTAATTTATCATTGTGGCACACGTTCGATGTTT[A/G]GATTTACAATGTAATAGGCTTAGTGAATACATCAG
1	AX-88159602	43669933	CAAGAAAGATCGTAGCTGAGAACTAATCAAGGATT[C/G]TAATATTTTAGTTTGTCAAGAAAGATTAGAAATAG
1	AX-88125586	43718056	ACTGTTACATTAGTTTGTAAGAGGCTTAACTTTAG[A/G]CTACTTTAGTTGACTCCAACATATCATTTGTTAAC
1	AX-88006475	43737934	GCTGTGTTCTCAGTACACTGCGCAGACAGGAGAAA[A/G]AAAACTCGGAAGAAGAAAGGCGGTGGTGTATGTTT
1	AX-88062426	43881558	TGACATAGTTGGAATAGTCATTAGAAATTACTTTT[A/C]GAATTTGGATTATGTAAATGAGTGATTTTGAGATA
1	AX-87938403	44018527	CAATAAAATGTACAGATTGTTGGATGTCAATGAAC[G/T]CACTGTCATACATCACTGCAACGACCCATCACGTT
1	AX-87877686	44081030	AAATAATACATTCACTATGAACAGGAAAAGAAAAC[A/T]AAAAAGATTTGGGCCTCCACCCCACCCCAACCTCC
1	AX-88221082	44214194	GCAGCCCTGCCCTACGTGGAGTTTGTAGCTAATTT[C/G]AATATCTATGTCAATGCATGTCTCATTAGCTGAGC
1	AX-88102902	44267246	AACCCATCAGGGCCCGGGGAGATTTTCCAGACTGC[A/G]TGGACAAAATCTCTTCCACCACTTCCTCTATGGTT
1	AX-87888346	44296522	AATGAAAATGGAAACATCTTGGTTCTAAATCCCTT[G/T]CATGGAAACAGCTCAGTTCTAGGCCCTCTCCTCTT
1	AX-88112646	44323330	ACAAACATATGCACACCCACTCACACTACTGAGAC[C/T]TTCCGGGCCTGGGTCTTTCTTCTGTGATAGTTGGT
1	AX-88076226	44376663	TGTGTTAGTGAGCTATTTATAGAGCTATTTATAGT[C/G]CTATATACTGTAGCCCCCTCACCTGTCCTCAGCCA
1	AX-88005121	44421167	GCTCCCTGGCCACCAATTACCTCCCAATTACCTCC[A/G]AATTACCCCCCATTAACCACAGTGGGCTCATATAA
1	AX-88299995	44426693	TTAATCCAGCAGACATTGTAAACAGGCACCTCACC[A/C]AGACCCTATTGGTTTACGTCACCACCATTCACCAC
1	AX-87956641	44474505	CCATTTTACGGCAAAGGATGTACTTGAGCTACTGG[C/G]ACAAGCAGTACCACCATCTCATACCCGGGAGCCCG
1	AX-88236381	44488029	GGGGCCTTTCAGAGCAGGTGTATATATACTGAGAT[A/G]CTGAGACAGATTATGTGACCCTTAGATTGCACACA
1	AX-88254076	44532294	GTTTGTTAGCAAGTTCATTAAGCGATATTGACACA[A/G]ATATTATTGTTTGGAAAACAAGGCCAATCCCGGCC
1	AX-88176051	44532805	CCACGTCATGCCTCAGCCGGCTCGTCAGGCTCCCA[C/T]GCCTCTGCTGGCCTCTGTCAGGCTCGCCAAGGTGG
1	AX-88111757	44621966	AATTATGTTACAACTTGATGTTAGATGGTTACTCA[C/T]CCTGAAAGTAAGGTAAGGTTTGGTTTTCTCTAAAC
1	AX-88002554	44698595	GCCTCCAAAGTAGGGGCAGTGCTGTGCTGTCCCAG[C/T]GTACCGGAACCCCTCCAAAGCTGTGGCCCTGCGCT
1	AX-87902020	44734497	ACTCCCGTTATAGAGAGTTCATCCAGATATTCTTA[C/T]CTTTGCCACGATTTTGGCAGTCTCATCCAGATCAT
1	AX-88211994	44737452	GACTCATCCGGGGATTGAACCCCAAACCTTCCAAT[A/G]TCAGGCTAATCTCTGAGTGGCTATCAGTTTCACTG
1	AX-88067368	44878864	TGCTATAATGCGGAACTTTGCCATCATTAATGGCA[A/G]AATTGGTCTCTCTTCTCTCCCCCAGGTCCATATAG
1	AX-88288297	44880187	TGCCTTTGTAAATTCTCCTGTTTTGACATTTTAGT[A/G]CTGTAGACCTAGCATCCTCCCCTCTATTCTCCCCT
1	AX-87905248	44892893	AGAAGAGGAGCATCACAGCTTCCTAAAAATACCAA[A/G]TAAAATAGCACTGGTAGTCAGCGTTACTGAGGTCT
1	AX-88179810	44895199	CCCCCCCCCCGTTATAAATTTTCATACATCTTCTC[A/G]GGTGATTGTGAACAGTACTCATTACTCACTTCTTG
1	AX-88000702	45063862	GCCAAGTAGGCCTATTAGGCAGATCAAGATGAAAC[C/T]TTTATGCTGATTTAGCATGTCAAGCCTTCGCCAAA
1	AX-88230535	45179188	GGACTGTCTGTCTACAGATGCATTATTTGGGTTTT[A/C]ACTGAAGTCCATAGACGTGGTCATGTGTGGCTAAG
1	AX-88129899	45493835	AGAGTAACAAGGAGAGCAAGCGGGGGGAGGAAGGA[G/T]GGTGAGAGTGGTGAAGAGGAAGAACATAAGTAACA
1	AX-88182443	45847694	CCGTGGAATGCTGGCAGCATTCGCGCAAAACAAAG[A/C]GCGAACCACCGCCTTTAATCATAGCAATGCGACTG
1	AX-88221880	45856239	GCATCACAGGTTATTAGAATGCTCAGATGGCTGAG[C/T]GGTTAATTACAGTCCTCATCCAGTCTTCGTGATTA
1	AX-88206755	45858524	GAAAGAGGACATAGGGTTATTTATTCATGTAGGTT[A/G]ATGAGAGCAATTCCCTTTGTTAAACATGGTTAGTT
1	AX-88177073	45914676	CCAGGGCTATATGTGTGTCTGTGTGTGTCAGGGTG[A/G]CTTGGCCAATACCCAAGTGCACGGCTTGATAACTA
1	AX-88100477	45940047	AAATGTCATAGGACTATATCATCCACATAGAGTAA[C/T]AGTACAGGAGGCAGGCCAAACCCTATCCCTCCACA
1	AX-88088828	45940053	TTGTCCAAATGTCATAGGACTATATCATCCACATA[C/G]AGTAACAGTACAGGAGGCAGGCCAAACCCTATCCC
1	AX-88046497	46096523	TATTGGCCAATCCAATTTTTGTAACGCATCAACTT[A/C]ATTTTGGATATATGTCTACTGTATAGGAGATACAT
1	AX-88030417	46297196	GTTCATGCTTACAGAAAACTCCCACATTTACATAT[C/T]AGTTTGGACATCTGCACTTTATTGCTAGCGATTTG
1	AX-88207158	46450237	GAAATGGTTGCATTTTCTGGTTGTGGCACAGTGGC[A/G]TATCTGTTGTCTCTGTGAATCCCTCAGTAGTTTTG
1	AX-88037709	46512467	TACAGTGTACAGTATGTAAGTTGGCTCACTTATTC[A/G]TGAGTTGCGTTTTACAGATCAGTTTGCGCAGATTA
1	AX-88246176	46601002	GTCTGTACATGTGTGAGGGCTTCACCCTAACCCCC[C/T]CAGGAGATGTCTGCTGCAGAAAACACCACCCCACT
1	AX-87985290	46607548	GAACACAGACACACACCTGACATAATATAATATGT[G/T]ATTTAGCAGACAATTTTAACCAAAGCAACTTACAG
1	AX-88181974	46651628	CCGGAAACAGGGTATGCTGTCATTTGACTTTTTTT[A/C]ATATTGTCGATGCAGTGAAACTTGGGGAATAGATT
1	AX-88079878	46759306	TTACTTTGAGATAGTGTCACTCCCTAACCACCCAA[A/T]GAGCAGTAGGCCTACTATTGTCTCTTTACTACTGT
1	AX-88048896	46760567	TCACGTATACATTACCATGCCTAGAGAGACAGATA[C/T]ATTACCATCAATAATATATTAATAGCATTAATTAG
1	AX-88165839	46870189	CAGACGCATGCCAAGAGAGCGTACAGAGAACTGGT[C/T]TTAATGAAATGTGTCAATCACAAAAATGTAAGTCT
1	AX-88198238	46957098	CTGACCTTCATGTGATCCCCAGACACAACTGATCT[C/G]ACATAATTGTTCTTTGAGTACCCACGGACCACTCC
1	AX-88094551	46959910	TTTTGTAATAAAAGTCTAATTGAATTTACAAACTC[C/T]GGTATCTGAGAAGTATTTGATTAAACATTTTCCAC
1	AX-88182626	47037396	CCTAAATTTTGTGGTACTCCTAACTTTCTGAAGTT[C/G]GGAGCACCAGTGCCACCATTTATGTTTTTTTTTTT
1	AX-88074117	47117541	TGTCCTCACGTCCTTAATTCATTTATCCAAAATAG[A/G]AATAGAGTCAGTGCATTAATATCACAATTTCCTAG
1	AX-88081435	47122095	TTATTCAGGATAAATGACTGTGGAGGGAGGTCTTT[G/T]GGGGAGTGTTGGACCTCTTCTATACTTCTTTCTAC
1	AX-88260009	47205844	TACCTATTGAGTCTTTATTCTACCTTATGAATGTA[C/T]TTAAAAAGGCCGGAGAGGACAACTGCTTCCGAGAG
1	AX-88034108	47254908	TAAATCCTTCTGCCTTCTCAACCCTACTCTTCTCC[C/G]TTCCCTCATCTTATGACTCGCACTGTCCCCTTTCC
1	AX-88096877	47399435	AAAATCCCTTCAGGTTAATGGGGGCTATGTAAACA[A/T]CTCTGAACAATGGATTACAGTTTATCCTGGCCCAT
1	AX-88080018	47410562	TTAGAGCACAAAAAACTATAACATTCAAAATAGAT[G/T]AATCTTTCCTTTTTAAAGGGATAGTCTAAGTTCTC
1	AX-88119328	47415685	ACCATTTTTGAATTTTCTGACAACGTAGAATGTTG[C/T]ATACATTTGGCTTAACACGGTGTGCTACATCCTAA
1	AX-88168709	47442348	CAGGTAACACACGTGTGTTGTTACTGAAATTTGTT[C/G]TGGATTCAAAGTTGAAGGAAGATATAGATTTCATG
1	AX-87874084	47455456	AAAACAAACTAGGCTACACTGCAATGAACACGCCA[A/G]TCATGTGCCCTGGCCTGCCCTACCCTTTTAGTGCT
1	AX-88040981	47484570	TAGCAATACAGCGCAGCAGTGCTCAAGTTAAACTT[C/G]TTAAGTTCCTTCAGAAAGTATTTATAGCCCTTGAC
1	AX-87982675	47502835	CTTGGGTTTGGGTTCAATAGCCTGAGGGGCCTCAA[C/T]GGGCTGTGGGATCGCCTGGGGGGCAACATTGGGCT
1	AX-88286990	47603825	TGCAGAAATGTAAATATTCAATGCTTTGCATCTAC[A/G]ATGTTAACAATGGTAGTTCCTTGAATCGCTCAATT
1	AX-88271990	47624409	TCATATTTTTACTTTGGCATGTATTGCCTTCCTTA[A/G]GCTTGTTATAAAAGTAGAACAGTGATAGGGGCGAA
1	AX-88035468	47627505	TAAGCTTTAGGACCTAACTGTACGTGCGCCAAATA[A/G]CCAACACGCCAACCGCCAAATGCTTTTGGAAACGG
1	AX-88135895	47665792	AGGCTACACTGCCACCCCGTTTCTTCCTATGTTCC[G/T]GCTTTTCTTGGGAGTTTTGTGACACGTATTAATGT
1	AX-88016746	47667408	GGTCAGGGCTCTGTGCAGGGAGTCAAGTTCTTCAC[A/G]CTCTATATCAACAAACCATTTCTGTATAAACCTGG
1	AX-88269412	47669095	TCAATGAATGCCCTAGAGTCTGAAATAGTGGAACT[A/G]CTGACATTGGTTGAGACCACGGGAGATCGAGGCCA
1	AX-88306605	47695873	TTCTTTGTGAGTAGCTCCTGTTCAGCAGCACTACA[G/T]CCCTCTGAGATTTAGATCACATGCACACGCACATA
1	AX-87951965	47731338	CATTGATAAGAATTAAGAAATGAACAGATTATACA[A/C]TTTTGACCTCCAGAACATATATTCTAAAATTCATG
1	AX-88220073	47827618	GCAATTAAAGCATTCAAGTCCGGGAAAACTCCAGG[C/G]CTGGCTGGCATATCAGTTAAGGTATATGAAATATT
1	AX-88087511	47828049	TTGGAATAAAATGTTAAACATATTTCCTTAAAAAT[C/T]CTCTGTATTGTGTACTTATTGTTGATAGGTTCTAG
1	AX-87986205	47889754	GAAGCACATGTTATTCAAGTACGGAAAAATGCGGG[A/C]TAACAGTATCCATCTGCAGTACCACACGGAAAACA
1	AX-88152558	47942202	ATGTGGGACACTCCTGTCTTCTGTTTCTAAGGCTG[C/T]GCCAGACAATAATTGTGTGACCGAAAGCTGTCTGT
1	AX-88006538	48052396	GCTGTTTAGCTCCATGGCTTTTACCATGTTGGATG[C/T]GTTGTCAGTTGTAAAACACACAAGTGCATCCCTCA
1	AX-88006544	48081409	GCTGTTTCCATTTGAGGATGTTTATACGGTTTTTG[A/G]GAATCTGAATGAATTGGAATCTTATTGTTGTGCTT
1	AX-88205986	48089056	CTTTTGTTGTGTTTTGTCTCTTATGATCAGATTGA[A/T]ATCAGTCGGCCCTATTCTCTAACTCATTTACCGTA
1	AX-88136094	48090357	AGGCTTCGTTCTGGCCTCCTGCTGGGCCCTGATAT[G/T]ATCTATTATACAGTGTCTATCAGAGCGTCTCTCTC
1	AX-88291802	48092818	TGGGCCACGTAGCTACTACATGCCGATGCAAATTG[C/T]TATGTTTTACACAGGACTGGGAGAATGTAAGGTGC
1	AX-88111492	48173064	AATGTTTCTGGTTGTTATTCAAGACAGGAACGTCT[G/T]TGTGCGGCAAGAAGACTAAATCCTTCAGCTGTCCG
1	AX-87961186	48173552	CCTATCATCTCAAGTCAAAGAATGTCTGGAAAACT[A/C]TGCCTTGTGTTCCCTTGAGGGTACCCATACACAAA
1	AX-88232594	48210309	GGCAGACAGAGAAAGGAGAGAGAAACTGTGGCCAG[A/G]TATGGAAAAAATCACGAAAAAAGGGGAAAGGGGCT
1	AX-88278310	48284834	TCTATTACGTGGACACACTCAAAGATGTCATCGAG[A/G]AGATGGAAGAGCAGATGGCCGAGCTGCGTAGGGAA
1	AX-88198249	48295386	CTGACCTTTTGGAAAGGTAGCATTCTATGACGGTG[A/C]CACGTTAAGTCACTGCACTCTAAAGTAAGGCCATT
1	AX-87908968	48321758	AGATTCTTCATGAATTGAATACGTCCATGGTTTCA[A/C]TTTAGGCTGTTTGTTACTATATAGTCCTTCTTCTC
1	AX-88124640	48370707	ACTGAGGTAGAGTCTGTACAGATGAGATGCTATAA[C/T]TTCGGAGGTGAATACTGAAAGGTTATTTGTTTGTC
1	AX-88137617	48461136	AGGTGCTGGAGGGCAGCAAGGTTCAGCTGGACTGC[A/G]TTGTTTGCGGACTCCCCATGCCCGAAGTCCGGTAA
1	AX-87918430	48466112	AGTGGGATTCAAATCGATTTAATTGCCATTTTTTC[A/C]CAACGATCTACACCAAGCACTCTGTAATGTCAAAG
1	AX-87915747	48478823	AGGTGGCCTCCTGTGGCTGTTCTTCAGTGCAGATG[C/G]TTGTGTCGTCCTCACACAGAGACACAACACTGACC
1	AX-87987611	48556004	GACAAACTTTTGTCTTTGTCGTATCAAACTGTGTG[A/G]ACTTATACTGAACAAATATATACACGGAAGATGTA
1	AX-88158312	48558882	CAAATAATTCCTTCTTCCTTCCCCAGGTCCCCCAC[C/T]ACCTTCATGTCCCACAGAGAGAATCACCCCACAGA
1	AX-87883399	48560174	AAGAGAACACTGGTTGTTGGTATGTATAGAGTAGG[C/T]TACATCTCTCTGTCTAAGAAAGGGCTTCAGTGGCT
1	AX-88018598	48568965	GGTTGATTGAAGTAGGAAAATAAGTGTTCTAACAA[C/T]GATCTGCAGTTTCAGAATAATTGCATCCCATCTAT
1	AX-88089509	48592565	TTGTTCTCCCAACACTGTTAGCGTACATCAATTAA[A/C]TGAAGCTTTATTTATTGCCTCAGGGGAAATTAAGA
1	AX-87898703	48594445	ACCTCCAGACCCAATCTCCTGACTGCCCAGAAGCT[G/T]AGCTCGGCAGCTTCTGGCAGCTCCCAGAGGAGCCT
1	AX-87921678	48598867	ATAGAAGTGCGCCGCTGCACGAGTGGTAGGGTTTT[A/T]GGAGTACAGATGTGCCTCTGCCCCATAGTGATCTG
1	AX-87925166	48599505	ATCCCTAGCTCGGTGAAGTGGTATACAAGAGAAGC[C/T]GTGTCTAGTACCGCTTGCTTCTGTGTAGGGGAGCA
1	AX-88063098	48604190	TGACTTCAACTACCACAAGATGGAATTCCCTTGCA[A/T]TATTAAACGTGCTCATCACGTCAGAGGGCAGATCC
1	AX-88265484	48620543	TATATTAGCCTGATTGTCAGGCAATAAATAGCAAG[A/T]GAAACCAGTGAATCTTAATACCCAATCAGAGTGGA
1	AX-88045292	48653504	TATGGAACCTGCTACTGCTACTCTGAAAAATGCTT[C/T]TGTGAGAAGGATGATGTAGAGGGTGAGTTGTTTCC
1	AX-87932558	48704988	ATTCAGCTTATCTTGGACTTCATGATTGGTAGATT[G/T]AAAAAAAACTGATGTTGGCTAACAATATGATTTAA
1	AX-87947585	48829331	CAGTCAAACACAGTATTCAGACTTGCAATAAACAA[A/G]ATTCAGACATACAACTAACAATACTCAGACTTGCA
1	AX-88294725	48833676	TGTATTCTATACCTTAGTCCGTTCCGCTCTGACGT[A/G]GCTCGTCCATATCTGTAAAAAGTCTTAATTCATTC
1	AX-87917802	48849116	AGTCTTGATGAATAAACAAGGTGTGGGTGCGTCGC[A/G]GCTTGACACCTCACTGGCCAATCAGAACGTGCTCA
1	AX-87898168	48878297	ACCGATGATTTTCCCGGCTCGTACTCGAAGATGCT[C/T]TTGGGCTCGGCACGGTACTTCCTGGTGTCTACCTT
1	AX-88180071	48878518	CCCCTCCCACTCTCCATCTCTTTTTCCTGTTGTTC[C/T]CTCTCTCGCTTTCTCCATCAGAGCTGTCTTATAAT
1	AX-88307419	48890105	TTGAGTGTCCAAATATGTATTTTTACTTCCGCCGT[A/C]TTTGACAGTAATGCATTTGAACATGAAAAAGATGA
1	AX-87955973	48939954	CCATCCTGACATAAGGATCATAGTGACATGAAAAT[C/G]ACAGTTAAGACTCACTGGATGTGCTGGAGGTACTG
1	AX-88133290	48948507	AGCTAGTTTCTAGTGAATACTTACACTACATTGTT[G/T]TAGATGTTTCACAAGAGAGTAAAGGGAGTGATACA
1	AX-88111036	48958803	AATGGTCCAGAAGTATACTTTAAAAAAAGTCTAGA[G/T]TTAAAAAACAATGAACTTTTGTGTTTTGACATACT
1	AX-88208700	48966850	GAAGTGCATTACACACATATTAAAGTCATTTTCTC[A/T]CTGCCTCCCAGAATTGGCCAAAACACTTTTAAGTT
1	AX-88046319	48987892	TATTCTTATTCATTCCTCTACACTTCATTCCTTTA[C/G]ACTTGTGTGTATAAGGTAGTTGTTGTGAAATTGTT
1	AX-88125052	48990407	ACTGGCCCACTACGGTACATCTCATGTCTGTGTCT[A/G]CGATGTTAGGCAACAAGAGAGTCAGAGCAGAGTGA
1	AX-87929819	49003671	ATGGTGGTTGCTTGAAGGCCAGATATGCTGTGTCC[A/C]CAGGCTAACTTGCATTTTTACTTCTCATACCACTC
1	AX-87901698	49004446	ACTCACAAAGACACAATAGTTGAAACCAAAAGTCT[A/C]ATTTGGAATCATCAGACCAAAGGACTGATTTCCAC
1	AX-88135968	49005525	AGGCTCTCTTCCTCTCTCCTGCAAGGCCCCCGGGC[A/G]ACTGAGAAACAGTTAAGGAAAGTCTCTTCTTCGTT
1	AX-88120692	49007173	ACCTCCAGGGGAACATGACACAATGTCCCAAGAAC[A/G]TTCAGGGGACCATTGGACAAACCGGGAACTATAAA
1	AX-87995451	49044917	GATCAAAAGGCTAAGGCCGAATGGCTTCCCCTTTC[A/G]ACACGAGAGGGACTCTCTTGAGGCGCCCTCGCAGC
1	AX-88073500	49045936	TGTATTATTATACCTTTTTTGAAACTTTTTTTATG[A/T]CCATTTATTATTTTGAAAGGACATCAGTATTTTAG
1	AX-87956903	49087973	CCCACATTAAAAGTATATGATTGCGAGTTTAGAAT[A/C]TAAAATCAGAAATACTGTTAGAATGTTTTCCAATT
1	AX-87882156	49098922	AACTCAATTACAACATGAATGGCAGTCTATTCTCG[A/G]AAGACTAACCTCTTAATTCATTGTTCGGTGTCAAC
1	AX-88058928	49114352	TCTGCTAAGGTATTCTGATGAATTTGTGAGATACA[A/G]GATGTCATTTCCCATTCTTTCAATTCACCAGAATT
1	AX-87905311	49114579	AGAAGCGGTCTGGGATTTTCATGTTACGTGTGTGA[A/T]AGTGCACTAGTGGGGTTATACCATGCCTGATCGTT
1	AX-88064515	49191789	TGATCCTATCGTGTGGTGATTGCGTTAAATTGAGA[C/G]CTCAGAGGAACCACTCAAGAATCCTGGTAAAATGT
1	AX-88146268	49250277	ATCAGGGCCTTTAAAGATCAAACGTCCAGCCAAAC[A/G]TTTGGCATTTCACACAAGCATTTCTCTTTTGATGT
1	AX-88231579	49254955	GGAGTTCCAAAAGACATCCATGGCTGCTCATTAAG[A/G]CCTGCCCTACCTACTATTTGGCCTCAGCTCTCCAG
1	AX-88111801	49291022	AATTCAATCTAAATGACAATTCACCTTTGCAATCT[A/G]AAATGCATGTGGCCTTTACGTATCAAGGCAATGGA
1	AX-87951640	49319181	CATTCAAAATTATAGATTGCACTTCTAGAATGAAT[A/C]GGGTGTATCTGTCTCCTAAATTGTATATAATCTTA
1	AX-88274525	49342838	TCCCCCCCAGTTTTATGTTAGAGGATTTGGGCATG[A/C]TTTTTGAAGCATACTGCCATTATTAGATTTTTGTA
1	AX-88052062	49352839	TCCACTAGGGGAAAAATGACTCACTCAATGTTTCG[C/T]GGGTCCTTGCAGATTGACTACTTTGAGAGGGCCAA
1	AX-88306730	49353324	TTGAAATTGTTGCATTTATTTTTGTTCAGTATAGA[A/T]AGTTTATTGATCACGTATACAATTTTAACCTCCCT
1	AX-88270553	49384131	TCACTTTGATCATGTATTTTCAGATACCTCGCCAA[C/T]CAACAGCTGCTATCTATGTCACCTCACGATCAGGC
1	AX-88237896	49404244	GGTAGATTGTCATTCACGCATAATGTGCACCCTTA[C/T]GGTAACCAATTTTATATTTGATCCTATAGGCAGAC
1	AX-87940142	49405629	CACACCTCAATTATTACTGCACTTTGCAAGGGAAG[A/G]TTTGCACACACAATATTGTCACATTTTCTGAACAT
1	AX-88031345	49405828	GTTGCTGTCTAACGTGGGTGTGTTCACGCACACTG[A/G]GGCTTCCCATTTGTCTCTGCAGGAGAGGATCAATG
1	AX-88210006	49414953	GACACGTGCAAACTGCATCTAGGTTTTGCAGTTCT[A/C]TAGATATGTTGAAACAATTGATGTCCAAAGGTTCT
1	AX-88236784	49439453	GGGGTGTAGGATTTGAGCATAGCCTGAAGGTACGG[G/T]GGGGCAGTTGCTCTTGATGCTCTGTAGGCAAGCAC
1	AX-88162882	49442376	CACATTTCACTTTTAATATTGTTTGGCTGTCATCA[A/G]ATCTACAATGCAAATGATTATAGTTCACCAAATAC
1	AX-88127049	49455221	AGAACATTGGCGAACATATTTATACTCAAAACCAC[A/C]ATTTTTGACCTAAAGCCGCACTTTTATATTAGTTT
1	AX-87917364	49462297	AGTCCAGGCCGTGACCTTGAGACCTAGGGGGCGGC[A/G]CACAATTGGCCCAGTGTCGTTAGGGGAGGGTTTGG
1	AX-88171552	49463353	CATCATTAGTTTTGCTTTATGGTCCCCGTCTTTGC[G/T]GACACTCTTTTGAAACAAAGCAAGCTGCTATGTTA
1	AX-88275010	49528971	TCCCTTCCAATCACATCTCAATTCACTCTCAAGAT[A/T]TATGGATTGGGAATGTACTTGTTTGAAATGAATGC
1	AX-87982557	49587950	CTTGCTTGACTGTGGAACCAACCACATGCGTGTAA[A/T]ACCACGTAAATGCCATACTGAACATGACTCCTTTC
1	AX-88197984	49609359	CTGAATGCACTTATTTGCCTGAATGAGAGCTAGTT[C/T]ATCTGAGTATGCATGTGCCTTTCGCAGACCTGCCA
1	AX-87886150	49611704	AAGTTAACATTGAGACAGATTATTAAAATAGTCTC[A/T]TTTTATGGTGGAGTCTGTTGCGGGAAATCTAAAAT
1	AX-88292221	49618181	TGGGTCCAGGAAGCTGGTGTCGCCTTGTACAACCT[G/T]GTCTCCACTGCTCTGGAAGTAGGTCTACAGTGGGT
1	AX-87959871	49663023	CCGCCGTTATGCTTACACATAGGTGTTCGTAGCAC[A/C]CTATATAGCTAATTCACACAGGTAGCCTGTCTTCA
1	AX-87930554	49664529	ATGTGAATGGAAGATGCGCACAGCACAGAAGGAAC[C/T]AAAGAGACGAGACCAAAAAGACATGAGAACAAGCA
1	AX-87890322	49665198	AATTGTTATGAACACACCTTTCTGTCTGAACAGCA[A/G]GCTAACCTTTCCACTTTGTTCAGATGTTGAAATCA
1	AX-87906090	49665749	AGACATCTCTAGCTTAGACAGATTTTTTTGTGAAC[C/T]TTTGTATTATGCTAATTTGATTGATGCAGGGGTGT
[truncated: 76,363 more rows]
