# Supplementary material for: Genotype Imputation To Improve the Cost-Efficiency of Genomic Selection in Farmed Atlantic Salmon
Source: G3 (Bethesda). 2017 Mar 1;7(4):1377–83. doi: 10.1534/g3.117.040717 (PMC5386885; doi:10.1534/g3.117.040717)
Supplement: Supplementary file 3 [file 1377FileS3.txt]

id	family	sire	dam	sex	lice	weight	length	logeLD
L2F22244	CT072	NA	NA	0	NA	NA	NA	NA
L2F22608	GT176	NA	NA	0	NA	NA	NA	NA
L2F22750	BS045	NA	NA	0	NA	NA	NA	NA
L2F22756	FU151	NA	NA	0	NA	NA	NA	NA
L2F23517	EL116	NA	NA	0	NA	NA	NA	NA
L2F20534	DH086	NA	NA	0	NA	NA	NA	NA
L2M20039	DH086	NA	NA	1	NA	NA	NA	NA
L2M20255	FO145	NA	NA	1	NA	NA	NA	NA
L2F22528	DR096	NA	NA	0	NA	NA	NA	NA
L2F21694	FJ140	NA	NA	0	NA	NA	NA	NA
L2M20152	FZ156	NA	NA	1	NA	NA	NA	NA
L2M20327	FN144	NA	NA	1	NA	NA	NA	NA
L2F21741	AT020	NA	NA	0	NA	NA	NA	NA
L2F22476	CS071	NA	NA	0	NA	NA	NA	NA
L2F21039	BH034	NA	NA	0	NA	NA	NA	NA
L2F24283	HC185	NA	NA	0	NA	NA	NA	NA
L2F22809	AQ017	NA	NA	0	NA	NA	NA	NA
L2F22827	HB184	NA	NA	0	NA	NA	NA	NA
L2M20125	EM117	NA	NA	1	NA	NA	NA	NA
L2M20271	DU099	NA	NA	1	NA	NA	NA	NA
L2M20308	BS045	NA	NA	1	NA	NA	NA	NA
L2F20671	FB132	NA	NA	0	NA	NA	NA	NA
L1M10002	EL116	NA	NA	1	NA	NA	NA	NA
L2M20360	HN196	NA	NA	1	NA	NA	NA	NA
L2F22496	CQ069	NA	NA	0	NA	NA	NA	NA
L2F24065	HL194	NA	NA	0	NA	NA	NA	NA
L2F23443	FN144	NA	NA	0	NA	NA	NA	NA
L2F23521	GZ182	NA	NA	0	NA	NA	NA	NA
L2F23587	HH190	NA	NA	0	NA	NA	NA	NA
L2F22142	EX128	NA	NA	0	NA	NA	NA	NA
L2M20171	FJ140	NA	NA	1	NA	NA	NA	NA
L2M20276	HA183	NA	NA	1	NA	NA	NA	NA
L2F20756	HR200	NA	NA	0	NA	NA	NA	NA
L2F22901	AA001	NA	NA	0	NA	NA	NA	NA
L2M20172	ER122	NA	NA	1	NA	NA	NA	NA
L2F23949	HN196	NA	NA	0	NA	NA	NA	NA
L2F20682	CE057	NA	NA	0	NA	NA	NA	NA
L2F23226	AZ026	NA	NA	0	NA	NA	NA	NA
L2F22907	DD082	NA	NA	0	NA	NA	NA	NA
L2F21932	DU099	NA	NA	0	NA	NA	NA	NA
L2M20182	HR200	NA	NA	1	NA	NA	NA	NA
L2M20288	CQ069	NA	NA	1	NA	NA	NA	NA
L2F24287	AP016	NA	NA	0	NA	NA	NA	NA
L2F20625	NA	NA	NA	0	NA	NA	NA	NA
L2M20222	DM091	NA	NA	1	NA	NA	NA	NA
L2M20382	CK063	NA	NA	1	NA	NA	NA	NA
L2F21010	CI061	NA	NA	0	NA	NA	NA	NA
L2F22306	GY181	NA	NA	0	NA	NA	NA	NA
L2F22374	FO145	NA	NA	0	NA	NA	NA	NA
L2F22410	ET124	NA	NA	0	NA	NA	NA	NA
L2F23414	FL142	NA	NA	0	NA	NA	NA	NA
L2F22055	DI087	NA	NA	0	NA	NA	NA	NA
L2M20195	CI061	NA	NA	1	NA	NA	NA	NA
L2M20300	AQ017	NA	NA	1	NA	NA	NA	NA
L2F21054	DO093	NA	NA	0	NA	NA	NA	NA
L2F22429	EY129	NA	NA	0	NA	NA	NA	NA
L2M20257	HI191	NA	NA	1	NA	NA	NA	NA
L2F22141	FA131	NA	NA	0	NA	NA	NA	NA
L2F21995	GX180	NA	NA	0	NA	NA	NA	NA
L2F21322	BJ036	NA	NA	0	NA	NA	NA	NA
L2F24282	CK063	NA	NA	0	NA	NA	NA	NA
L2F24288	DZ104	NA	NA	0	NA	NA	NA	NA
L2F21005	ER122	NA	NA	0	NA	NA	NA	NA
L2M20111	FB132	NA	NA	1	NA	NA	NA	NA
L2M20220	GY181	NA	NA	1	NA	NA	NA	NA
L2F22218	AV022	NA	NA	0	NA	NA	NA	NA
L2F20884	FZ156	NA	NA	0	NA	NA	NA	NA
L2M20261	FL142	NA	NA	1	NA	NA	NA	NA
L2F22403	CF058	NA	NA	0	NA	NA	NA	NA
L2F22514	CD056	NA	NA	0	NA	NA	NA	NA
L2F21328	FW153	NA	NA	0	NA	NA	NA	NA
L2F21107	EK115	NA	NA	0	NA	NA	NA	NA
L2F23481	GR174	NA	NA	0	NA	NA	NA	NA
L2M20232	AV022	NA	NA	1	NA	NA	NA	NA
L2M20275	EX128	NA	NA	1	NA	NA	NA	NA
L2F22157	HA183	NA	NA	0	NA	NA	NA	NA
L2M20241	CW075	NA	NA	1	NA	NA	NA	NA
L2M20285	CS071	NA	NA	1	NA	NA	NA	NA
L2F21389	HI191	NA	NA	0	NA	NA	NA	NA
L2F22572	DG085	NA	NA	0	NA	NA	NA	NA
L2F21637	DM091	NA	NA	0	NA	NA	NA	NA
L2F21811	CW075	NA	NA	0	NA	NA	NA	NA
L2F20598	EM117	NA	NA	0	NA	NA	NA	NA
L2F21075	HP198	NA	NA	0	NA	NA	NA	NA
L2F21569	AR018	NA	NA	0	NA	NA	NA	NA
L2M20249	BJ036	NA	NA	1	NA	NA	NA	NA
L2F22872	CV074	NA	NA	0	NA	NA	NA	NA
L2F21256	DJ088	NA	NA	0	NA	NA	NA	NA
L2M20231	AR018	NA	NA	1	NA	NA	NA	NA
L2M20325	DG085	NA	NA	1	NA	NA	NA	NA
B322_0370	HR200	L2M20182	L2F20756	0	33	2.187520721	2.376576957	3.004514682
B322_0217	DR096	L2M20275	L2F22528	1	26	2.214843848	2.387389826	2.765715626
B322_0497	HR200	L2M20182	L2F20756	1	16	1.892094603	2.283301229	2.408090389
B322_0027	FU151	L2M20308	L2F22756	0	41	2.136720567	2.359835482	3.23148818
B322_0531	CV074	L2M20285	L2F22872	0	17	2.053078443	2.334453751	2.410811552
B322_0401	DZ104	L2M20379	L2F24288	1	29	2.041392685	2.334453751	2.92544257
B322_0449	ER122	L2M20172	L2F21005	1	41	2.201397124	2.390935107	3.211608175
B322_0460	CQ069	L2M20288	L2F22496	0	34	2.086359831	2.334453751	3.065067534
B322_0466	AQ017	L2M20300	L2F22809	0	25	1.944482672	2.298853076	2.814765925
B322_0493	DI087	L2M20257	L2F22055	0	27	2.056904851	2.338456494	2.851402971
B322_0432	AP016	L2M20379	L2F24287	0	27	2.170261715	2.371067862	2.815639362
B322_0446	HR200	L2M20182	L2F20756	1	29	1.973127854	2.311753861	2.948117395
B322_0142	CV074	L2M20285	L2F22872	1	27	1.919078092	2.294466226	2.897641267
B322_0628	CV074	L2M20285	L2F22872	0	10	2.086359831	2.342422681	1.907614733
B322_0430	CV074	L2M20285	L2F22872	0	14	2.071882007	2.346352974	2.222411973
B322_0551	HR200	L2M20182	L2F20756	0	50	2.029383778	2.328379603	3.460004209
B322_0436	AP016	L2M20379	L2F24287	1	24	2.130333768	2.356025857	2.714690076
B322_0456	GR174	L2M20327	L2F23481	1	17	1.913813852	2.285557309	2.457639762
B322_0461	EY129	L2M20276	L2F22429	0	9	1.716003344	2.220108088	1.94258648
B322_0462	HL194	L2M20360	L2F24065	1	16	2.190331698	2.334453751	2.310511373
B322_0488	EL116	L1M10002	L2F23517	1	38	2.033423755	2.330413773	3.190414379
B322_0487	DD082	L2M20261	L2F22907	1	12	2.190331698	2.369215857	2.042247384
B322_0425	AZ026	L2M20255	L2F23226	1	43	2.093421685	2.354108439	3.291656404
B322_0403	CV074	L2M20285	L2F22872	1	20	1.986771734	2.307496038	2.586848413
B322_0294	DR096	L2M20275	L2F22528	0	31	2.113943352	2.346352974	2.966699207
B322_0664	CV074	L2M20285	L2F22872	0	29	2.075546961	2.346352974	2.914380936
B322_0410	HR200	L2M20182	L2F20756	0	32	2.127104798	2.365487985	2.993333056
B322_0435	DO093	L2M20111	L2F21054	0	43	2.029383778	2.318063335	3.312368209
B322_0452	CI061	L2M20195	L2F21010	1	17	1.986771734	2.309630167	2.432697732
B322_0402	AP016	L2M20379	L2F24287	0	46	2.033423755	2.326335861	3.377000336
B322_0458	HC185	L2M20382	L2F24283	0	20	2.130333768	2.365487985	2.540336687
B322_0468	GR174	L2M20327	L2F23481	1	10	1.77815125	2.227886705	2.01417916
B322_0494	EL116	L1M10002	L2F23517	0	33	2.133538908	2.372912003	3.021172516
B322_0483	DO093	L2M20111	L2F21054	1	20	1.986771734	2.307496038	2.586848413
B322_0420	FO145	L2M20255	L2F22374	0	32	1.857332496	2.269512944	3.083746716
B322_0453	FU151	L2M20308	L2F22756	1	6	1.763427994	2.245512668	1.567737073
B322_0630	DR096	L2M20275	L2F22528	0	28	2.053078443	2.320146286	2.887735629
B322_0669	FU151	L2M20308	L2F22756	0	19	1.986771734	2.326335861	2.538058249
B322_0326	FU151	L2M20308	L2F22756	1	23	2.017033339	2.330413773	2.710302
B322_0438	CW075	L2M20241	L2F21811	0	24	2.079181246	2.342422681	2.730893064
B322_0451	AP016	L2M20379	L2F24287	1	38	2.089905111	2.334453751	3.172149237
B322_0450	HA183	L2M20276	L2F22157	1	34	2.041392685	2.336459734	3.079593251
B322_0480	HI191	L2M20257	L2F21389	1	18	2.307496038	2.421603927	2.386997024
B322_0473	FL142	L2M20261	L2F23414	0	55	2.184691431	2.387389826	3.504368663
B322_0495	CW075	L2M20241	L2F21811	0	13	1.963787827	2.303196057	2.189140571
B322_0429	HA183	L2M20276	L2F22157	0	61	2.089905111	2.356025857	3.635721981
B322_0263	DR096	L2M20275	L2F22528	0	28	2.252853031	2.385606274	2.825830908
B322_0475	HR200	L2M20182	L2F20756	0	11	2.127104798	2.357934847	1.981732134
B322_0677	HR200	L2M20182	L2F20756	0	24	1.949390007	2.29666519	2.773864849
B322_0112	DR096	L2M20275	L2F22528	1	56	2.117271296	2.361727836	3.542965882
B322_0440	CQ069	L2M20288	L2F22496	1	29	2.117271296	2.348304863	2.901111989
B322_0439	CT072	L2M20232	L2F22244	1	35	2.008600172	2.315970345	3.118560273
B322_0455	GY181	L2M20220	L2F22306	1	36	2.133538908	2.346352974	3.105729905
B322_0457	DD082	L2M20261	L2F22907	1	41	2.1430148	2.354108439	3.229527237
B322_0470	EM117	L2M20125	L2F20598	1	12	2.056904851	2.342422681	2.08414781
B322_0500	GY181	L2M20220	L2F22306	1	16	2.149219113	2.357934847	2.323143653
B322_0424	HI191	L2M20257	L2F21389	1	24	2.086359831	2.340444115	2.728595294
B322_0615	FU151	L2M20308	L2F22756	1	1	1.875061263	2.278753601	0.274052962
B322_0570	DR096	L2M20275	L2F22528	1	39	2.161368002	2.36361198	3.175051917
B322_0653	HR200	L2M20182	L2F20756	0	49	2.204119983	2.389166084	3.385137488
B322_0109	CV074	L2M20285	L2F22872	1	22	2.037426498	2.330413773	2.661035917
B322_0434	CT072	L2M20232	L2F22244	0	35	2.139879086	2.36361198	3.076352754
B322_0445	BS045	L2M20308	L2F22750	1	18	2.029383778	2.322219295	2.472617545
B322_0404	EL116	L1M10002	L2F23517	1	29	2.033423755	2.334453751	2.928050112
B322_0465	FO145	L2M20255	L2F22374	0	18	1.954242509	2.294466226	2.497770569
B322_0496	DO093	L2M20111	L2F21054	1	15	1.995635195	2.322219295	2.311947151
B322_0481	ER122	L2M20172	L2F21005	0	22	2.113943352	2.346352974	2.636457517
B322_0416	CI061	L2M20195	L2F21010	1	20	2.255272505	2.408239965	2.502341924
B322_0415	AZ026	L2M20255	L2F23226	1	24	1.973127854	2.324282455	2.765795836
B322_0295	HR200	L2M20182	L2F20756	1	22	2.117271296	2.348304863	2.63540882
B322_0463	CV074	L2M20285	L2F22872	0	23	2.100370545	2.354108439	2.683311339
B322_0490	DR096	L2M20275	L2F22528	1	29	2.123851641	2.357934847	2.899043244
B322_0050	FU151	L2M20308	L2F22756	0	9	2.037426498	2.320146286	1.828126785
B322_0441	DI087	L2M20257	L2F22055	0	35	2.008600172	2.324282455	3.118560273
B322_0447	EL116	L1M10002	L2F23517	0	46	2.170261715	2.382017043	3.333582459
B322_0479	CD056	L2M20288	L2F22514	1	34	2.041392685	2.31386722	3.079593251
B322_0474	FL142	L2M20261	L2F23414	0	39	2.133538908	2.354108439	3.183691447
B322_0469	FN144	L2M20327	L2F23443	0	16	2.170261715	2.357934847	2.316648191
B322_0482	HB184	L2M20300	L2F22827	0	46	2.049218023	2.330413773	3.371842125
B322_0418	EL116	L1M10002	L2F23517	1	30	2.012837225	2.328379603	2.967623715
B322_0419	DI087	L2M20257	L2F22055	0	37	2.017033339	2.326335861	3.169834334
B322_0225	DR096	L2M20275	L2F22528	0	81	2.1430148	2.357934847	3.898576873
B322_0646	HR200	L2M20182	L2F20756	1	28	2.181843588	2.371067862	2.847182392
B322_0048	CV074	L2M20285	L2F22872	0	24	2.08278537	2.342422681	2.729738441
B322_0197	CV074	L2M20285	L2F22872	0	13	2.021189299	2.31386722	2.169933286
B322_0406	DD082	L2M20261	L2F22907	0	36	2.173186268	2.365487985	3.093455
B322_0405	DI087	L2M20257	L2F22055	0	23	1.982271233	2.31386722	2.721891676
B322_0476	HP198	L2M20172	L2F21075	1	29	2.008600172	2.328379603	2.936238714
B322_0478	HC185	L2M20382	L2F24283	1	42	1.949390007	2.298853076	3.316189146
B322_0489	FB132	L2M20111	L2F20671	0	29	1.991226076	2.315970345	2.942030367
B322_0413	CS071	L2M20285	L2F22476	0	16	1.908485019	2.29666519	2.402340207
B322_0433	HI191	L2M20257	L2F21389	1	19	1.995635195	2.307496038	2.535090705
B322_0674	FO145	L2M20255	L2F22374	0	14	1.929418926	2.283301229	2.269904303
B322_0635	AT020	L2M20171	L2F21741	0	51	2.113943352	2.354108439	3.452207028
B322_0670	AZ026	L2M20255	L2F23226	1	20	1.959041392	2.315970345	2.596218953
B322_0683	EM117	L2M20125	L2F20598	1	21	2.029383778	2.336459734	2.619221021
B322_0689	CD056	L2M20288	L2F22514	1	19	2.012837225	2.318063335	2.529368779
B322_0671	CW075	L2M20241	L2F21811	1	10	1.973127854	2.292256071	1.944815275
B322_0665	DZ104	L2M20379	L2F24288	1	36	1.991226076	2.322219295	3.151750901
B322_0675	CI061	L2M20195	L2F21010	1	24	2.021189299	2.33243846	2.749751787
B322_0654	FB132	L2M20111	L2F20671	1	37	2.1430148	2.357934847	3.129443777
B322_0667	CS071	L2M20285	L2F22476	0	28	2.045322979	2.324282455	2.890258718
B322_0658	HA183	L2M20276	L2F22157	0	33	1.982271233	2.318063335	3.070198374
B322_0679	EL116	L1M10002	L2F23517	1	49	2.029383778	2.324282455	3.440201582
B322_0690	CT072	L2M20232	L2F22244	0	25	1.986771734	2.303196057	2.800422516
B322_0634	AZ026	L2M20255	L2F23226	1	29	2.1430148	2.357934847	2.893054997
B322_0662	AQ017	L2M20300	L2F22809	1	43	2.079181246	2.344392274	3.296206879
B322_0694	CE057	L2M20039	L2F20682	1	26	2.021189299	2.330413773	2.826712829
B322_0650	FJ140	L2M20171	L2F21694	0	11	2.025305865	2.326335861	2.014426182
B322_0693	GY181	L2M20220	L2F22306	0	18	2.089905111	2.342422681	2.453026563
B322_0629	HA183	L2M20276	L2F22157	1	31	2.079181246	2.346352974	2.977753144
B322_0666	EL116	L1M10002	L2F23517	0	22	2.033423755	2.324282455	2.662346943
B322_0633	GY181	L2M20220	L2F22306	1	17	1.977723605	2.303196057	2.435740791
B322_0657	HP198	L2M20172	L2F21075	0	34	1.86923172	2.271841607	3.13832976
B322_0682	FL142	L2M20261	L2F23414	0	47	2.178976947	2.396199347	3.351964062
B322_0691	HB184	L2M20300	L2F22827	1	53	1.806179974	2.235528447	3.594841349
B322_0686	FB132	L2M20111	L2F20671	0	57	1.934498451	2.281033367	3.620544319
B322_0661	HB184	L2M20300	L2F22827	1	42	2.120573931	2.354108439	3.260075634
B322_0625	HI191	L2M20257	L2F21389	1	24	2.113943352	2.348304863	2.719839126
B322_0692	HL194	L2M20360	L2F24065	0	27	2.113943352	2.361727836	2.833167813
B322_0678	CT072	L2M20232	L2F22244	1	34	1.86332286	2.274157849	3.140440509
B322_0649	CE057	L2M20039	L2F20682	1	17	1.799340549	2.243038049	2.498758293
B322_0209	FB132	L2M20111	L2F20671	0	33	1.903089987	2.274157849	3.097374641
B322_0205	EX128	L2M20275	L2F22142	0	25	2.164352856	2.36361198	2.743348963
B322_0207	DO093	L2M20111	L2F21054	0	9	2.086359831	2.346352974	1.812304552
B322_0204	GY181	L2M20220	L2F22306	0	8	2.117271296	2.344392274	1.697139172
B322_0211	CT072	L2M20232	L2F22244	0	35	2.08278537	2.340444115	3.094381559
B322_0232	GT176	L2M20325	L2F22608	0	55	2.049218023	2.340444115	3.547046216
B322_0260	AT020	L2M20171	L2F21741	0	12	1.84509804	2.267171728	2.156594437
B322_0255	GR174	L2M20327	L2F23481	1	27	1.826074803	2.250420002	2.93075871
B322_0236	FO145	L2M20255	L2F22374	0	29	1.897627091	2.276461804	2.974127942
B322_0252	HA183	L2M20276	L2F22157	0	27	2.127104798	2.36361198	2.829030003
B322_0256	EX128	L2M20275	L2F22142	0	16	2.152288344	2.356025857	2.322192287
B322_0262	DD082	L2M20261	L2F22907	0	45	2.045322979	2.320146286	3.35160429
B322_0258	FN144	L2M20327	L2F23443	0	7	2.012837225	2.322219295	1.613078038
B322_0231	DI087	L2M20257	L2F22055	1	23	1.86332286	2.26245109	2.763146274
B322_0229	ER122	L2M20172	L2F21005	1	17	1.986771734	2.309630167	2.432697732
B322_0254	DI087	L2M20257	L2F22055	0	32	1.986771734	2.326335861	3.038833542
B322_0261	GY181	L2M20220	L2F22306	1	21	2.049218023	2.315970345	2.612736969
B322_0234	GR174	L2M20327	L2F23481	1	28	1.832508913	2.260071388	2.963505182
B322_0264	CW075	L2M20241	L2F21811	0	11	2.117271296	2.354108439	1.984821247
B322_0257	CS071	L2M20285	L2F22476	0	10	1.986771734	2.301029996	1.940221242
B322_0235	HI191	L2M20257	L2F21389	1	27	2.079181246	2.340444115	2.84422175
B322_0247	EM117	L2M20125	L2F20598	1	22	2.053078443	2.326335861	2.655934013
B322_0239	CS071	L2M20285	L2F22476	1	14	1.919078092	2.283301229	2.273486951
B322_0240	AP016	L2M20379	L2F24287	0	35	2.120573931	2.350248018	3.082394455
B322_0253	FJ140	L2M20171	L2F21694	1	11	1.913813852	2.28780173	2.05217465
B322_0238	EL116	L1M10002	L2F23517	1	12	2.198657087	2.376576957	2.039718206
B322_0237	EL116	L1M10002	L2F23517	0	47	2.089905111	2.340444115	3.379788604
B322_0242	AZ026	L2M20255	L2F23226	1	20	1.897627091	2.257678575	2.617452994
B322_0250	CT072	L2M20232	L2F22244	0	30	2.071882007	2.340444115	2.948348984
B322_0241	HC185	L2M20382	L2F24283	0	26	1.963787827	2.318063335	2.845920114
B322_0243	FL142	L2M20261	L2F23414	1	39	2.264817823	2.413299764	3.143883271
B322_0245	DZ104	L2M20379	L2F24288	0	19	2.053078443	2.338456494	2.516172069
B322_0249	HL194	L2M20360	L2F24065	0	27	1.908485019	2.283301229	2.901331378
B322_0296	FJ140	L2M20171	L2F21694	1	13	2.029383778	2.31386722	2.167235893
B322_0221	AZ026	L2M20255	L2F23226	1	13	1.944482672	2.303196057	2.19572671
B322_0226	CS071	L2M20285	L2F22476	0	19	1.892094603	2.274157849	2.57060932
B322_0291	FB132	L2M20111	L2F20671	0	18	2.033423755	2.322219295	2.471291704
B322_0228	HL194	L2M20360	L2F24065	1	12	1.982271233	2.305351369	2.108787196
B322_0292	EY129	L2M20276	L2F22429	1	49	2.079181246	2.340444115	3.424040252
B322_0222	HB184	L2M20300	L2F22827	1	12	1.991226076	2.301029996	2.105782334
B322_0290	CW075	L2M20241	L2F21811	0	20	1.949390007	2.301029996	2.59951146
B322_0293	EX128	L2M20275	L2F22142	0	45	2.158362492	2.357934847	3.315741545
B322_0220	CW075	L2M20241	L2F21811	0	17	1.995635195	2.315970345	2.429730188
B322_0297	BS045	L2M20308	L2F22750	0	14	2.056904851	2.346352974	2.227248655
B322_0299	DD082	L2M20261	L2F22907	0	35	2.012837225	2.320146286	3.11715545
B322_0215	CD056	L2M20288	L2F22514	1	27	2.012837225	2.330413773	2.865841019
B322_0212	FJ140	L2M20171	L2F21694	1	18	2.08278537	2.344392274	2.455301593
B322_0265	CD056	L2M20288	L2F22514	1	33	2.064457989	2.326335861	3.043115412
B322_0266	EY129	L2M20276	L2F22429	1	9	1.812913357	2.260071388	1.905961686
B322_0267	EY129	L2M20276	L2F22429	0	20	1.886490725	2.28780173	2.621376903
B322_0268	CE057	L2M20039	L2F20682	0	14	1.934498451	2.301029996	2.268151495
B322_0269	HC185	L2M20382	L2F24283	0	24	2.136720567	2.372912003	2.712694381
B322_0270	HR200	L2M20182	L2F20756	1	14	2.056904851	2.338456494	2.227248655
B322_0271	HP198	L2M20172	L2F21075	0	20	1.908485019	2.29666519	2.613649303
B322_0272	CF058	L2M20231	L2F22403	0	18	2.041392685	2.334453751	2.468684163
B322_0273	DZ104	L2M20379	L2F24288	1	25	2.037426498	2.340444115	2.78363824
B322_0274	HC185	L2M20382	L2F24283	1	22	2	2.322219295	2.673396124
B322_0275	AT020	L2M20171	L2F21741	1	16	2.045322979	2.324282455	2.356176227
B322_0276	CI061	L2M20195	L2F21010	1	14	1.84509804	2.281033367	2.299695282
B322_0277	CW075	L2M20241	L2F21811	1	18	1.973127854	2.318063335	2.491358987
B322_0279	CE057	L2M20039	L2F20682	0	17	2.198657087	2.401400541	2.36514061
B322_0288	ER122	L2M20172	L2F21005	1	21	2.045322979	2.334453751	2.614005339
B322_0578	CQ069	L2M20288	L2F22496	1	21	2.149219113	2.367355921	2.580972765
B322_0573	CQ069	L2M20288	L2F22496	1	63	2.155336037	2.378397901	3.646918692
B322_0568	FN144	L2M20327	L2F23443	1	15	2.11058971	2.344392274	2.274610485
B322_0545	GT176	L2M20325	L2F22608	0	55	2.206825876	2.394451681	3.497648242
B322_0600	CS071	L2M20285	L2F22476	1	23	2.071882007	2.344392274	2.692415608
B322_0132	GR174	L2M20327	L2F23481	1	22	2.071882007	2.342422681	2.649855993
B322_0133	CI061	L2M20195	L2F21010	0	26	2.045322979	2.338456494	2.818799754
B322_0005	AT020	L2M20171	L2F21741	0	50	2.100370545	2.361727836	3.437083149
B322_0280	FL142	L2M20261	L2F23414	1	25	2.173186268	2.374748346	2.740633622
B322_0579	AT020	L2M20171	L2F21741	1	32	2.068185862	2.342422681	3.012059708
B322_0565	EL116	L1M10002	L2F23517	0	37	2.079181246	2.346352974	3.149603403
B322_0560	DD082	L2M20261	L2F22907	0	27	2.136720567	2.369215857	2.826023068
B322_0515	FL142	L2M20261	L2F23414	1	20	2.117271296	2.350248018	2.544437041
B322_0541	GY181	L2M20220	L2F22306	0	27	2.086359831	2.334453751	2.84192398
B322_0592	CW075	L2M20241	L2F21811	1	25	2.017033339	2.31386722	2.790344709
B322_0130	FO145	L2M20255	L2F22374	0	29	2.008600172	2.318063335	2.936238714
B322_0107	HB184	L2M20300	L2F22827	0	25	2.075546961	2.340444115	2.771280091
B322_0195	HB184	L2M20300	L2F22827	0	41	2.021189299	2.326335861	3.268545586
B322_0006	BS045	L2M20308	L2F22750	0	7	2.008600172	2.322219295	1.61448286
B322_0281	DR096	L2M20275	L2F22528	0	10	2.068185862	2.322219295	1.913447408
B322_0577	CT072	L2M20232	L2F22244	1	23	2.017033339	2.309630167	2.710302
B322_0569	HP198	L2M20172	L2F21075	0	26	2.158362492	2.36361198	2.782937009
B322_0554	CW075	L2M20241	L2F21811	1	7	2.045322979	2.328379603	1.602404416
B322_0511	CQ069	L2M20288	L2F22496	0	20	2.086359831	2.334453751	2.554241905
B322_0516	HN196	L2M20360	L2F23949	0	23	2.130333768	2.36361198	2.673868081
B322_0533	AP016	L2M20379	L2F24287	1	44	1.995635195	2.326335861	3.346020929
B322_0593	EM117	L2M20125	L2F20598	1	16	2.075546961	2.340444115	2.346396892
B322_0129	DZ104	L2M20379	L2F24288	1	17	1.977723605	2.303196057	2.435740791
B322_0103	GR174	L2M20327	L2F23481	0	17	1.924279286	2.278753601	2.454004116
B322_0193	AZ026	L2M20255	L2F23226	0	20	2.06069784	2.336459734	2.562492676
B322_0105	EY129	L2M20276	L2F22429	0	34	2.120573931	2.367355921	3.054223577
B322_0282	BS045	L2M20308	L2F22750	0	18	2.08278537	2.36361198	2.455301593
B322_0591	AQ017	L2M20300	L2F22809	1	42	2.079181246	2.350248018	3.27321736
B322_0572	DO093	L2M20111	L2F21054	0	35	2.08278537	2.338456494	3.094381559
B322_0574	FN144	L2M20327	L2F23443	0	25	2.158362492	2.357934847	2.745196681
B322_0524	GY181	L2M20220	L2F22306	1	23	2	2.303196057	2.715955738
B322_0512	EL116	L1M10002	L2F23517	0	29	2.064457989	2.357934847	2.917952268
B322_0540	CI061	L2M20195	L2F21010	0	15	1.977723605	2.31386722	2.317957754
B322_0597	HB184	L2M20300	L2F22827	0	26	1.991226076	2.309630167	2.836669851
B322_0139	AQ017	L2M20300	L2F22809	0	15	2.029383778	2.324282455	2.300767287
B322_0101	CE057	L2M20039	L2F20682	0	7	1.991226076	2.311753861	1.620274514
B322_0200	FB132	L2M20111	L2F20671	0	19	2.004321374	2.31386722	2.532195276
B322_0116	CI061	L2M20195	L2F21010	1	24	1.913813852	2.290034611	2.786143833
B322_0283	CW075	L2M20241	L2F21811	1	15	2.049218023	2.340444115	2.294283234
B322_0590	HN196	L2M20360	L2F23949	0	36	2.133538908	2.36361198	3.105729905
B322_0564	CI061	L2M20195	L2F21010	0	19	2.025305865	2.340444115	2.525251811
B322_0567	AT020	L2M20171	L2F21741	0	18	1.880813592	2.290034611	2.523302709
B322_0518	DI087	L2M20257	L2F22055	1	16	2.037426498	2.330413773	2.358755041
B322_0520	HC185	L2M20382	L2F24283	1	21	2.029383778	2.338456494	2.619221021
B322_0552	DO093	L2M20111	L2F21054	1	18	1.892094603	2.283301229	2.519316025
B322_0143	ER122	L2M20172	L2F21005	0	17	2.037426498	2.328379603	2.415913456
B322_0131	DI087	L2M20257	L2F22055	0	58	2.012837225	2.330413773	3.611173961
B322_0108	AZ026	L2M20255	L2F23226	0	21	1.908485019	2.281033367	2.660169319
B322_0001	HA183	L2M20276	L2F22157	1	13	2	2.322219295	2.176959232
B322_0141	GR174	L2M20327	L2F23481	0	21	2.056904851	2.326335861	2.610240912
B322_0285	EX128	L2M20275	L2F22142	1	25	2.056904851	2.326335861	2.777294998
B322_0583	FN144	L2M20327	L2F23443	1	21	1.949390007	2.303196057	2.646031477
B322_0561	FN144	L2M20327	L2F23443	1	14	2.10720997	2.344392274	2.211140369
B322_0559	BS045	L2M20308	L2F22750	1	27	2.056904851	2.350248018	2.851402971
B322_0528	AQ017	L2M20300	L2F22809	0	53	2.096910013	2.344392274	3.495340857
B322_0505	BS045	L2M20308	L2F22750	1	17	2.033423755	2.338456494	2.417224482
B322_0517	HA183	L2M20276	L2F22157	0	25	2.045322979	2.338456494	2.781059425
B322_0121	GR174	L2M20327	L2F23481	1	19	1.897627091	2.278753601	2.56866283
B322_0127	EY129	L2M20276	L2F22429	1	18	1.806179974	2.245512668	2.55029627
B322_0115	CT072	L2M20232	L2F22244	1	19	2.120573931	2.354108439	2.494607784
B322_0145	CI061	L2M20195	L2F21010	0	38	2.086359831	2.357934847	3.173281119
B322_0286	CT072	L2M20232	L2F22244	1	17	2.204119983	2.374748346	2.36348623
B322_0585	CQ069	L2M20288	L2F22496	1	35	2.100370545	2.344392274	3.088776451
B322_0562	FJ140	L2M20171	L2F21694	1	18	2.041392685	2.336459734	2.468684163
B322_0555	ER122	L2M20172	L2F21005	0	44	2.049218023	2.315970345	3.328357012
B322_0525	GT176	L2M20325	L2F22608	1	29	2.008600172	2.326335861	2.936238714
B322_0530	CI061	L2M20195	L2F21010	1	21	2.068185862	2.338456494	2.606594595
B322_0523	GT176	L2M20325	L2F22608	0	17	2.08278537	2.350248018	2.401234371
B322_0144	FL142	L2M20261	L2F23414	1	57	2.230448921	2.389166084	3.525641131
B322_0122	HL194	L2M20360	L2F24065	1	11	2.045322979	2.330413773	2.007869529
B322_0199	DI087	L2M20257	L2F22055	1	27	1.954242509	2.303196057	2.885536104
B322_0148	DD082	L2M20261	L2F22907	0	26	2.167317335	2.378397901	2.780176794
B322_0287	HN196	L2M20360	L2F23949	0	17	2.103803721	2.356025857	2.394540448
B322_0582	FB132	L2M20111	L2F20671	1	35	2.025305865	2.324282455	3.113038482
B322_0575	HA183	L2M20276	L2F22157	0	49	2.06069784	2.344392274	3.429993253
B322_0558	DD082	L2M20261	L2F22907	1	19	1.913813852	2.281033367	2.563000279
B322_0521	CD056	L2M20288	L2F22514	1	19	2.11058971	2.344392274	2.497754038
B322_0538	EM117	L2M20125	L2F20598	1	15	1.903089987	2.290034611	2.343602831
B322_0136	CI061	L2M20195	L2F21010	1	43	2.164352856	2.374748346	3.269442065
B322_0123	CE057	L2M20039	L2F20682	1	9	1.968482949	2.305351369	1.851076333
B322_0198	HN196	L2M20360	L2F23949	1	21	2.146128036	2.376576957	2.581932277
B322_0004	AP016	L2M20379	L2F24287	1	29	2.117271296	2.352182518	2.901111989
B322_0151	HR200	L2M20182	L2F20756	0	57	2.071882007	2.342422681	3.574804797
B322_0152	FB132	L2M20111	L2F20671	1	40	1.86332286	2.278753601	3.298664516
B322_0165	FN144	L2M20327	L2F23443	1	30	1.913813852	2.292256071	3.001255214
B322_0174	HN196	L2M20360	L2F23949	0	13	2.075546961	2.350248018	2.152240876
B322_0028	GT176	L2M20325	L2F22608	1	19	2.025305865	2.334453751	2.525251811
B322_0035	DD082	L2M20261	L2F22907	1	31	2.075546961	2.330413773	2.978919458
B322_0040	DI087	L2M20257	L2F22055	0	44	2.220108088	2.397940009	3.274958602
B322_0094	HA183	L2M20276	L2F22157	0	29	2.149219113	2.372912003	2.891127697
B322_0017	FL142	L2M20261	L2F23414	0	21	2.033423755	2.326335861	2.61789518
B322_0055	AT020	L2M20171	L2F21741	1	14	2.113943352	2.354108439	2.209013497
B322_0082	HR200	L2M20182	L2F20756	0	38	1.944482672	2.307496038	3.220231038
B322_0153	CE057	L2M20039	L2F20682	1	13	2.079181246	2.340444115	2.151074562
B322_0166	EL116	L1M10002	L2F23517	1	32	2.068185862	2.350248018	3.012059708
B322_0175	FN144	L2M20327	L2F23443	1	23	1.799340549	2.240549248	2.786440369
B322_0025	DD082	L2M20261	L2F22907	1	31	1.986771734	2.301029996	3.008061883
B322_0038	CE057	L2M20039	L2F20682	0	4	1.919078092	2.290034611	1.174874651
B322_0071	CW075	L2M20241	L2F21811	1	28	2.136720567	2.361727836	2.861114388
B322_0007	HL194	L2M20360	L2F24065	0	16	2.100370545	2.340444115	2.338470849
B322_0018	AQ017	L2M20300	L2F22809	0	26	2	2.324282455	2.833738775
B322_0057	FN144	L2M20327	L2F23443	0	10	2.209515015	2.382017043	1.869379932
B322_0087	EY129	L2M20276	L2F22429	0	9	1.986771734	2.318063335	1.844911061
B322_0168	FU151	L2M20308	L2F22756	0	13	2.064457989	2.340444115	2.155812208
B322_0178	FN144	L2M20327	L2F23443	0	14	2.045322979	2.311753861	2.231013082
B322_0026	AT020	L2M20171	L2F21741	1	30	2.045322979	2.322219295	2.956950093
B322_0037	AP016	L2M20379	L2F24287	1	39	2.017033339	2.31386722	3.221127629
B322_0100	AZ026	L2M20255	L2F23226	0	18	1.832508913	2.269512944	2.540648327
B322_0062	EY129	L2M20276	L2F22429	0	6	1.86923172	2.267171728	1.528891831
B322_0008	BS045	L2M20308	L2F22750	1	9	2.037426498	2.342422681	1.828126785
B322_0019	CD056	L2M20288	L2F22514	0	16	1.929418926	2.281033367	2.395067447
B322_0064	HL194	L2M20360	L2F24065	1	21	2.086359831	2.344392274	2.600761921
B322_0088	BS045	L2M20308	L2F22750	0	10	1.995635195	2.311753861	1.937253698
B322_0707	EM117	L2M20125	L2F20598	0	12	2.049218023	2.338456494	2.086643867
B322_0155	CI061	L2M20195	L2F21010	0	12	2.08278537	2.346352974	2.075811967
B322_0169	HA183	L2M20276	L2F22157	0	19	1.897627091	2.292256071	2.56866283
B322_0179	AQ017	L2M20300	L2F22809	0	30	1.982271233	2.318063335	2.977825053
B322_0034	AQ017	L2M20300	L2F22809	1	44	2.004321374	2.322219295	3.3431255
B322_0022	CD056	L2M20288	L2F22514	1	27	2.133538908	2.350248018	2.8270165
B322_0063	GR174	L2M20327	L2F23481	0	17	1.785329835	2.243038049	2.503969664
B322_0010	FJ140	L2M20171	L2F21694	1	9	1.973127854	2.311753861	1.849505095
B322_0020	CS071	L2M20285	L2F22476	1	21	2.089905111	2.334453751	2.599630038
B322_0073	CT072	L2M20232	L2F22244	0	10	1.977723605	2.292256071	1.943264301
B322_0090	GR174	L2M20327	L2F23481	1	12	1.939519253	2.281033367	2.123322623
B322_0714	EL116	L1M10002	L2F23517	0	41	2	2.315970345	3.275571532
B322_0157	FO145	L2M20255	L2F22374	1	18	2.1430148	2.36361198	2.43629659
B322_0170	FN144	L2M20327	L2F23443	1	9	2	2.303196057	1.840486992
B322_0180	CV074	L2M20285	L2F22872	1	17	2.195899652	2.385606274	2.365977231
B322_0033	AT020	L2M20171	L2F21741	0	28	1.944482672	2.303196057	2.923965218
B322_0030	CE057	L2M20039	L2F20682	0	12	1.934498451	2.294466226	2.12505065
B322_0098	GR174	L2M20327	L2F23481	1	21	1.908485019	2.283301229	2.660169319
B322_0070	BS045	L2M20308	L2F22750	1	22	2.096910013	2.354108439	2.641851018
B322_0011	CW075	L2M20241	L2F21811	1	8	1.908485019	2.281033367	1.766351433
B322_0021	CE057	L2M20039	L2F20682	0	32	2.012837225	2.326335861	3.030144072
B322_0075	EY129	L2M20276	L2F22429	1	13	2.176091259	2.378397901	2.12070384
B322_0092	FL142	L2M20261	L2F23414	0	19	2.029383778	2.322219295	2.52391084
B322_0720	HP198	L2M20172	L2F21075	0	34	1.973127854	2.305351369	3.102268076
B322_0161	HC185	L2M20382	L2F24283	0	23	2.100370545	2.36361198	2.683311339
B322_0171	ER122	L2M20172	L2F21005	1	30	2.11058971	2.356025857	2.936008974
B322_0182	GY181	L2M20220	L2F22306	1	27	2.068185862	2.326335861	2.847756655
B322_0036	ER122	L2M20172	L2F21005	0	61	2.012837225	2.318063335	3.660770902
B322_0054	FB132	L2M20111	L2F20671	1	13	1.806179974	2.257678575	2.244914618
B322_0067	AT020	L2M20171	L2F21741	0	21	2.008600172	2.328379603	2.626083782
B322_0012	FL142	L2M20261	L2F23414	1	4	2.103803721	2.367355921	1.113606589
B322_0023	DO093	L2M20111	L2F21054	1	34	1.973127854	2.31386722	3.102268076
B322_0078	HA183	L2M20276	L2F22157	0	16	2.079181246	2.336459734	2.345230579
B322_0095	CS071	L2M20285	L2F22476	1	13	1.886490725	2.264817823	2.21591179
B322_0162	CV074	L2M20285	L2F22872	0	20	1.934498451	2.292256071	2.604623735
B322_0172	EL116	L1M10002	L2F23517	0	17	1.963787827	2.29666519	2.440455001
B322_0185	GT176	L2M20325	L2F22608	0	21	2.045322979	2.342422681	2.614005339
B322_0032	HA183	L2M20276	L2F22157	0	49	2.033423755	2.334453751	3.438875741
B322_0029	EY129	L2M20276	L2F22429	1	4	1.897627091	2.283301229	1.182368454
B322_0051	HA183	L2M20276	L2F22157	0	32	2.133538908	2.369215857	2.991319553
B322_0066	GT176	L2M20325	L2F22608	1	41	2.071882007	2.352182518	3.252031401
B322_0013	GR174	L2M20327	L2F23481	0	10	2.113943352	2.338456494	1.898858566
B322_0080	HI191	L2M20257	L2F21389	1	26	1.986771734	2.31386722	2.838162844
B322_0096	FL142	L2M20261	L2F23414	0	29	2.096910013	2.359835482	2.907554186
B322_0163	FO145	L2M20255	L2F22374	1	18	2.008600172	2.309630167	2.479480307
B322_0173	HI191	L2M20257	L2F21389	1	34	2.08278537	2.354108439	3.066210682
B322_0190	GT176	L2M20325	L2F22608	1	16	2.021189299	2.322219295	2.364089302
B322_0039	FJ140	L2M20171	L2F21694	0	25	2.012837225	2.320146286	2.791733046
B322_0041	HN196	L2M20360	L2F23949	1	19	2.285557309	2.428134794	2.444659037
B322_0065	AT020	L2M20171	L2F21741	1	45	2.10720997	2.352182518	3.331731576
B322_0076	CS071	L2M20285	L2F22476	0	47	1.903089987	2.276461804	3.442215131
B322_0014	DZ104	L2M20379	L2F24288	1	6	2.155336037	2.354108439	1.433945734
B322_0053	CQ069	L2M20288	L2F22496	1	22	1.995635195	2.320146286	2.674852649
B322_0708	ER122	L2M20172	L2F21005	1	39	2.096910013	2.344392274	3.195236262
B322_0705	GT176	L2M20325	L2F22608	0	17	1.977723605	2.322219295	2.435740791
B322_0009	DG085	L2M20325	L2F22572	0	6	1.986771734	2.320146286	1.488236113
B322_0015	GX180	L2M20271	L2F21995	1	5	1.897627091	2.281033367	1.364690013
B322_0016	ET124	L2M20220	L2F22410	0	13	2.136720567	2.354108439	2.13287588
B322_0024	AR018	L2M20231	L2F21569	0	33	2.079181246	2.344392274	3.038377767
B322_0031	CK063	L2M20382	L2F24282	1	26	2.164352856	2.389166084	2.781089292
B322_0042	DM091	L2M20222	L2F21637	1	28	2.068185862	2.322219295	2.882847975
B322_0043	DH086	L2M20039	L2F20534	1	28	2.08278537	2.340444115	2.878158448
B322_0052	DU099	L2M20271	L2F21932	1	19	2.008600172	2.33243846	2.530773602
B322_0060	GZ182	L1M10002	L2F23521	0	29	1.954242509	2.28780173	2.954528976
B322_0068	DG085	L2M20325	L2F22572	1	33	2.075546961	2.336459734	3.03954408
B322_0069	DU099	L2M20271	L2F21932	0	27	2	2.318063335	2.87010642
B322_0072	DJ088	L2M20152	L2F21256	1	19	2.193124598	2.382017043	2.472180777
B322_0077	FZ156	L2M20152	L2F20884	0	13	2.155336037	2.36361198	2.127092922
B322_0079	DH086	L2M20039	L2F20534	0	25	2.021189299	2.33243846	2.788972501
B322_0083	FZ156	L2M20152	L2F20884	0	39	2.133538908	2.346352974	3.183691447
B322_0086	DH086	L2M20039	L2F20534	0	17	1.939519253	2.292256071	2.448745027
B322_0089	GX180	L2M20271	L2F21995	0	15	1.944482672	2.301029996	2.329258104
B322_0093	GZ182	L1M10002	L2F23521	0	7	1.973127854	2.301029996	1.626361541
B322_0097	DU099	L2M20271	L2F21932	0	61	2.033423755	2.33243846	3.653987123
B322_0102	ET124	L2M20220	L2F22410	1	19	2.167317335	2.372912003	2.480072198
B322_0104	DH086	L2M20039	L2F20534	0	48	2.146128036	2.367355921	3.38271013
B322_0110	AV022	L2M20232	L2F22218	1	15	2.033423755	2.334453751	2.299441446
B322_0111	FA131	L2M20241	L2F22141	0	24	1.770852012	2.235528447	2.837901992
B322_0114	GX180	L2M20271	L2F21995	0	25	1.939519253	2.292256071	2.816469811
B322_0117	BJ036	L2M20249	L2F21322	0	44	2.139879086	2.356025857	3.299496307
B322_0118	FW153	L2M20249	L2F21328	1	20	2.086359831	2.342422681	2.554241905
B322_0119	DU099	L2M20271	L2F21932	1	29	1.959041392	2.303196057	2.952893901
B322_0120	AV022	L2M20232	L2F22218	1	31	2.053078443	2.328379603	2.986175703
B322_0124	GX180	L2M20271	L2F21995	0	17	1.991226076	2.315970345	2.431204738
B322_0125	BH034	L2M20195	L2F21039	0	34	2.017033339	2.322219295	3.087596235
B322_0134	CK063	L2M20382	L2F24282	0	18	2.025305865	2.342422681	2.473958516
B322_0137	GZ182	L1M10002	L2F23521	0	18	2.021189299	2.307496038	2.475314938
B322_0138	GZ182	L1M10002	L2F23521	0	21	2.053078443	2.342422681	2.61148225
B322_0140	AV022	L2M20232	L2F22218	1	14	2.017033339	2.324282455	2.240298366
B322_0146	DG085	L2M20325	L2F22572	1	17	2.079181246	2.322219295	2.402388993
B322_0149	FA131	L2M20241	L2F22141	1	34	2.053078443	2.340444115	3.075787863
B322_0150	EK115	L2M20182	L2F21107	0	27	2.033423755	2.315970345	2.859057239
B322_0156	CK063	L2M20382	L2F24282	0	20	2.06069784	2.352182518	2.562492676
B322_0159	FZ156	L2M20152	L2F20884	0	44	2.029383778	2.311753861	3.334841065
B322_0160	GX180	L2M20271	L2F21995	1	17	2.012837225	2.33243846	2.424008262
B322_0167	EK115	L2M20182	L2F21107	0	37	2.049218023	2.33243846	3.159280681
B322_0176	DH086	L2M20039	L2F20534	1	20	2.053078443	2.334453751	2.564962234
B322_0177	CK063	L2M20382	L2F24282	1	23	2.139879086	2.367355921	2.670887641
B322_0181	AR018	L2M20231	L2F21569	1	19	1.986771734	2.31386722	2.538058249
B322_0186	DH086	L2M20039	L2F20534	0	26	1.977723605	2.307496038	2.841205903
B322_0189	FZ156	L2M20152	L2F20884	1	32	2.204119983	2.390935107	2.96962204
B322_0191	FW153	L2M20249	L2F21328	1	23	2.06069784	2.334453751	2.69602407
B322_0194	AR018	L2M20231	L2F21569	1	25	2.149219113	2.376576957	2.748026852
B322_0201	CK063	L2M20382	L2F24282	1	43	2.209515015	2.399673721	3.255674307
B322_0203	FZ156	L2M20152	L2F20884	0	28	2.170261715	2.357934847	2.850730682
B322_0208	AV022	L2M20232	L2F22218	1	8	2.041392685	2.324282455	1.721469753
B322_0213	GZ182	L1M10002	L2F23521	1	18	1.968482949	2.281033367	2.492930226
B322_0214	GX180	L2M20271	L2F21995	1	17	1.886490725	2.281033367	2.467226221
B322_0216	DJ088	L2M20152	L2F21256	1	14	2.257678575	2.413299764	2.16515882
B322_0218	ET124	L2M20220	L2F22410	0	24	2.100370545	2.344392274	2.724133334
B322_0219	DM091	L2M20222	L2F21637	0	27	2.155336037	2.357934847	2.82024011
B322_0227	DM091	L2M20222	L2F21637	1	22	1.84509804	2.255272505	2.727139302
B322_0233	GZ182	L1M10002	L2F23521	1	42	2.021189299	2.33243846	3.292076083
B322_0244	DJ088	L2M20152	L2F21256	1	36	2.250420002	2.404833717	3.070173367
B322_0246	EK115	L2M20182	L2F21107	0	16	2	2.315970345	2.371115249
B322_0248	FA131	L2M20241	L2F22141	0	47	2.086359831	2.336459734	3.380920486
B322_0251	AA001	L2M20222	L2F22901	0	54	2.071882007	2.340444115	3.521694971
B322_0259	FA131	L2M20241	L2F22141	1	12	2.152288344	2.367355921	2.053928298
B322_0278	FA131	L2M20241	L2F22141	1	13	1.954242509	2.294466226	2.192388916
B322_0300	GX180	L2M20271	L2F21995	1	31	1.977723605	2.311753861	3.011104942
B322_0306	CF058	L2M20231	L2F22403	1	42	2.113943352	2.369215857	3.262163423
B322_0309	DH086	L2M20039	L2F20534	0	37	2	2.320146286	3.175488073
B322_0313	BH034	L2M20195	L2F21039	1	45	2.029383778	2.330413773	3.356819972
B322_0322	BJ036	L2M20249	L2F21322	1	41	2.167317335	2.365487985	3.222009551
B322_0330	GX180	L2M20271	L2F21995	1	20	2.086359831	2.344392274	2.554241905
B322_0337	GZ182	L1M10002	L2F23521	1	71	2.089905111	2.338456494	3.785253716
B322_0338	DH086	L2M20039	L2F20534	1	21	2.123851641	2.338456494	2.588888312
B322_0342	ET124	L2M20220	L2F22410	1	27	2	2.326335861	2.87010642
B322_0343	FA131	L2M20241	L2F22141	1	35	2.004321374	2.318063335	3.119981947
B322_0351	AV022	L2M20232	L2F22218	0	19	2.037426498	2.326335861	2.521273973
B322_0375	FW153	L2M20249	L2F21328	0	21	1.986771734	2.309630167	2.633368429
B322_0377	DG085	L2M20325	L2F22572	1	19	1.991226076	2.320146286	2.536565255
B322_0380	BH034	L2M20195	L2F21039	1	26	2.021189299	2.324282455	2.826712829
B322_0383	DH086	L2M20039	L2F20534	1	17	1.880813592	2.252853031	2.469235487
B322_0580	AA001	L2M20222	L2F22901	0	24	2.103803721	2.350248018	2.723044519
B322_0713	FB132	L2M20111	L2F20671	0	63	2.190331698	2.399673721	3.636181126
B322_0719	GT176	L2M20325	L2F22608	1	26	2.164352856	2.387389826	2.781089292
B322_0722	FO145	L2M20255	L2F22374	1	3	1.919078092	2.28780173	0.951731098
B322_0381	FA131	L2M20241	L2F22141	0	45	1.897627091	2.271841607	3.401571961
B322_0428	FW153	L2M20249	L2F21328	1	36	2.075546961	2.330413773	3.124101469
B322_0467	DJ088	L2M20152	L2F21256	0	16	2.075546961	2.340444115	2.346396892
B322_0502	FA131	L2M20241	L2F22141	0	32	2.071882007	2.340444115	3.010869342
B322_0526	DJ088	L2M20152	L2F21256	0	27	2.178976947	2.367355921	2.812967555
B322_0542	AR018	L2M20231	L2F21569	0	14	1.944482672	2.298853076	2.264719583
B322_0557	AA001	L2M20222	L2F22901	0	29	2.06069784	2.336459734	2.919167624
B322_0587	EK115	L2M20182	L2F21107	1	11	2.056904851	2.340444115	2.004105102
B322_0608	FZ156	L2M20152	L2F20884	1	32	2.089905111	2.346352974	3.005095151
B322_0627	FZ156	L2M20152	L2F20884	1	57	2.149219113	2.354108439	3.550373332
B322_0659	BH034	L2M20195	L2F21039	1	21	2.021189299	2.328379603	2.621918414
B322_0704	CF058	L2M20231	L2F22403	1	28	1.986771734	2.324282455	2.909621809
B322_0382	DU099	L2M20271	L2F21932	1	55	2.029383778	2.326335861	3.553530268
B322_0431	EK115	L2M20182	L2F21107	0	17	2.176091259	2.383815366	2.372018271
B322_0471	AR018	L2M20231	L2F21569	0	38	2.117271296	2.361727836	3.163476256
B322_0504	GX180	L2M20271	L2F21995	0	24	2.012837225	2.315970345	2.752512333
B322_0527	AV022	L2M20232	L2F22218	0	34	2.117271296	2.352182518	3.05526267
B322_0543	AR018	L2M20231	L2F21569	0	14	2.012837225	2.334453751	2.241686704
B322_0563	FZ156	L2M20152	L2F20884	0	33	2.053078443	2.342422681	3.046800326
B322_0589	BJ036	L2M20249	L2F21322	1	16	2.012837225	2.307496038	2.366849848
B322_0609	AR018	L2M20231	L2F21569	1	21	2	2.322219295	2.628944361
B322_0640	FW153	L2M20249	L2F21328	0	26	2.281033367	2.397940009	2.746084514
B322_0663	AV022	L2M20232	L2F22218	1	17	2.113943352	2.367355921	2.391335056
B322_0706	BH034	L2M20195	L2F21039	0	17	1.84509804	2.269512944	2.482016841
B322_0409	CF058	L2M20231	L2F22403	1	41	1.973127854	2.31386722	3.284589635
B322_0437	DG085	L2M20325	L2F22572	0	20	1.880813592	2.281033367	2.623386169
B322_0506	EK115	L2M20182	L2F21107	0	41	2.120573931	2.367355921	3.236545136
B322_0529	BH034	L2M20195	L2F21039	0	26	2.004321374	2.326335861	2.832299871
B322_0544	DG085	L2M20325	L2F22572	1	31	1.897627091	2.281033367	3.038666464
B322_0566	CF058	L2M20231	L2F22403	1	52	2.064457989	2.350248018	3.487046805
B322_0594	FW153	L2M20249	L2F21328	1	18	1.982271233	2.301029996	2.488276822
B322_0611	GX180	L2M20271	L2F21995	0	18	2.08278537	2.342422681	2.455301593
B322_0642	FW153	L2M20249	L2F21328	1	31	2.1430148	2.367355921	2.957593519
B322_0688	DG085	L2M20325	L2F22572	0	23	1.897627091	2.281033367	2.750984388
B322_0710	DU099	L2M20271	L2F21932	1	14	2.06069784	2.350248018	2.226020436
B322_0411	AA001	L2M20222	L2F22901	1	20	2.127104798	2.36361198	2.541347927
B322_0442	DG085	L2M20325	L2F22572	1	28	1.963787827	2.31386722	2.917379079
B322_0485	BH034	L2M20195	L2F21039	0	28	2.037426498	2.320146286	2.892837533
B322_0532	AA001	L2M20222	L2F22901	1	24	2.075546961	2.346352974	2.732059377
B322_0547	GX180	L2M20271	L2F21995	1	17	2.053078443	2.330413773	2.410811552
B322_0571	DG085	L2M20325	L2F22572	1	47	1.857332496	2.274157849	3.45844017
B322_0595	FW153	L2M20249	L2F21328	1	22	2.075546961	2.336459734	2.648677767
B322_0614	DH086	L2M20039	L2F20534	0	7	2.012837225	2.330413773	1.613078038
B322_0644	FW153	L2M20249	L2F21328	1	27	2.089905111	2.352182518	2.840792098
B322_0695	AV022	L2M20232	L2F22218	1	49	2.127104798	2.359835482	3.408848504
B322_0711	AA001	L2M20222	L2F22901	1	13	1.995635195	2.324282455	2.178415757
B322_0412	DG085	L2M20325	L2F22572	0	24	1.934498451	2.309630167	2.778977124
B322_0443	CF058	L2M20231	L2F22403	1	18	1.919078092	2.29666519	2.509875732
B322_0486	AV022	L2M20232	L2F22218	0	25	2.089905111	2.344392274	2.766684125
B322_0509	DH086	L2M20039	L2F20534	1	7	2.017033339	2.334453751	1.6116897
B322_0535	ET124	L2M20220	L2F22410	0	31	2.1430148	2.354108439	2.957593519
B322_0548	CF058	L2M20231	L2F22403	0	20	1.939519253	2.29666519	2.602895709
B322_0576	CF058	L2M20231	L2F22403	0	24	2.012837225	2.324282455	2.752512333
B322_0596	DG085	L2M20325	L2F22572	0	29	1.799340549	2.257678575	3.009583922
B322_0619	AA001	L2M20222	L2F22901	0	41	2.071882007	2.348304863	3.252031401
B322_0645	FA131	L2M20241	L2F22141	0	22	2.053078443	2.336459734	2.655934013
B322_0697	EK115	L2M20182	L2F21107	1	16	2.06069784	2.344392274	2.35118358
B322_0715	CK063	L2M20382	L2F24282	0	29	2.049218023	2.328379603	2.9228919
B322_0417	GZ182	L1M10002	L2F23521	1	24	1.968482949	2.28780173	2.767367074
B322_0444	GZ182	L1M10002	L2F23521	1	27	1.982271233	2.298853076	2.876042357
B322_0492	DM091	L2M20222	L2F21637	0	51	2.06069784	2.322219295	3.469213966
B322_0513	BJ036	L2M20249	L2F21322	1	27	2.130333768	2.361727836	2.828018762
B322_0536	GZ182	L1M10002	L2F23521	0	34	1.924279286	2.283301229	3.118980427
B322_0549	FW153	L2M20249	L2F21328	1	40	2.123851641	2.365487985	3.211417932
B322_0581	AA001	L2M20222	L2F22901	1	29	2.037426498	2.338456494	2.926739085
B322_0598	DU099	L2M20271	L2F21932	1	30	1.919078092	2.292256071	2.999423962
B322_0621	GX180	L2M20271	L2F21995	1	21	1.968482949	2.303196057	2.639533701
B322_0652	DM091	L2M20222	L2F21637	0	21	2.008600172	2.309630167	2.626083782
B322_0698	BH034	L2M20195	L2F21039	1	36	1.977723605	2.311753861	3.156286953
B322_0716	DU099	L2M20271	L2F21932	1	18	1.959041392	2.290034611	2.496135493
B322_0421	AA001	L2M20222	L2F22901	1	27	1.986771734	2.315970345	2.874530489
B322_0448	EK115	L2M20182	L2F21107	1	30	2.033423755	2.320146286	2.960839935
B322_0498	GX180	L2M20271	L2F21995	1	15	1.986771734	2.324282455	2.314914695
B322_0514	AV022	L2M20232	L2F22218	0	25	2.049218023	2.330413773	2.779791055
B322_0537	DU099	L2M20271	L2F21932	1	10	1.991226076	2.326335861	1.938728248
B322_0553	ET124	L2M20220	L2F22410	0	25	2.222716471	2.389166084	2.725609844
B322_0584	DU099	L2M20271	L2F21932	0	19	2.056904851	2.342422681	2.514930731
B322_0599	CF058	L2M20231	L2F22403	0	43	2.079181246	2.344392274	3.296206879
B322_0624	CK063	L2M20382	L2F24282	1	50	2.117271296	2.372912003	3.431740245
B322_0655	DH086	L2M20039	L2F20534	1	30	2.049218023	2.338456494	2.955681723
B322_0700	DJ088	L2M20152	L2F21256	1	36	2.136720567	2.36361198	3.104736473
B322_0721	BH034	L2M20195	L2F21039	0	1	1.959041392	2.31386722	0.244843671
B322_0422	GZ182	L1M10002	L2F23521	1	41	2.029383778	2.31386722	3.265848193
B322_0454	DM091	L2M20222	L2F21637	1	17	2.029383778	2.33243846	2.418550324
B322_0499	DG085	L2M20325	L2F22572	0	24	1.919078092	2.28780173	2.78431258
B322_0519	AR018	L2M20231	L2F21569	0	17	2.045322979	2.33243846	2.413334641
B322_0539	FZ156	L2M20152	L2F20884	0	15	2.089905111	2.328379603	2.281176304
B322_0556	AV022	L2M20232	L2F22218	1	28	2.123851641	2.350248018	2.865141692
B322_0586	FZ156	L2M20152	L2F20884	1	11	2.100370545	2.356025857	1.990164151
B322_0606	FZ156	L2M20152	L2F20884	1	27	2.06069784	2.344392274	2.850174752
B322_0626	ET124	L2M20220	L2F22410	0	15	2.037426498	2.324282455	2.298130419
B322_0656	DG085	L2M20325	L2F22572	1	18	1.84509804	2.278753601	2.536084063
B322_0702	ET124	L2M20220	L2F22410	1	22	2.041392685	2.33243846	2.659739401
B322_0725	FA131	L2M20241	L2F22141	0	1	2.155336037	2.369215857	0.181182752
