# Supplementary material for: Genotype Imputation To Improve the Cost-Efficiency of Genomic Selection in Farmed Atlantic Salmon
Source: G3 (Bethesda). 2017 Mar 1;7(4):1377–83. doi: 10.1534/g3.117.040717 (PMC5386885; doi:10.1534/g3.117.040717)
Supplement: Supplementary file 4 [file 1377FileS4.zip]

Archive with 1 entries (1 files):
- genotypes.tped
